# Supplementary material for: Molecular Pathways and Key Genes Associated With Breast Width and Protein Content in White Striping and Wooden Breast Chicken Pectoral Muscle
Source: Front Physiol. 2022 Jul 8;13:936768. doi: 10.3389/fphys.2022.936768 (PMC9304951; doi:10.3389/fphys.2022.936768)
Supplement: Supplementary file 1 [file Table2.xlsx]

## Sheet: Width
Supplementary Table S2. Gene significance (GS) of genes referred to the considered traits. The table reports the complete lists of GS values and the relative P-value between all genes and the considered traits: width (W) and protein content (PC).
probeset_id	geneSymbol	GS_W	p value GS_W
15384038		-0.54901	0.0645043
15384042	GOLGB1	0.254895	0.42398
15384066	HCLS1	-0.576698	0.0496501
15384082	RABL2B	0.525086	0.0796055
15384092	ARSA	-0.187813	0.558864
15384096	SHANK3	0.35666	0.255114
15384103	NR_035090	-0.542511	0.0683919
15384105	LMF2	0.0519492	0.872615
15384110		-0.72746	0.0073324
15384114	SBF1	0.238766	0.454847
15384147	GCC1	-0.148975	0.644016
15384151	PPP6R2	0.517658	0.0847444
15384174	MIR1651	0.222781	0.486447
15384176	SMO	0.370731	0.235482
15384189	AHCYL2	0.47958	0.114632
15384203	FAM40B	0.221207	0.489612
15384217	NRF1	0.206077	0.520499
15384229	UBE2H	0.367427	0.240009
15384233	KLHDC10	0.295478	0.351115
15384244	C7orf45	-0.440131	0.152181
15384249	CPA2	-0.275788	0.385588
15384265	CPA5	-0.0245239	0.939696
15384280	MEST	0.126891	0.694337
15384289	IL15RA	-0.271099	0.394044
15384298	ANKRD16	0.201136	0.530763
15384309	GDI2	-0.0368688	0.909433
15384322	ASB13	0.177022	0.582055
15384330	TUBAL3	-0.501041	0.0970461
15384336	SLC35B4	0.727676	0.00730633
15384348	G2/M phase-specific E3 ubiquitin-protein	-0.455517	0.136713
15384353	LOC101749355	-0.443868	0.148325
15384356	CHCHD3	0.527261	0.0781413
15384366	PLXNA4B	0.18087	0.573743
15384369		0.0401453	0.901417
15384372	PLXNA4B	-0.474276	0.119281
15384397		-0.397439	0.200771
15384402	PODXL	0.257167	0.419716
15384413		0.214979	0.502225
15384417		0.218666	0.49474
15384421	MIR29B-1	-0.487648	0.107792
15384423	MIR29A	0.752791	0.00471773
15384425	K123	0.215162	0.501851
15384431	RBM17	0.165747	0.606684
15384443	PFKFB3	0.297541	0.347602
15384459	LOC419112	-0.424133	0.169403
15384470	ITIH2	0.605958	0.0367577
15384494	TAF3	0.599278	0.0394616
15384502	TAF3	0.467948	0.124988
15384509	GATA3	0.134128	0.67771
15384517	MIR1626	-0.0964041	0.765671
15384519	CELF2	0.201147	0.53074
15384534	MIR1596	-0.0454976	0.888342
15384536		0.15334	0.634222
15384540	ECHDC3	0.275471	0.386156
15384546	C1H10orf47	-0.00703691	0.982684
15384550	UPF2	-0.035432	0.91295
15384554	DHTKD1	0.557104	0.0598806
15384573	SEC61A2	0.53798	0.0711957
15384586	CDC123	0.380659	0.222188
15384600	LOC425522	-0.277659	0.382239
15384610	OPTN	0.169946	0.597466
15384624	MCM10	-0.17199	0.592998
15384645		0.072751	0.822222
15384648	PRPF18	0.80425	0.00161271
15384659	HSPA14	0.560487	0.0580179
15384673	SUV39H2	0.590515	0.0432202
15384680	MEIG1	-0.301399	0.341081
15384686	C1H7orf23	-0.234094	0.463979
15384691	KIAA1324L	-0.493304	0.103162
15384713	LOC770113	-0.255292	0.423233
15384719	SEMA3D	0.305087	0.334912
15384739	SEMA3A	-0.32494	0.302749
15384759	SEMA3E	-0.30751	0.33089
15384778	PCLO	-0.104236	0.747162
15384805	CACNA2D1	0.159336	0.620858
15384844	HGF	-0.563861	0.0562005
15384864	SEMA3C	0.778991	0.0028265
15384868	SEMA3C	0.504285	0.0945563
15384887	GNAT3	0.0698452	0.829229
15384896	MAGI2	-0.171721	0.593586
15384924	TMEM60	-0.313921	0.32038
15384928	PION	0.363934	0.244849
15384958	FGL2	0.00745274	0.981661
15384962	FAM185A	0.834667	0.000731914
15384972	LRRC17	-0.194342	0.545017
15384979	ARMC10	-0.300188	0.343121
15384987	PMPCB	0.0564893	0.861573
15385001	PSMC2	0.538823	0.0706682
15385015		0.189289	0.55572
15385018	LHFPL3	-0.537829	0.071291
15385021	MLL5	0.0280826	0.930963
15385050	PUS7	0.519677	0.083326
15385067	RINT1	0.486587	0.108676
15385082		-0.0508994	0.875172
15385086	CDHR3	0.309238	0.328039
15385105		-0.476015	0.117743
15385107	PIK3CG	0.544409	0.0672406
15385118	PRKAR2B	-0.0786442	0.808049
15385128	HBP1	0.44906	0.143074
15385139	GPR22	-0.133436	0.679294
15385141	DUS4L	-0.0503671	0.876468
15385149	BCAP29	-0.609449	0.0353981
15385158	SLC26A4	0.147152	0.648121
15385179	CBLL1	0.0508501	0.875292
15385187	DLD	0.550905	0.0634007
15385204	ERGIC2	0.345185	0.271809
15385219		0.238114	0.456115
15385223	SLC2A13	-0.355261	0.257117
15385226	ABCD2	-0.170949	0.595273
15385236	KIF21A	0.532392	0.0747615
15385271	LOC417691	-0.567181	0.0544517
15385288	CPNE8	0.459138	0.133227
15385308	TPRKB	0.399238	0.198552
15385315	GTSE1	0.195165	0.543282
15385319	GRAMD4	0.137223	0.67064
15385338		0.339102	0.280906
15385345	TBC1D22A	0.593729	0.0418132
15385359	FAM19A5	0.457997	0.134319
15385363	ZBED4	0.634065	0.026813
15385367	CRELD2	-0.236935	0.458415
15385380	MOV10L1	-0.297898	0.346995
15385410	PANX2	0.308558	0.32916
15385414	TRABD	0.522168	0.0815984
15385427	SELO	0.509468	0.0906673
15385438		-0.410035	0.185556
15385440		-0.178586	0.578672
15385447	ZNF800	0.349229	0.265855
15385454	GRM8	-0.00918469	0.9774
15385466	POT1	-0.432652	0.160086
15385487	GPR37	-0.378868	0.224553
15385490	WASL	0.32699	0.29953
15385498	NDUFA5	-0.379632	0.223543
15385505	IQUB	0.674401	0.0161534
15385519	ATP6AP1	0.497021	0.100192
15385529	SLC13A1	0.489639	0.106147
15385543	CADPS2	-0.653531	0.0211785
15385571	FEZF1	-0.225043	0.481917
15385577	AASS	0.103374	0.749194
15385601	FAM3C	0.49532	0.101545
15385612	TSPAN12	-0.139551	0.665336
15385622	ANKRD26	-0.343268	0.274657
15385642	CTTNBP2	0.425822	0.167529
15385666	ASZ1	0.386841	0.214145
15385680	WNT2	0.0613511	0.849774
15385688	TFEC	-0.192324	0.549282
15385698	PPP1R3A	0.458923	0.133432
15385709	GPR85	0.374254	0.230712
15385711	MIR1695	-0.226383	0.479241
15385713	C1H7orf60	0.566447	0.0548352
15385719	TMEM168	0.661063	0.0192494
15385724	DOCK4	0.445319	0.146845
15385771	IMMP2L	-0.319848	0.310828
15385779		0.04032	0.90099
15385781		-0.498847	0.0987553
15385785	THAP5	0.24481	0.443157
15385790	PNPLA8	0.572431	0.0517646
15385802	NRCAM	-0.287889	0.364201
15385833	CNTN1	-0.139082	0.666403
15385855	PDZRN4	-0.408255	0.187662
15385868	PPHLN1	0.556199	0.0603858
15385879	IRAK4	-0.49238	0.103909
15385894	TMEM117	0.525208	0.0795228
15385902	LOC417800	0.00529679	0.986965
15385908	ANO6	0.401485	0.195803
15385928	ARID2	0.260684	0.413158
15385951		-0.27768	0.382203
15385953	XRCC6BP1	0.450459	0.14168
15385961	SLC16A7	-0.157568	0.624787
15385967		-0.024323	0.94019
15385972		0.359532	0.251032
15385974	USP15	0.573767	0.0510959
15385998	MON2	0.58049	0.0478223
15386032	MIRLET7I	-0.254844	0.424076
15386034		0.398361	0.199631
15386037	TMEM5	0.569841	0.0530784
15386045	SRGAP1	-0.0480891	0.88202
15386070		-0.442063	0.150179
15386074	XPOT	0.615949	0.0329633
15386095	TBK1	0.678556	0.0152684
15386117		-0.399085	0.19874
15386123	RASSF3	-0.45135	0.140797
15386132		-0.0753064	0.81607
15386137	TBC1D30	-0.124699	0.699398
15386149	LEMD3	-0.210753	0.510864
15386166	MSRB3	0.0633331	0.844972
15386176	HMGA2	0.320829	0.309262
15386181	HELB	0.235493	0.461236
15386197	CAND1	-0.116689	0.717986
15386212	DYRK2	0.277696	0.382173
15386216	RAP1B	-0.10125	0.754204
15386226	NUP107	0.139321	0.665859
15386256	SLC35E3	0.0672156	0.835579
15386263	MDM2	0.161195	0.616735
15386277	CPSF6	-0.346474	0.269902
15386288	LYZ	-0.435168	0.157398
15386295	YEATS4	-0.0828642	0.797932
15386303	FRS2	0.363967	0.244803
15386312	CCT2	0.537915	0.0712367
15386329	LOC417848	-0.53372	0.073903
15386341	RAB3IP	0.283997	0.371011
15386353	C1H12orf28	-0.513123	0.0879909
15386376		-0.214556	0.503086
15386380	CNOT2	0.107702	0.739009
15386396	KCNMB4	-0.341012	0.278031
15386401	LGR5	-0.1525	0.636103
15386419	TMEM19	-0.0823536	0.799155
15386427	RAB21	0.4147	0.18011
15386436	TBC1D15	0.565131	0.0555268
15386454	TPH2	0.0126632	0.968843
15386468	TRHDE	-0.409265	0.186466
15386487	GLIPR1L2	-0.24537	0.442082
15386495	GLIPR1	0.0564514	0.861665
15386501	GLIPR1	-0.143405	0.656588
15386511	ZDHHC17	0.720751	0.0081778
15386530	NAV3	-0.314922	0.318756
15386564	SYT1	0.0568761	0.860634
15386578	RPS16	-0.293241	0.354947
15386585	OTOGL	0.0721275	0.823724
15386642	LOC771607	0.0295762	0.9273
15386649	PTPRQ	0.0254325	0.937466
15386687	MYF6	-0.00947682	0.976681
15386692	MYF5	-0.542624	0.0683234
15386695	ACSS3	0.203224	0.526415
15386715	C1H12orf26	-0.203487	0.525867
15386732	TMTC2	0.457749	0.134557
15386745	LRRIQ1	0.291274	0.358334
15386767		0.155617	0.629135
15386772	ALX1	0.489553	0.106218
15386778	NTS	-0.268539	0.3987
15386785		0.587647	0.0445032
15386794	TMTC3	0.198203	0.536897
15386809		-0.179933	0.575762
15386812		-0.0973908	0.763333
15386816	PLEKHG7	0.534496	0.0734048
15386828	NUDT4	0.412619	0.182527
15386835	MRPL42	0.00261276	0.99357
15386842	SOCS2	-0.555201	0.0609462
15386845	CRADD	0.406791	0.189404
15386850	PLXNC1	-0.315453	0.317896
15386879	SNAPC3	0.0913067	0.777779
15386881		0.47373	0.119767
15386893	METAP2	0.617621	0.032357
15386905		-0.45878	0.133569
15386910	AMDHD1	-0.500343	0.0975881
15386920	ELK3	-0.400464	0.19705
15386927		0.182372	0.570509
15386943	C12orf55	-0.274974	0.38705
15386970		0.0365683	0.910168
15386978	NEDD1	0.570837	0.0525706
15386994	MIR1691	0.19947	0.534243
15386996	MIR135A-2	-0.145878	0.650996
15386998		-0.430181	0.162754
15387000	TMPO	0.365872	0.242157
15387014	SLC25A3	0.463364	0.129232
15387026	LOC112531638	-0.508811	0.0911541
15387028	APAF1	0.309301	0.327936
15387051	ACTR6	0.488008	0.107493
15387065	SCYL2	0.8299	0.000836585
15387087	SLC17A8	-0.00998419	0.975433
15387100	NR1H4	-0.332937	0.290301
15387113	GAS2L3	-0.309173	0.328146
15387124	ANO4	-0.113712	0.72493
15387148	UTP20	0.760789	0.00406152
15387212	CNOT4	0.381097	0.221613
15387228	LOC417937	-0.608157	0.0358971
15387242	WDR91	0.247451	0.438094
15387258	ARHGDIB	-0.365973	0.242017
15387266	ERP27	-0.240921	0.450661
15387274	MGP	-0.227392	0.477231
15387281	OC3	-0.23012	0.471816
15387289	ART4	0.452882	0.139286
15387294	C1H12orf69	0.0389946	0.904231
15387297	WBP11	0.436194	0.15631
15387310	HIST2H2AC	-0.434406	0.158209
15387312	LOC427882	-0.115418	0.720949
15387314	HIST1H46L2	-0.439942	0.152377
15387316	HIST1H2BO	-0.365882	0.242143
15387318	LOC769852	-0.540587	0.0695735
15387320	H4	-0.312474	0.322736
15387322	H2B-V	-0.154053	0.632628
15387324	H4	-0.312474	0.322736
15387326		-0.506093	0.0931867
15387328	H4	-0.312474	0.322736
15387330	LOC427895	-0.285031	0.369195
15387332	LOC417954	0.293747	0.354078
15387334		0.438312	0.15408
15387336	H2B-V	-0.177467	0.581093
15387338	HIST1H2BO	-0.0509134	0.875137
15387340	HIST1H1C	-0.0368305	0.909526
15387343	H2B-V	0.0391261	0.903909
15387345	APOLD1	-0.0294002	0.927731
15387347	DDX47	0.58836	0.0441818
15387361	GPRC5A	0.025816	0.936525
15387365	KIAA1467	0.568747	0.0536403
15387380	EMP1	-0.264029	0.406971
15387388	ATF7IP	0.318939	0.312282
15387405	TTC26	-0.413306	0.181727
15387422	UBN2	0.792948	0.00209213
15387441	C1H7orf55	-0.37357	0.231634
15387446	LUC7L2	0.652069	0.0215686
15387457	LOC417973	0.230281	0.471498
15387467	POLDIP3	0.371851	0.233959
15387478	RRP7A	0.501977	0.0963235
15387486	SOCS1B	-0.365125	0.243193
15387488	NFAM1	-0.167558	0.602701
15387496	TCF20	0.186596	0.561459
15387501	CYP2D6	-0.125437	0.697693
15387513	NDUFA6	-0.0855337	0.791547
15387518	NAGA	-0.515616	0.0861959
15387528	CENPM	0.660264	0.0194478
15387535	TNFRSF13C	0.127982	0.691823
15387540		-0.290879	0.359016
15387544		0.233587	0.464975
15387552	PMM1	0.280361	0.377431
15387561	POLR3H	-0.118258	0.714334
15387568	PHF5A	0.592404	0.0423894
15387573	TOB2	0.678961	0.0151841
15387578	RANGAP1	0.111688	0.729662
15387596	CHADL	-0.0821806	0.799569
15387598	CHADL	-0.0214092	0.947345
15387602	EP300	-0.463315	0.129278
15387606	ST13	0.046497	0.885903
15387620	SLC25A17	0.463095	0.129484
15387631	MKL1	0.463075	0.129503
15387647		-0.122016	0.705608
15387649	RPS19BP1	0.381033	0.221698
15387652		-0.465917	0.126857
15387657		0.191508	0.551009
15387661	RPL3	0.00819723	0.979829
15387666		0.0357925	0.912067
15387668		0.0357925	0.912067
15387670	MIR3538-2	0.277049	0.383329
15387672	PDGFB	0.357891	0.253359
15387680	CBX7	0.365958	0.242038
15387688		0.26239	0.409997
15387693	NPTXR	0.0515371	0.873618
15387697	DNAL4	0.0139682	0.965634
15387703	LOC418020	0.269822	0.396364
15387713	GTPBP1	-0.251866	0.429696
15387718	JOSD1	0.0338046	0.916936
15387725	DMC1	0.283713	0.37151
15387740	DDX17	-0.227388	0.477239
15387755	SDCCAG3	-0.205015	0.522697
15387757	KCNJ4	-0.484591	0.110351
15387761	CSNK1E	0.275773	0.385614
15387773	TMEM184B	0.650419	0.0220153
15387784	PLA2G6	0.378905	0.224505
15387802	BAIAP2L2	0.000732145	0.998198
15387820	SLC16A8	-0.347713	0.268078
15387831	SOX10	0.19337	0.54707
15387837	C1H22orf23	0.111958	0.729032
15387845	ANKRD54	0.360157	0.250149
15387855	LOC693258	0.322436	0.306707
15387857	LOC418038	-0.0336307	0.917362
15387871	LOC771154	-0.363993	0.244768
15387873	LGALS2	0.165468	0.607297
15387880	CARD10	-0.028768	0.929282
15387903	MFNG	-0.0593777	0.85456
15387913	ELFN2	-0.383975	0.217852
15387915	C1H22orf33	0.380986	0.221759
15387924	RAC2	-0.309183	0.32813
15387931	SSTR3	-0.353622	0.259474
15387935	C1QTNF6	0.314467	0.319493
15387939	IL2RB	-0.00375137	0.990768
15387952	TMPRSS6	-0.757987	0.00428294
15387970	TST	-0.146498	0.649598
15387975	PVALB	0.317968	0.31384
15387983	IFT27	-0.0128994	0.968262
15387991	CACNG2	-0.146367	0.649893
15387996	EIF3D	0.55801	0.0593774
15388010	FOXRED2	0.126438	0.695382
15388018	MIR1742	-0.0226808	0.944222
15388020	TXN2	0.280668	0.376887
15388029	MYH9	-0.400031	0.19758
15388049	RBFOX2	0.490151	0.105726
15388062	MB	0.0704533	0.827761
15388068	LARGE	0.256806	0.420393
15388086	SYN3	-0.164218	0.610052
15388101		-0.320516	0.30976
15388118		0.642907	0.0241339
15388133	C1H22orf28	0.416466	0.178074
15388147	PRDM4	0.606592	0.0365078
15388159		-0.0949144	0.769205
15388163	MTERFD3	-0.434264	0.158361
15388165	CKAP4	-0.350383	0.264171
15388167	NUAK1	-0.0445438	0.89067
15388175	APPL2	-0.212554	0.507175
15388197	ALDH1L2	0.377503	0.226365
15388222	SLC41A2	0.190507	0.553132
15388235	CHST11	-0.330476	0.2941
15388239	NFYB	0.0258212	0.936512
15388250	GLT8D2	-0.236948	0.45839
15388263	C1H12orf73	0.622464	0.0306461
15388267	NT5DC3	0.795978	0.00195414
15388282	PAH	-0.607999	0.0359583
15388298	LOC771761	0.127564	0.692784
15388310	IGF1	0.106519	0.74179
15388317	PMCH	0.274919	0.387148
15388324	NUP37	0.864925	0.000281034
15388335	CCDC53	0.463803	0.128822
15388344	GNPTAB	0.409168	0.18658
15388367	SYCP3	0.715416	0.00890045
15388377	PARP12	0.284321	0.370442
15388391	HIPK2	0.313496	0.32107
15388408	KIAA1549	0.12538	0.697825
15388429	ATP6V0A4	0.0291975	0.928229
15388452	SVOPL	-0.326598	0.300143
15388467	AKR1D1	-0.0852487	0.792228
15388479	RAB19	0.276003	0.385202
15388484		-0.0998041	0.757621
15388503	ADCK2	0.762015	0.00396738
15388513	NDUFB2	-0.617631	0.0323534
15388518	TMEM178B	0.00286383	0.992952
15388524	AGK	0.0910809	0.778316
15388541		0.0632985	0.845055
15388553	SSBP1	-0.0347356	0.914655
15388559	CREB3L2	-0.142181	0.659364
15388573	DGKI	0.204444	0.523882
15388603	PTN	0.0674769	0.834948
15388611		0.00536646	0.986794
15388613	MTPN	-0.608455	0.0357814
15388620	FAM180A	-0.152325	0.636496
15388623	SLC13A4	0.361731	0.247932
15388640	SYT10	-0.0422806	0.896198
15388648	PKP2	0.165666	0.606862
15388666	YARS2	0.666779	0.0178739
15388673	AMN1	0.460434	0.131994
15388684	DENND5B	-0.0101177	0.975104
15388707	FAM60A	-0.0802957	0.804086
15388715	MIR1593	0.104003	0.747711
15388717	CAPRIN2	0.219427	0.493202
15388738	IPO8	0.760448	0.00408798
15388761	TMTC1	0.475012	0.118628
15388782	ZFP3	0.261372	0.411883
15388785	DDX11	-0.00637424	0.984314
15388807	IQSEC3	-0.110644	0.732107
15388821	CCDC77	-0.137553	0.669886
15388834	B4GALNT3	0.478696	0.115399
15388855	WNK1	0.673062	0.0164463
15388884	ERC1	0.512952	0.088115
15388897	WNT5B	0.176303	0.583614
15388902	ADIPOR2	0.59994	0.0391878
15388912	CHUNK-1	-0.402935	0.194041
15388916	LRTM2	0.241827	0.448908
15388919		0.214727	0.502737
15388954	IL17RA	0.261277	0.412058
15388965	CECR2	0.190278	0.553619
15388988	BCL2L13	0.248998	0.435142
15388995	BCL2L13	-0.148528	0.645021
15388999	PEX26	0.456596	0.135668
15389002	TUBA8	-0.204401	0.523971
15389010	TUBA4A	0.419056	0.175115
15389015	USP18	-0.0329668	0.918988
15389028	LOC418168	-0.147107	0.648224
15389040	BPGM	0.436487	0.156
15389046	CALD1	-0.258083	0.418003
15389069		-0.170671	0.595879
15389071	PTPRO	0.0808124	0.802847
15389095	STRAP	0.670397	0.0170411
15389108	DERA	0.287664	0.364593
15389118	MGST1	-0.343468	0.274358
15389123	PIK3C2G	0.264707	0.405721
15389152	CAPZA3	0.23654	0.459187
15389154	PLEKHA5	0.274965	0.387065
15389178	AEBP2	0.0861878	0.789984
15389186	PDE3A	0.0507842	0.875452
15389202	SLCO1C1	-0.52421	0.0802001
15389217	SLCO1B1	0.17401	0.588597
15389233	IAPP	0.426409	0.166882
15389239	PYROXD1	-0.100085	0.756957
15389253	GOLT1B	0.101548	0.753502
15389258	BCAT1	-0.48482	0.110158
15389271		0.138837	0.666961
15389276	SOX5	0.579317	0.0483824
15389292	KIAA0528	0.154319	0.632033
15389318	ST8SIA1	-0.271413	0.393475
15389327	C3AR1	-0.188339	0.557742
15389331		-0.172373	0.592162
15389340	ABCC9	0.452445	0.139716
15389372	KCNJ8	0.340856	0.278264
15389376	LDHB	-0.256159	0.421605
15389386	GYS2	-0.194326	0.54505
15389403	LOC418204	-0.687114	0.013559
15389406	LRMP	-0.407723	0.188294
15389422	LYRM5	-0.267324	0.40092
15389428	RASSF8	0.241491	0.449557
15389436		0.0991369	0.759199
15389441		0.344875	0.272267
15389444		0.347502	0.268388
15389452	FGFR1OP2	0.520039	0.0830737
15389459	MED21	-0.0087208	0.978541
15389465	STK38L	0.290726	0.359279
15389480	ARNTL2	-0.385816	0.215467
15389497		-0.648461	0.0225539
15389502		-0.443481	0.148721
15389508	PPFIBP1	-0.237751	0.456822
15389537	LOC418221	0.537556	0.0714622
15389545	LOC418222	0.0469968	0.884684
15389548		-0.36392	0.24487
15389555	TSPO	-0.185006	0.56486
15389560	MPPED1	0.175989	0.584297
15389569		0.0947789	0.769526
15389579	SAMM50	0.656909	0.0202966
15389596	PARVB	-0.176358	0.583495
15389610	PARVG	0.329886	0.295015
15389624	PRR5	-0.332517	0.290948
15389636		-0.288659	0.362861
15389639	ARHGAP8	-0.0338024	0.916941
15389655	NUP50	0.501755	0.0964945
15389665	UPK3A	0.159118	0.621341
15389675	RIBC2	0.337232	0.283738
15389683	FBLN1	-0.261772	0.41114
15389703	ATXN10	0.480202	0.114095
15389715	MIRLET7A-3	0.128194	0.691334
15389717	MIRLET7B	-0.687499	0.0134854
15389719	PPARA	0.641539	0.0245352
15389727		0.321856	0.307627
15389731	TTC38	0.556335	0.0603092
15389737	ETV6	0.0523162	0.871722
15389747	MIR1727-1	0.546608	0.0659229
15389749	MIR1727-1	0.546608	0.0659229
15389751	BCL2L14	-0.111647	0.72976
15389758	LOH12CR1	0.213453	0.505337
15389763	CREBL2	0.188354	0.557711
15389768	CDKN1B	-0.207761	0.51702
15389774	MRPS35	0.132368	0.681742
15389782	KLHDC5	-0.16893	0.59969
15389786	CCDC91	0.488777	0.106857
15389800	FAR2	-0.344376	0.273008
15389815	C1H12orf4	0.380471	0.222436
15389832	FGF6	0.545797	0.0664069
15389836	FGF23	0.408963	0.186823
15389841	NDUFA9	0.660903	0.019289
15389854	KCNA7	-0.122294	0.704964
15389856	KCNA5	0.210515	0.511352
15389859	NTF3	-0.460338	0.132085
15389864	CD9	0.429525	0.163468
15389874	CDKN1B	0.0497909	0.877872
15389877	PRMT8	-0.104746	0.745959
15389888	FOXM1	-0.0102526	0.974773
15389898	SLC2A3	-0.0399015	0.902013
15389909	RIMKLB	-0.116584	0.718231
15389916	A2ML1	-0.188352	0.557714
15389946		-0.148545	0.644983
15389983	PHC1	0.323762	0.304608
15390000	A2M	-0.597881	0.0400449
15390028	CD86	0.0562363	0.862188
15390035	CASR	-0.225611	0.480782
15390043	CSTB	-0.0398931	0.902034
15390048	FAM162A	0.240443	0.451589
15390054	FBXO40	0.29279	0.355722
15390058	TAPBPL	0.514761	0.0868084
15390067	SCNN1A	0.0539874	0.867655
15390076	NCAPD2	0.00893131	0.978023
15390106		-0.438393	0.153995
15390108	CNP1	-0.0611014	0.850379
15390111	GAPDH	-0.0684211	0.832667
15390122	PTMS	-0.301952	0.340152
15390127	COPS7A	0.322664	0.306345
15390136		-0.129756	0.68774
15390140	LAG3	-0.173833	0.588981
15390145	LAG3	0.405273	0.191222
15390149	CD4	-0.290105	0.360355
15390161	GPR162	-0.312663	0.322427
15390166	GPR162	-0.196726	0.539998
15390172	LEPREL2	0.0411363	0.898994
15390190	GNB3	-0.419161	0.174995
15390202	USP5	0.300607	0.342415
15390224	TPI1	0.548459	0.0648283
15390234	LRRC23	-0.119434	0.7116
15390240	ENO2	-0.211407	0.509523
15390253	ATN1	-0.255882	0.422124
15390265	C1H12orf57	-0.574454	0.0507543
15390269	PTPN6	-0.381203	0.221473
15390286	EMG1	0.487451	0.107956
15390294	C1S	-0.0187617	0.95385
15390308	CLSTN3	0.153883	0.633009
15390327	PEX5	0.366498	0.241291
15390342	EPHA1	-0.461531	0.130955
15390360	FAM131B	-0.335525	0.286335
15390368	RAP1GAP	0.480582	0.113768
15390391	KEL	0.432902	0.159817
15390410	TRPV6	-0.464541	0.128134
15390425		-0.588404	0.044162
15390428	PRSS3	-0.285437	0.368483
15390431	LOC768817	-0.364942	0.243448
15390435	PRSS3	0.503212	0.0953748
15390440	LOC768817	-0.210937	0.510486
15390445		-0.323934	0.304335
15390448	CSDA	-0.0359634	0.911649
15390453	STYK1	0.433779	0.158878
15390464	WARS2	-0.358987	0.251803
15390470	TBX15	0.508173	0.0916287
15390479	SPAG17	-0.171547	0.593966
15390526	GDAP2	0.451657	0.140493
15390542	DUSP12	0.116181	0.719169
15390550	NAA50	0.46105	0.13141
15390556	KIAA2018	0.0949896	0.769026
15390562	SPICE1	0.140136	0.664005
15390577	SPICE1	0.699064	0.0114139
15390582	TRIM45	-0.433539	0.159135
15390590	VTCN1	-0.0724334	0.822987
15390595	TNFRSF1A	-0.0227472	0.944059
15390610	METTL16	0.123487	0.7022
15390620	POLQ	-0.335165	0.286886
15390637		-0.00471198	0.988404
15390642	RABL3	0.584953	0.0457328
15390651	HGD	0.118786	0.713106
15390666	FSTL1	-0.128526	0.690569
15390678	LRRC58	0.0779434	0.809731
15390684	GPR156	-0.276193	0.384861
15390693		0.385552	0.215807
15390696		0.263838	0.407322
15390699	GSK3B	0.339887	0.279723
15390711	COX17	-0.402318	0.19479
15390714	POPDC2	0.41083	0.184622
15390724	CASQ2	0.299225	0.344748
15390740	NHLH2	-0.441341	0.150925
15390743	LOC418339	0.131105	0.684639
15390762	B4GALT4	0.752352	0.00475586
15390771	LOC418343	-0.382211	0.220152
15390775	MIR3539	-0.15059	0.640386
15390789	IGSF11	-0.331363	0.292728
15390796	LSAMP	-0.299051	0.345042
15390808	ZBTB20	0.395357	0.203356
15390815	DRD3	0.0136369	0.966449
15390820	KIAA1407	-0.0722649	0.823393
15390842		0.357198	0.254347
15390848		0.139238	0.666049
15390856	GPR15	0.11608	0.719404
15390858	WDR52	0.251627	0.430148
15390880	C3orf17	-0.133474	0.679207
15390888	CD200R1L	0.559315	0.0586582
15390895	CD200R1	-0.260504	0.413493
15390904	CCDC80	-0.275622	0.385886
15390914	ATG3	0.229641	0.472765
15390928	F5	0.085009	0.792801
15390958	SLC19A2	-0.328491	0.297186
15390965	C1H1orf114	-0.532695	0.0745651
15390972		0.357223	0.254311
15390983	MIR1690	-0.705018	0.0104446
15390985	DPT	0.0112945	0.97221
15390991	IFNG	-0.041055	0.899193
15390996	GPR161	-0.157565	0.624794
15391005	TTF2	0.104754	0.745942
15391028		0.276484	0.38434
15391030		-0.0521851	0.872041
15391036		-0.498388	0.0991151
15391038		-0.574736	0.0506148
15391043	ST3GAL6	0.766266	0.00365373
15391060	DCBLD2	0.0711914	0.825981
15391077	FILIP1L	0.689075	0.013188
15391082	TBC1D23	0.279831	0.378373
15391101	NIT2	0.50376	0.0949563
15391113	LNP1	-0.795639	0.00196922
15391119	TMEM45A	0.0637014	0.84408
15391126	LOC418390	0.170376	0.596524
15391143	TFG	0.21401	0.504199
15391154	LOC418395	0.0343287	0.915652
15391156	RG9MTD1	0.232411	0.467291
15391158	PCNP	-0.0160585	0.960495
15391164	CEP97	0.518715	0.0839999
15391176	FAM55C	0.263189	0.40852
15391185	NFKBIZ	0.0848415	0.793201
15391198	ZPLD1	0.195238	0.543128
15391210	ALCAM	-0.00057557	0.998584
15391228	BBX	0.419274	0.174866
15391244	BBX	0.125369	0.697849
15391247	HHLA2	-0.214744	0.502704
15391258	TRAT1	-0.108343	0.737504
15391264	PVRL3	-0.317159	0.315141
15391272	LOC418416	0.113138	0.726271
15391278	PLCXD2	0.481227	0.113213
15391284	PHLDB2	0.227637	0.476744
15391301	ABHD10	0.130149	0.686836
15391307	TAGLN3	-0.389448	0.210806
15391314	TMPRSS7	-0.0752479	0.81621
15391333	LOC418421	-0.37397	0.231095
15391339	LOC770026	-0.333921	0.28879
15391342	LOC418424	0.598668	0.0397156
15391351	CD200	-0.288626	0.36292
15391358		0.668288	0.0175231
15391369	C1H3orf38	0.24508	0.442638
15391375	EPHA3	-0.405634	0.190788
15391392	ARL13B	0.404496	0.192155
15391405	NSUN3	-0.358311	0.252762
15391412	EPHA6	0.160264	0.618799
15391433	ARL6	0.466001	0.126779
15391439	CRYBG3	-0.401225	0.196119
15391443	CRYBG3	-0.237471	0.457368
15391461	BRP44	0.448184	0.143951
15391466	CREG1	0.566453	0.0548317
15391471	CD247	0.143496	0.656382
15391479	GPA33	0.106372	0.742135
15391487	ILDR2	-0.0583553	0.857041
15391499	LOC396098	-0.0941438	0.771034
15391508	CD2	-0.127123	0.693802
15391513	LOC768770	0.196336	0.540818
15391519	PTGFRN	0.106121	0.742724
15391529	CD101	-0.157029	0.625988
15391538	IGSF3	-0.223082	0.485843
15391549	CD80	-0.221251	0.489524
15391557	BCL9	-0.210257	0.511882
15391564	GJA8	-0.526161	0.0788795
15391566	GPR89B	0.624087	0.0300873
15391581	POU1F1	-0.332238	0.291377
15391597	VGLL3	-0.249192	0.434773
15391602	GBE1	0.346504	0.269857
15391620	ROBO1	-0.256894	0.420228
15391645		0.33112	0.293103
15391651	ABCC13	0.172911	0.59099
15391680		-0.254086	0.425503
15391683	USP25	0.269502	0.396946
15391708		-0.236891	0.4585
15391718	MIR99A	-0.0209359	0.948508
15391720	MIRLET7C	0.179355	0.577009
15391722	MIR125B	-0.533868	0.0738081
15391724	CXADR	-0.141431	0.661063
15391733		-0.0573637	0.859449
15391736	CHODL	-0.731816	0.00681976
15391743	NCAM2	-0.0565498	0.861426
15391762	LOC112533602	-0.279363	0.379204
15391767		-0.271484	0.393346
15391769		0.452054	0.140101
15391771	MIR155	-0.455177	0.137043
15391773	JAM2	0.239287	0.453833
15391785	GABPA	0.848903	0.000478525
15391796		0.0396704	0.902578
15391798		-0.174888	0.586687
15391805		-0.208558	0.515376
15391808	N6AMT1	0.393841	0.205252
15391814	USP16	0.0226227	0.944365
15391833	C1H21orf7	0.204444	0.52388
15391842	BACH1	0.208	0.516527
15391848	SOD1	0.0316559	0.922201
15391856	HUNK	0.307617	0.330714
15391867	MIR1738	0.318507	0.312975
15391869	C1H21orf63	-0.47955	0.114658
15391878	IFNAR2	-0.431002	0.161865
15391891	IL10RB	0.138462	0.667816
15391902	IFNAR1	-0.335091	0.286998
15391916	IFNGR2	0.573996	0.0509817
15391925	LOC427977	-0.479115	0.115035
15391945	RSRC1	0.288705	0.362783
15391958	ITSN1	0.249719	0.433771
15391993	SLC5A3	0.0575743	0.858938
15391995	MRPS6	0.00135275	0.996671
15392000	KCNE2	-0.430419	0.162496
15392002	FAM165B	0.227369	0.477278
15392004	CLIC6	-0.509125	0.0909212
15392011		-0.36776	0.239551
15392015	CBR1	0.119911	0.710492
15392021	MORC3	0.358213	0.252901
15392053	MORC3	0.190923	0.552251
15392072	CHAF1B	-0.315099	0.318468
15392089	SIM2	0.213759	0.504712
15392102	TTC3	0.093952	0.77149
15392148	DYRK1A	0.35038	0.264174
15392159	KCNJ15	-0.334337	0.288152
15392161	ETS2	0.303854	0.336968
15392171	WRB	0.204813	0.523117
15392179	SH3BGR	0.201478	0.53005
15392188	B3GALT5	0.271555	0.393217
15392190		0.0952563	0.768393
15392196	IGSF5	-0.0036682	0.990973
15392202	PCP4	-0.129773	0.687701
15392205	BACE2	-0.30916	0.328168
15392215	FAM3B	0.549973	0.063942
15392223	MX1	0.112765	0.727144
15392240	UMODL1	-0.0533355	0.869241
15392265	ABCG1	-0.39499	0.203815
15392281	UBASH3A	-0.202649	0.52761
15392297	SLC37A1	0.539047	0.0705285
15392318	PDE9A	-0.158567	0.622565
15392339	NDUFV3	-0.120466	0.709203
15392345	PKNOX1	0.423421	0.170197
15392359	CRYAA	-0.354608	0.258055
15392367	RRP1B	0.792963	0.00209144
15392382	PDXK	-0.48972	0.10608
15392391		-0.35638	0.255514
15392394		-0.140793	0.662513
15392399		0.516108	0.0858449
15392403	TRAPPC10	0.769265	0.00344409
15392410		0.633814	0.0268923
15392413	PWP2	0.188488	0.557424
15392418	C1H21orf33	0.312004	0.323504
15392426	LOC771028	-0.624939	0.029797
15392431	MIR222-1	0.286737	0.36621
15392433	MIR222-1	0.286737	0.36621
15392435	MIR221	-0.4014	0.195907
15392437		0.661305	0.0191898
15392441	C1HXorf36	-0.237291	0.45772
15392449	FUNDC1	0.314652	0.319193
15392456	EFHC2	-0.420946	0.172974
15392473		-0.0579018	0.858142
15392475	NDP	0.0851628	0.792433
15392480	MAOB	-0.321932	0.307506
15392500		-0.193897	0.545957
15392504	CASK	0.460748	0.131696
15392530	RPL8	-0.502963	0.0955653
15392538	MED14	0.229113	0.473812
15392569	BCOR	0.471436	0.121821
15392588	RPGR	0.0952258	0.768465
15392602	SRPX	0.358469	0.252539
15392615	DYNLT3	0.330459	0.294126
15392621	C1HXorf22	-0.138408	0.667938
15392638	C1HXorf22	0.207986	0.516555
15392648		0.332896	0.290365
15392653		-0.103633	0.748584
15392657	CXorf30	-0.0995865	0.758136
15392667	TMEM47	-0.215108	0.501961
15392672	DMD	-0.709576	0.00974511
15392743	TAB3	0.41901	0.175166
15392750	GM2A	-0.29051	0.359653
15392752	CXorf21	-0.127922	0.691961
15392754	NR0B1	0.0526812	0.870833
15392759		0.430507	0.1624
15392761	PCYT1B	-0.430411	0.162505
15392769	KLHL15	0.143955	0.655343
15392777	APOO	0.577604	0.0492089
15392787	ACOT9	-0.350007	0.264718
15392805	SMPX	0.0891065	0.783019
15392809	KLHL34	0.393008	0.206298
15392811	RPS6KA3	-0.0447163	0.890249
15392831	EIF1AY	0.351821	0.262079
15392840	MAP7D2	-0.0428948	0.894697
15392856	CXorf23	0.782736	0.00261276
15392864	SH3KBP1	0.0503419	0.876529
15392884	MAP3K15	0.704722	0.0104913
15392911	GPR64	-0.204689	0.523374
15392933	PHKA2	-0.179623	0.576432
15392960	RS1	-0.325394	0.302034
15392967	SCML2	0.379224	0.224082
15392982	RBBP7	-0.213064	0.50613
15392996	CTPS2	0.378592	0.224919
15393018	AP1S2	-0.325793	0.301407
15393025	TMEM27	0.086936	0.788197
15393033	ACE2	-0.149396	0.643069
15393053	FIGF	0.234378	0.463423
15393061	PIGA	0.72066	0.00818972
15393068	ASB11	0.697083	0.0117508
15393076	ASB9	0.164655	0.609089
15393087	FANCB	0.0567543	0.860929
15393099	GEMIN8	0.518661	0.0840382
15393104	GPM6B	-0.124627	0.699565
15393114	TRAPPC2	0.449879	0.142257
15393120		-0.444186	0.148
15393123	ARHGAP6	-0.0745213	0.817959
15393137	MID1	0.527153	0.0782136
15393149	GPR143	-0.233246	0.465648
15393158		-0.331756	0.292121
15393163	KAL1	-0.425169	0.168253
15393176	PNPLA4	0.523178	0.0809043
15393184	HDHD1	0.0904958	0.779709
15393191	NLGN4X	0.0921953	0.775665
15393200	MIR1397	-0.36922	0.237546
15393202		-0.496702	0.100445
15393205	PRKX	-0.318681	0.312696
15393213	MXRA5	-0.0607599	0.851207
15393222	ARSH	0.16759	0.602631
15393230	ARSD	0.00234912	0.994219
15393240	ARSE	0.0815169	0.801159
15393250	DHRSX	-0.384732	0.216869
15393259	P2RY8	-0.028839	0.929108
15393265	ASMTL	0.274725	0.387497
15393281	SLC25A6	-0.481183	0.113251
15393286	CRLF2	0.418686	0.175535
15393294	PPP2R3B	0.257551	0.418998
15393310	GTPBP6	-0.0936141	0.772292
15393322	SLC9A7	0.250846	0.431629
15393340	TUBGCP5	-0.0197755	0.951359
15393363	CYFIP1	-0.430102	0.16284
15393391	HERC2	0.484781	0.110191
15393478	OCA2	0.137573	0.669841
15393501	GABRB3	0.0187625	0.953848
15393512	ATP10A	-0.127253	0.693502
15393533	UBE3A	0.554953	0.0610858
15393548		-0.0444494	0.8909
15393550	TMEM131	0.402804	0.1942
15393591	UNC50	-0.525494	0.0793293
15393598	LIPT1	0.31666	0.315946
15393600	MRPL30	-0.0165981	0.959168
15393606	EIF5B	0.692296	0.0125951
15393631	NMS	-0.294382	0.352989
15393640	PDCL3	-0.44695	0.145193
15393647	NPAS2	0.396298	0.202185
15393668	RPL31	-0.482536	0.112094
15393673	C1H2orf29	0.332073	0.291631
15393682	MIR1656	-0.0951827	0.768568
15393684	MAP4K4	-0.316193	0.316698
15393711	IL1R2	-0.615432	0.0331525
15393721	IL1R1	-0.117993	0.71495
15393734	IL1RL2	0.172944	0.590918
15393753	IL1RL1	-0.224186	0.483631
15393767	IL18R1	-0.278081	0.381486
15393784	IL18RAP	-0.0453248	0.888763
15393795	SLC9A4	-0.560092	0.0582331
15393810	SLC9A2	0.438812	0.153556
15393824	TMEM182	0.542359	0.0684847
15393832		0.336826	0.284354
15393835	MRPS9	0.401704	0.195536
15393847	C1H2orf49	0.500523	0.0974478
15393853	NCK2	-0.105668	0.743789
15393860	C1H2orf40	-0.550257	0.0637764
15393864	LOC771085	-0.288323	0.363446
15393868	SLC5A7	0.220959	0.490111
15393879	SULT1C3	-0.170529	0.596191
15393889	GCC2	0.633431	0.027013
15393907	LIMS1	0.0370392	0.909015
15393919	RANBP2	0.575102	0.0504335
15393929	SH3RF3	0.0147457	0.963722
15393940	MIR1700	-0.378882	0.224534
15393942	RASA3	0.446907	0.145237
15393967	GAS6	0.0187412	0.953901
15393981	ATP4B	0.0780622	0.809446
15393991	DCUN1D2	0.3237	0.304705
15393999	ADPRHL1	0.311148	0.324903
15394009		0.289943	0.360634
15394014	GRTP1	0.470765	0.122426
15394022	PCID2	0.624543	0.0299317
15394039	TUBGCP3	0.508708	0.0912306
15394063	MYO16	-0.146263	0.650126
15394097	COL4A2	0.00148574	0.996344
15394131		0.425809	0.167544
15394134	CARKD	0.490657	0.105312
15394145	ING1	0.148749	0.644524
15394147	ARHGEF7	0.188008	0.558447
15394170		-0.172586	0.591699
15394173	MIR1632	0.215859	0.500434
15394175		0.0830118	0.797579
15394179		-0.414416	0.180438
15394182	LIG4	0.440282	0.152023
15394186	FAM155A	0.0615664	0.849252
15394189	ARGLU1	0.203384	0.526082
15394196	EFNB2	0.341625	0.277111
15394203	SLC10A2	-0.333432	0.28954
15394210	KDELC1	-0.288607	0.362952
15394221	METTL21C	0.0316761	0.922151
15394228	FGF14	-0.107885	0.738579
15394236	NALCN	0.025601	0.937053
15394279	LOC418771	0.426787	0.166464
15394285	TMTC4	0.623887	0.0301558
15394303		-0.116986	0.717295
15394305	LOC431250	-0.386061	0.215149
15394307	GPR183	-0.288931	0.362389
15394309	GPR18Ê	-0.442447	0.149783
15394311	DOCK9	0.441175	0.151097
15394359	SLC15A1	0.0394104	0.903214
15394382	STK24	0.235666	0.460897
15394396	OXGR1	-0.491862	0.10433
15394398	LOC428024	0.394736	0.204131
15394400	UGGT2	0.0773244	0.811218
15394441	DZIP1	-0.197771	0.537803
15394462	ABCC4	0.285118	0.369043
15394493	TGDS	0.161254	0.616605
15394507		-0.374068	0.230963
15394509	DCT	0.310567	0.325855
15394523		0.313449	0.321147
15394528		-0.350687	0.263727
15394530		-0.163192	0.612317
15394532		0.0248775	0.938829
15394535	SLITRK6	-0.122201	0.70518
15394538	SLITRK1	-0.367584	0.239793
15394540		-0.00490201	0.987937
15394542	SPRY2	0.139835	0.664691
15394544	SPRY2	0.161132	0.616876
15394549	RBM26	0.447252	0.144889
15394573	RNF219	-0.318149	0.313548
15394581	RNF219	-0.30326	0.33796
15394583	EDNRB	0.189411	0.555461
15394592	MYCBP2	-0.157342	0.62529
15394670	FBXL3	0.619402	0.0317201
15394676	LOC418811	-0.19752	0.53833
15394683	COMMD6	0.566954	0.0545703
15394691	TBC1D4	0.505451	0.0936719
15394712	KLF12	0.292912	0.355512
15394719	DIS3	0.661704	0.0190915
15394742	MZT1	0.30088	0.341955
15394746	DACH1	0.283039	0.372697
15394759	MIR1743	0.180593	0.57434
15394761	KLHL1	-0.536259	0.0722813
15394763	KLHL1	-0.394078	0.204956
15394774	PCDH9	0.195383	0.542824
15394776		-0.0260014	0.93607
15394779		-0.395213	0.203536
15394781	PCDH20	0.29912	0.344925
15394783	DIAPH3	-0.21354	0.505158
15394809		-0.0836914	0.795952
15394811	PCDH8	-0.593004	0.042128
15394815	LECT1	-0.555442	0.0608104
15394824	WBP4	0.123345	0.702529
15394835		0.165137	0.608028
15394837	NAA16	0.743283	0.00559866
15394859	C1H13orf15	-0.586122	0.0451963
15394864	DGKH	-0.0993871	0.758607
15394889	AKAP11	0.189266	0.55577
15394895	AKAP11	0.371981	0.233783
15394908	TNFSF11	-0.220218	0.491606
15394915	DNAJC15	-0.328192	0.297651
15394923	LACC1	-0.527573	0.077933
15394931	KIAA1704	-0.595853	0.040902
15394940		0.0820652	0.799845
15394942	GTF2F2	-0.139113	0.666333
15394952	SLC25A30	-0.120544	0.709021
15394964	COG3	0.486049	0.109126
15394988	SPERT	0.0861165	0.790154
15394995		0.596032	0.0408258
15394997	LRCH1	0.795182	0.00198969
15395015	NUDT15	0.43287	0.159852
15395020	ITM2B	-0.465683	0.127074
15395028	RB1	0.0791852	0.80675
15395059		-0.0231488	0.943073
15395061	DELTARB2	-0.0342815	0.915767
15395063		-0.00885241	0.978217
15395065	CYSLTR2	-0.0882733	0.785006
15395067	FNDC3A	-0.326046	0.301009
15395094	MLNR	-0.0401352	0.901442
15395098		-0.379041	0.224324
15395102	CDADC1	0.287622	0.364667
15395113		-0.301525	0.340871
15395117	SETDB2	0.636644	0.0260105
15395139	PHF11	0.17308	0.590621
15395151	ARL11	0.451803	0.140349
15395153	TRIM13	0.309211	0.328083
15395155	KCNRG	-0.0623908	0.847254
15395157		0.0206515	0.949207
15395163		0.255408	0.423015
15395167	RNASEH2B	-0.643206	0.0240469
15395182		-0.0150178	0.963053
15395185	FAM124A	0.0541858	0.867173
15395189		-0.0660039	0.838508
15395199	WDFY2	-0.390291	0.209734
15395214	ALG11	0.0378919	0.906929
15395219	VPS36	0.557444	0.0596911
15395235	THSD1	0.412487	0.182682
15395241	TPTE2	0.127017	0.694047
15395261	MRPS31	0.0111631	0.972533
15395263	FOXO1	-0.436651	0.155827
15395267	LHFP	-0.116252	0.719005
15395271	PROSER1	0.404445	0.192217
15395286	STOML3	-0.0988723	0.759825
15395293	TRPC4	0.224685	0.482632
15395306	POSTN	-0.130292	0.686507
15395331	FAM48A	0.67365	0.0163172
15395354	ALG5	-0.067876	0.833983
15395366	SMAD9	0.206005	0.520647
15395373	SPG20	0.185036	0.564795
15395383	DCLK1	-0.138054	0.668745
15395399	MAB21L1	-0.141074	0.661875
15395403		0.351791	0.262123
15395405	STARD13	-0.472259	0.121081
15395420	KL	-0.24229	0.448013
15395424	N4BP2L2	0.336095	0.285466
15395435		-0.269776	0.396446
15395442	N4BP2L1	-0.372657	0.232867
15395449	ZAR1L	-0.351967	0.261868
15395455		-0.366612	0.241133
15395459	HSPH1	0.387572	0.213206
15395479	HMGB1	0.0851649	0.792428
15395485	KATNAL1	-0.121542	0.706707
15395496	UBL3	0.656785	0.0203287
15395503	SLC7A1	-0.17656	0.583057
15395516	SLC46A3	-0.217681	0.496734
15395524	FLT1	0.463157	0.129426
15395554		0.00774024	0.980953
15395579	CDX2	0.23458	0.463027
15395584	LNX2	0.521141	0.0823079
15395595	MTIF3	0.119097	0.712383
15395599		-0.289034	0.362212
15395603	USP12	0.235004	0.462194
15395613	GPR12	0.145641	0.651532
15395615	RNF6	0.414905	0.179873
15395620	ATP8A2	-0.0893011	0.782556
15395652	MTMR6	0.639023	0.0252858
15395667	FAM123A	-0.154704	0.631173
15395669	SPATA13	-0.536823	0.0719244
15395671	SPATA13	-0.0806159	0.803318
15395684	C1QTNF9	-0.315152	0.318382
15395686	MIPEP	-0.0364501	0.910457
15395706		0.231101	0.469877
15395708		-0.311598	0.324166
15395714	SACS	-0.40083	0.196602
15395723	EFHA1	0.593322	0.0419898
15395736	ZDHHC20	0.472616	0.120761
15395749	SKA3	0.636065	0.026189
15395766	LATS2	0.0352452	0.913407
15395781	XPO4	0.349941	0.264815
15395806	N6AMT2	0.11568	0.720338
15395812	CRYL1	0.137901	0.669092
15395822	GJB6	0.431219	0.16163
15395826	LOC428083	-0.107102	0.740418
15395828	GJA3	-0.0800645	0.804641
15395830	PSPC1	-0.267254	0.401048
15395844	CENPJ	0.0169897	0.958205
15395857	CENPJ	-0.437715	0.154706
15395866	ARHGAP20	-0.376607	0.227559
15395877		-0.606653	0.036484
15395879	RDX	0.363044	0.246092
15395894	KDELC2	-0.216543	0.499043
15395903	NPAT	0.814337	0.00126047
15395922		0.310733	0.325584
15395926	SLC35F2	-0.319923	0.310707
15395935	ALKBH8	0.285082	0.369106
15395948	CWF19L2	0.366558	0.241208
15395969	VMO1	-0.531551	0.0753084
15395974	GUCY1A2	0.0705161	0.82761
15395983	MIR1709	-0.052273	0.871827
15395985	KBTBD3	-0.212464	0.507358
15395988	MSANTD4	0.486698	0.108583
15395992		-0.392217	0.207294
15395995	PDGFD	-0.329552	0.295535
15396003	DCUN1D5	-0.362167	0.247321
15396014	MMP13	0.582795	0.0467353
15396017	MMP13	-0.0167711	0.958743
15396029	MMP10	-0.283326	0.372192
15396043	MMP1	-0.504653	0.0942766
15396055	MMP27	0.0107705	0.973499
15396068	MMP7	-0.207141	0.5183
15396075	TMEM123	-0.434583	0.15802
15396082	ANGPTL5	-0.220658	0.490719
15396093	LOC112531593	-0.346668	0.269616
15396102	TRPC6	-0.247621	0.437771
15396115	PGR	-0.484534	0.110399
15396127	CCDC82	-0.209018	0.514429
15396136	MAML2	-0.0515657	0.873549
15396140	MTMR2	-0.324015	0.304207
15396156	FAM76B	-0.0658833	0.8388
15396167	SESN3	-0.40743	0.188642
15396177	CWC15	0.140956	0.662143
15396185	MRE11A	0.671622	0.0167658
15396205	GPR83	-0.482057	0.112503
15396210	TM4SF4	0.147405	0.647551
15396217	LOC428094	-0.221833	0.488352
15396226	VSTM5	0.462622	0.129928
15396231	TAF1D	0.0943762	0.770482
15396246		0.348969	0.266235
15396248	TAF1D	-0.499963	0.0978834
15396250	TAF1D	-0.630553	0.0279347
15396252		-0.261791	0.411105
15396254	TAF1D	-0.501246	0.0968874
15396256	TAF1D	-0.542377	0.0684738
15396258	TAF1D	-0.481392	0.113071
15396260	TAF1D	-0.508881	0.091102
15396262	C1H11orf75	-0.000844164	0.997923
15396267		-0.368978	0.237877
15396271	SLC36A4	-0.370041	0.236423
15396281	CHORDC1	0.248913	0.435305
15396295	NOX4	0.2169	0.498319
15396315		-0.0639084	0.843579
15396320	GRM5	0.272163	0.392117
15396334		0.188527	0.557341
15396337	CTSC	0.129369	0.68863
15396346	RAB38	0.668264	0.0175285
15396350	MIR1657	0.0339411	0.916601
15396352	FZD4	0.621548	0.0309646
15396356		-0.272792	0.390979
15396359	ME3	0.415423	0.179274
15396375	C11orf82	0.42345	0.170164
15396380		-0.636662	0.026005
15396383	PCF11	0.565532	0.0553157
15396398	ANKRD42	0.0410483	0.899209
15396410		-0.338418	0.28194
15396414	TMEM126A	0.118579	0.713586
15396419	CCDC83	0.385211	0.216248
15396432	EED	0.314542	0.319371
15396447		-0.513999	0.0873574
15396449	ODZ4	-0.405251	0.191248
15396473		-0.166028	0.606065
15396475	GAB2	0.00574845	0.985854
15396492	NARS2	0.568459	0.0537886
15396507	KCTD21	-0.0136462	0.966426
15396509	ALG8	0.120552	0.709003
15396523	THRSP	0.108105	0.738064
15396526	KCTD14	0.265827	0.403663
15396528	INTS4	0.360124	0.250196
15396545	CLNS1A	0.653649	0.0211473
15396553	PAK1	0.356835	0.254865
15396567	GDPD4	-0.386682	0.21435
15396583		0.22506	0.481883
15396586	GUCY2F	-0.29027	0.360069
15396606	LRRC32	0.0464362	0.886051
15396608	PRKRIR	0.535439	0.0728027
15396614	WNT11	-0.242925	0.446787
15396622	ART7C	-0.470542	0.122628
15396624	ART7C	0.454335	0.137863
15396628	MADPRT	0.524707	0.0798622
15396633		-0.549945	0.0639584
15396639	DCHS1	0.0435425	0.893115
15396669	MIR1600	-0.447469	0.14467
15396671	TPP1	-0.211808	0.508701
15396680	LOC419074	-0.243583	0.445517
15396684	LOC419074	0.0369674	0.909191
15396696	ARFIP2	0.193004	0.547844
15396704	FAM160A2	0.283729	0.371482
15396722	OR52B2	-0.395101	0.203676
15396725	LOC428111	0.00160309	0.996055
15396727	HBE1	-0.0686177	0.832192
15396734	HBE1	0.244436	0.443876
15396739	HBE	-0.545843	0.0663795
15396742	OR51M1	-0.250032	0.433175
15396744	LOC428119	-0.488386	0.10718
15396746		-0.293231	0.354963
15396748	NUP98	0.350814	0.263542
15396777	CHRNA10	-0.187327	0.5599
15396782	MAP6	-0.21491	0.502365
15396798	SERPINH1	-0.0731426	0.821278
15396808	PLEKHB1	0.108314	0.737571
15396816	P2RY2	0.232722	0.466678
15396818	P2RY6	0.0688449	0.831643
15396822	ARHGEF17	0.226735	0.478539
15396831		0.0803033	0.804068
15396834		-0.42941	0.163593
15396836		-0.553574	0.0618676
15396838	MRPL48	0.711557	0.0094521
15396847	PAAF1	0.0366013	0.910087
15396860	DNAJB13	-0.308075	0.329957
15396869	PPME1	0.373897	0.231193
15396884	XRRA1	-0.571971	0.0519964
15396898	CHRDL2	-0.400481	0.197029
15396911		-0.149099	0.643736
15396913	PGM2L1	0.099973	0.757222
15396924	PGM2L1	0.344014	0.273546
15396929	ADAM15	-0.174282	0.588004
15396944		0.239346	0.453718
15396947	OR9Q1	0.300195	0.343109
15396949	NME6	-0.157828	0.624209
15396955	ACR	-0.266133	0.403102
15396960	ARSA	-0.186768	0.561093
15396969		-0.383916	0.217929
15396972	NCAPH2	-0.588066	0.0443141
15396995	FAM116B	0.455542	0.136689
15397015	DENND6B	-0.37122	0.234816
15397018	UBE2H	0.791443	0.00216338
15397027	ZC3HC1	-0.405422	0.191043
15397039	LOC100859230	-0.420819	0.173118
15397058	TMEM209	0.160469	0.618344
15397076	TSGA14	-0.213347	0.505552
15397088	COPG2	0.469901	0.123208
15397111	FBXO18	-0.0702959	0.828141
15397134	FAM208B	0.499434	0.0982962
15397161	CALML3	0.0555192	0.863931
15397163	NET1	-0.30507	0.334941
15397178		-0.360131	0.250186
15397182		-0.277477	0.382565
15397184		-0.216712	0.4987
15397243	MIR205B	-0.0423488	0.896031
15397245	LRGUK	-0.616131	0.0328971
15397267	EXOC4	0.384559	0.217093
15397287		-0.243034	0.446577
15397294	LOC101750035	-0.474362	0.119205
15397301	MKLN1	0.731496	0.00685648
15397321	IL2RA	-0.300565	0.342486
15397331	PRKCQ	0.61671	0.0326864
15397345	SFMBT2	-0.0314412	0.922727
15397364		0.180074	0.575459
15397368	ITIH5	0.0965309	0.76537
15397384	KIN	-0.20421	0.524367
15397400		-0.17603	0.584208
15397404	USP6NL	0.00507962	0.9875
15397416	UPF2	0.61945	0.0317028
15397438	NUDT5	-0.112514	0.727731
15397446	CCDC3	-0.252523	0.428453
15397450	PHYH	0.628628	0.0285634
15397461	SEPHS1	0.494273	0.102382
15397471	BEND7	0.232532	0.467052
15397482	LOC419035	0.185978	0.562781
15397503	MIR1460	0.0952416	0.768428
15397505	FAM107B	-0.333669	0.289177
15397509	DCLRE1C	-0.190461	0.55323
15397524	DMTF1	0.309386	0.327797
15397546	GRM3	0.221569	0.488883
15397553		-0.183037	0.569081
15397556	CD36	-0.0146771	0.963891
15397568	GNAI1	-0.11589	0.719847
15397578	PHTF2	0.245227	0.442355
15397599	RSBN1L	0.496643	0.100492
15397606	PTPN12	-0.133656	0.67879
15397625	CCDC146	0.414793	0.180002
15397644	FBXL13	-0.580371	0.047879
15397669	NAPEPLD	0.672328	0.0166086
15397676	DNAJC2	0.530381	0.0760744
15397693	SLC26A5	0.323931	0.30434
15397715	RELN	-0.456413	0.135844
15397774	ORC5	0.0598333	0.853455
15397791	WFIKKN1	-0.241979	0.448613
15397793	SRPK2	-0.338872	0.281253
15397822	ATXN7L1	0.588501	0.0441184
15397835	SYPL1	0.180187	0.575215
15397843	NAMPT	0.252212	0.429041
15397855	COG5	0.310904	0.325303
15397877	MIR2126	-0.456384	0.135872
15397879	SLC26A3	-0.00189576	0.995335
15397899	LAMB1	-0.23635	0.459559
15397931	LAMB4	0.049872	0.877674
15397966	LRRK2	0.199517	0.534146
15398013	ALG10	-0.102172	0.752028
15398018	CERK	0.602788	0.0380237
15398029		0.0403036	0.90103
15398033	LOC419113	0.172947	0.590911
15398041		0.527528	0.0779628
15398045		0.698044	0.0115864
15398049	BRD1	0.63603	0.0262
15398063		0.423096	0.17056
15398067	ALG12	-0.185029	0.56481
15398076	PIM3	0.298374	0.346189
15398082	IL17REL	0.20947	0.5135
15398095	MLC1	0.00426986	0.989492
15398111	LOC429348	-0.255671	0.422521
15398113	HDAC10	-0.0506514	0.875775
15398118	LOC417741	-0.260213	0.414034
15398124	MAPK12	0.229421	0.473202
15398137	MAPK11	-0.340614	0.278628
15398147	PLXNB2	0.243746	0.445204
15398172	MIR1693	-0.214089	0.504038
15398174		0.42845	0.16464
15398176	LOC769134	-0.366629	0.241109
15398183	SPAM1	0.00162063	0.996012
15398188	HYALP1	-0.0398565	0.902123
15398192	LMOD2	-0.179928	0.575773
15398196	ASB15	0.426851	0.166395
15398206	PTPRZ1	0.359612	0.250918
15398244		-0.20603	0.520596
15398246	WNT16	-0.772674	0.00321701
15398252	C7orf58	0.201076	0.530887
15398276	MIR1645	-0.0126428	0.968893
15398278	ING3	0.474584	0.119008
15398290	KCND2	-0.0209061	0.948581
15398299	KCND2	-0.631823	0.0275252
15398301	NAA38	0.280149	0.377808
15398308		0.308896	0.328602
15398312	CFTR	0.00344851	0.991514
15398338	ST7	0.518064	0.084458
15398355	CAPZA2	0.638231	0.0255255
15398365	MET	-0.290408	0.35983
15398386	CAV1	-0.171243	0.594631
15398390	CAV2	0.568423	0.0538074
15398395	TES	-0.3393	0.280606
15398404	FOXP2	-0.520965	0.0824296
15398411	FOXP2	-0.0128277	0.968439
15398425	C1H7orf53	0.0384746	0.905503
15398431	IFRD1	0.632995	0.0271512
15398445	ZNF277	0.0152532	0.962474
15398458		0.0992463	0.75894
15398460	DNAJB9	0.498423	0.0990875
15398464	AVPR2	-0.218624	0.494826
15398467	GXYLT1	0.322938	0.305911
15398477	YAF2	0.0937955	0.771862
15398483	ZCRB1	0.00673803	0.983419
15398491	PRICKLE1	-0.168124	0.601459
15398501	ADAMTS20	0.149864	0.642016
15398537	PUS7L	0.0416464	0.897748
15398547	TWF1	0.648464	0.0225531
15398560		0.245699	0.44145
15398562	NELL2	-0.533256	0.0742026
15398582	DBX2	-0.602614	0.038094
15398593	SCAF11	-0.0959852	0.766664
15398611	SLC38A1	-0.230913	0.470247
15398629	SLC38A2	0.498896	0.0987168
15398648	SLC38A4	0.278773	0.380254
15398667		-0.0139159	0.965763
15398671	AMIGO2	-0.708111	0.00996597
15398676	RPAP3	0.571507	0.0522307
15398691	LRIG3	-0.182444	0.570356
15398712		-0.10815	0.737956
15398714	FAM19A2	0.45676	0.13551
15398718	PPM1H	-0.278386	0.380943
15398728	AVPR1A	0.116797	0.717735
15398731	LOC427948	0.310419	0.326099
15398734	C1H12ORF66	0.13162	0.683457
15398738	RPL18A	-0.314866	0.318846
15398744	LOC112531625	-0.628443	0.0286246
15398746	GNS	0.375772	0.228675
15398763	WIF1	-0.296158	0.349956
15398775	LLPH	-0.300374	0.342808
15398781	TMBIM4	0.0860281	0.790365
15398790	GRIP1	-0.315912	0.317153
15398813	IFNG	0.0277575	0.931761
15398821	IL26	-0.362679	0.246603
15398827	IL22	-0.0548601	0.865533
15398835	MDM1	0.651576	0.0217014
15398849	LOC771935	-0.194165	0.54539
15398853	CPM	-0.273761	0.389232
15398863	LRRC10	0.0680171	0.833642
15398865	BEST3	0.520678	0.0826291
15398875		-0.206672	0.519268
15398878	PTPRB	0.0222824	0.945201
15398906	PTPRR	-0.114491	0.723112
15398922	TSPAN8	0.042429	0.895835
15398934	ZFC3H1	-0.0944878	0.770217
15398967	KCNC2	-0.348156	0.267427
15398972	CAPS2	-0.212644	0.50699
15398992	CCDC107	-0.591676	0.0427082
15398999	KRR1	0.754185	0.00459792
15399010	NAP1L1	0.27073	0.394713
15399024	BBS10	-0.172423	0.592054
15399028	BBS10	0.523458	0.080713
15399030	OSBPL8	0.157664	0.624573
15399053	CSRP2	-0.654481	0.0209278
15399061	E2F7	0.520259	0.0829202
15399075	PAWR	-0.244727	0.443317
15399084	PPP1R12A	-0.196484	0.540507
15399110	LIN7A	0.170478	0.596301
15399115	PPFIA2	-0.0581773	0.857474
15399143	CCDC59	-0.170117	0.597093
15399149	SLC6A15	-0.0758915	0.814663
15399161	RASSF9	0.498332	0.099159
15399164	MGAT4C	-0.362841	0.246377
15399168	C1H12orf50	0.058839	0.855867
15399182	CEP290	-0.0911751	0.778092
15399234	KITLG	0.503726	0.0949823
15399245	DUSP6	0.178572	0.578702
15399250	WDR51B	0.351861	0.262021
15399264	ATP2B1	0.0194504	0.952158
15399286	EPYC	-0.323197	0.305501
15399294	KERA	0.0894105	0.782295
15399300	LUM	-0.372209	0.233474
15399305	DCN	-0.240989	0.45053
15399317	BTG1	-0.211787	0.508744
15399322	EEA1	0.221183	0.489661
15399349	UBE2N	-0.0379511	0.906784
15399354	CCDC41	-0.140369	0.663477
15399371	TMCC3	-0.122513	0.704457
15399376	NDUFA12	0.176926	0.582265
15399382	NR2C1	0.517188	0.0850773
15399400	FGD6	0.20896	0.514548
15399423		-0.524805	0.0797957
15399426	USP44	0.421197	0.172692
15399433	NTN4	0.187033	0.560527
15399446	HAL	-0.454241	0.137955
15399471	LTA4H	-0.290587	0.35952
15399489	CDK17	0.521324	0.0821809
15399509		-0.0575531	0.858989
15399515		0.0516898	0.873247
15399517	IKBIP	-0.0380199	0.906616
15399522	ANKS1B	0.150256	0.641136
15399542	UHRF1BP1L	0.721563	0.00807175
15399564	SLC5A8	-0.223648	0.484709
15399581	ARL1	0.0588633	0.855808
15399588	NUP205	0.553961	0.0616475
15399629	STRA8	0.0652282	0.840385
15399643	TMEM140	-0.366099	0.241842
15399647	AGBL3	-0.371325	0.234674
15399658	PDE6H	-0.172025	0.592922
15399664		0.154326	0.632017
15399669		-0.281221	0.375908
15399671	HIST1H3G	-0.540587	0.0695735
15399673	HIST2H2AC	-0.435436	0.157114
15399675		-0.138368	0.668029
15399678	H2AFJ	0.120427	0.709294
15399680		0.18466	0.565601
15399682	LOC417948	-0.123225	0.702807
15399684		-0.40283	0.194169
15399686	H4	-0.347281	0.268713
15399688	HIST2H2AC	-0.432919	0.159799
15399690		-0.506093	0.0931867
15399692		-0.175617	0.585103
15399694	HIST2H2AC	-0.448661	0.143473
15399696	HIST2H2AC	-0.434406	0.158209
15399698	HIST2H2AC	-0.415408	0.179292
15399700	LOC770267	0.145624	0.65157
15399702	LOC427896	-0.304657	0.335627
15399705	HEBP1	-0.323662	0.304766
15399711	LOC417962	0.0707946	0.826938
15399718	GSG1	-0.134978	0.675765
15399724	GRIN2B	0.465156	0.127562
15399737	PLBD1	-0.551675	0.0629558
15399748	GUCY2C	-0.494399	0.102282
15399776	GBE	-0.180119	0.57536
15399782	LOC112531612	-0.554447	0.0613721
15399784	SERHL2	-0.0822711	0.799352
15399797		-0.45965	0.132739
15399802	C1H22orf32	0.0475622	0.883305
15399806	FAM109B	0.26952	0.396913
15399808	WBP2NL	0.444892	0.14728
15399820	SEPT3	-0.0668307	0.836509
15399831	SREBF2	-0.121573	0.706633
15399850	MIR33	-0.182465	0.57031
15399852	CCDC134	-0.0966824	0.765011
15399859	MEI1	0.0290529	0.928583
15399886	SNU13	-0.121736	0.706256
15399890	XRCC6	0.201385	0.530244
15399905		-0.323962	0.304291
15399908		-0.532459	0.074718
15399914	ACO2	0.734499	0.00651769
15399934	TEF	-0.00914493	0.977497
15399943	ZC3H7B	0.0616395	0.849075
15399967	L3MBTL2	0.640365	0.0248833
15399985	EP300	0.525571	0.079277
15400015	RBX1	-0.480861	0.113528
15400022	MIR1683	0.142608	0.658395
15400024	XPNPEP3	0.855758	0.000384009
15400036		-0.349905	0.264867
15400041		0.237411	0.457485
15400045	SGSM3	0.386525	0.214552
15400066	ADSL	-0.0335878	0.917467
15400082	TNRC6B	-0.138453	0.667836
15400103	FAM83F	-0.0569843	0.860371
15400108	GRAP2	-0.0694112	0.830276
15400117	CACNA1I	0.0445375	0.890685
15400141	ATF4	0.0799483	0.804919
15400147	SMCR7L	0.742673	0.00565908
15400152	MGAT3	-0.30483	0.33534
15400157	TAB1	0.471016	0.122199
15400176	GTPBP1	0.680845	0.0147964
15400188	TOMM22	-0.322555	0.306518
15400193	CBY1	-0.0164352	0.959569
15400200	KDELR3	-0.16768	0.602433
15400208	TMEM184B	0.781461	0.00268408
15400211	MAFF	0.00590094	0.985479
15400214	PICK1	0.509132	0.0909158
15400230	POLR2F	0.157357	0.625258
15400236	MICALL1	-0.302702	0.338895
15400260	EIF3L	0.0282857	0.930465
15400273	GALR3	-0.056719	0.861015
15400276	GCAT	0.515433	0.0863266
15400287	H1F0	-0.11453	0.723021
15400291	H1F0	0.33473	0.28755
15400305	NOL12	0.606087	0.0367064
15400313	PDXP	-0.394424	0.204521
15400315	SH3BP1	-0.114372	0.723388
15400333	LGALS1	-0.308226	0.329708
15400338	LOC771207	-0.485335	0.109724
15400340	GGA1	0.298294	0.346325
15400357	CDC42EP1	-0.397712	0.200433
15400362		-0.171359	0.594376
15400365	CYTH4	-0.303525	0.337518
15400380	KCTD17	-0.0208449	0.948732
15400387	MPST	0.605772	0.0368309
15400391		-0.0869739	0.788107
15400395	CSF2RB	-0.226942	0.478127
15400405	NCF4	-0.0762922	0.813699
15400417		-0.267623	0.400373
15400420	RASD2	0.348308	0.267204
15400424	MCM5	-0.108977	0.736016
15400441	HMOX1	-0.0360092	0.911537
15400449	TOM1	0.232115	0.467876
15400467	HMGXB4	0.562617	0.0568659
15400479		-0.175732	0.584853
15400486		-0.101431	0.753778
15400492	TIMP3	-0.216156	0.499829
15400500	FBXO7	0.362984	0.246176
15400512	ASCL4	-0.20865	0.515187
15400515	PWP1	0.397529	0.200659
15400531	BTBD11	0.269678	0.396624
15400549	CRY1	0.153705	0.633406
15400565	C1H12orf23	-0.226386	0.479236
15400571	RIC8B	0.0807596	0.802974
15400581	RFX4	-0.476752	0.117096
15400600	POLR3B	0.67221	0.0166348
15400627	TCP11L2	0.624851	0.0298269
15400640	OCC-1	-0.0886315	0.784152
15400647	KIAA1033	0.741992	0.00572717
15400679		0.568939	0.0535414
15400685	C1H12orf45	-0.0568832	0.860616
15400690	CHST11	-0.399691	0.197997
15400693	TXNRD1	0.0357474	0.912178
15400710	HCFC2	0.398206	0.199822
15400725	TDG	0.390585	0.20936
15400736	HSP90B1	0.0121458	0.970116
15400758		0.468133	0.124819
15400763	STAB2	-0.113327	0.72583
15400827	C1H12orf48	-0.0650984	0.840699
15400841		-0.194611	0.544449
15400845	DRAM1	0.00912142	0.977555
15400853	CHPT1	0.299224	0.344749
15400863	MYBPC1	-0.149443	0.642963
15400890	SPIC	0.202148	0.528653
15400895	TBXAS1	-0.161782	0.615436
15400906	TMEM213	-0.264734	0.405672
15400909	TRIM24	0.513368	0.0878134
15400928	LOC418108	-0.0169002	0.958425
15400942	LOC418109	-0.171684	0.593667
15400955	JHDM1D	0.533988	0.0737307
15400976	SLC37A3	0.19094	0.552214
15400993	MKRN1	0.549291	0.0643398
15401003	DENND2A	-0.138232	0.668338
15401023	GSE1	-0.726385	0.00746317
15401027	BRAF	-0.0508878	0.8752
15401050	MRPS33	-0.0605894	0.851621
15401054	KIAA1147	0.0255341	0.937217
15401064		-0.0495012	0.878578
15401066	CHRM2	-0.358166	0.252969
15401068	MIR490	0.398567	0.199378
15401070	DNM1L	0.23984	0.452759
15401090	FGD4	-0.0789578	0.807296
15401106	BICD1	-0.226769	0.478471
15401116	C1H12orf35	0.111604	0.729859
15401120	METTL20	0.615164	0.0332509
15401126		-0.317678	0.314306
15401130		-0.2467	0.439532
15401133	WASH1	-0.157624	0.624664
15401145	LOC427923	-0.237444	0.457422
15401158		-0.0554817	0.864022
15401171		-0.442968	0.149248
15401186	KDM5A	-0.0339605	0.916554
15401210	NINJ2	0.108489	0.737161
15401215	RAD52	-0.191172	0.551723
15401228	FBXL14	-0.182998	0.569166
15401231	CACNA2D4	0.0241259	0.940674
15401266	DCP1B	0.236812	0.458656
15401277	CECR5	0.589473	0.0436834
15401284	CECR1	-0.394823	0.204023
15401297	ATP6V1E1	0.491679	0.104478
15401308	BID	0.314657	0.319184
15401314	MICAL3	0.741828	0.00574366
15401325	MICAL3	0.759149	0.00419006
15401347	AKR1B10	0.291216	0.358433
15401354	LOC418170	-0.450297	0.141841
15401361	AKR1B1L	-0.00597707	0.985292
15401366	LOC425137	-0.11304	0.726501
15401370	AKR1B10	0.0158897	0.96091
15401380	RERG	-0.155426	0.629561
15401385	EPS8	-0.14389	0.65549
15401408	SLC15A5	0.436096	0.156413
15401425	LMO3	-0.010232	0.974823
15401432		-0.483286	0.111455
15401434	RERGL	-0.531319	0.0754601
15401440	PLCZ1	0.644666	0.0236252
15401455	LOC418189	-0.217967	0.496157
15401468	SLCO1A2	-0.279893	0.378261
15401484	RECQL	0.313549	0.320984
15401501		-0.57026	0.0528641
15401503		0.145449	0.651966
15401507	ETNK1	-0.297222	0.348143
15401516	CMAS	-0.0544266	0.866587
15401525		0.216207	0.499725
15401527	C12orf39	-0.16333	0.612012
15401533	CASC1	0.444801	0.147373
15401548	KRAS	-0.235258	0.461696
15401554		-0.410768	0.184694
15401557	LOC418209	0.0360604	0.911411
15401562	ITPR2	-0.281794	0.374895
15401610	C1H12orf11	0.603667	0.0376695
15401628	TM7SF3	0.0654521	0.839843
15401642	CYB5R3	0.132267	0.681974
15401652	A4GALT	0.412497	0.18267
15401654	ARFGAP3	0.0165319	0.959331
15401672	PACSIN2	0.0150164	0.963057
15401688	TTLL1	0.146165	0.650348
15401700	MCAT	0.375972	0.228408
15401707	TTLL12	-0.28469	0.369793
15401722	SCUBE1	-0.441456	0.150806
15401744		-0.584356	0.0460086
15401746		-0.0875688	0.786687
15401749		0.112297	0.728238
15401754	EFCAB6	-0.421027	0.172883
15401762	SULT4A1	-0.55926	0.0586884
15401772		-0.42942	0.163582
15401776	KIAA1644	-0.0177837	0.956254
15401780	PHF21B	0.304914	0.3352
15401791		0.109625	0.734496
15401794	KIAA0930	0.491981	0.104233
15401805	SMC1B	0.504034	0.0947472
15401828	WNT7B	-0.0158733	0.96095
15401837	C1H22orf40	-0.149191	0.643529
15401843	PKDREJ	-0.581545	0.0473227
15401848	ZC3HAV1	0.0272576	0.932987
15401863	LRP6	0.10585	0.743363
15401885	MANSC1	-0.0844779	0.794071
15401889	DUSP16	0.277768	0.382045
15401897		0.395433	0.203262
15401902		-0.020893	0.948613
15401904		0.136397	0.672524
15401906	PTHLH	-0.488762	0.106869
15401914		-0.153872	0.633034
15401918	RAD51AP1	-0.539494	0.0702504
15401926	C1H12orf5	0.180572	0.574386
15401932	CCND2	-0.444195	0.147991
15401937	CCND2	-0.294069	0.353526
15401944		-0.266387	0.402635
15401946	ANO2	-0.0494199	0.878776
15401973	VWF	0.525599	0.0792586
15402023		-0.64073	0.0247746
15402030	ARHGEF19	0.544656	0.0670914
15402044	PRMT1	0.325966	0.301135
15402049	PARP11	0.267837	0.399982
15402059	TSPAN9	0.0621461	0.847847
15402070	TEAD4	0.0796837	0.805554
15402084		-0.527412	0.0780406
15402086	TULP3	0.357744	0.253568
15402099	C1H12orf32	-0.0148658	0.963427
15402105	ITFG2	0.143267	0.656902
15402119	FKBP4	0.243209	0.446238
15402134	NECAP1	-0.243898	0.444911
15402142	FOXJ2	0.73989	0.00594123
15402154	LOC418258	0.528868	0.0770721
15402159	NANOG	-0.170065	0.597205
15402164	AICDA	-0.194866	0.543912
15402171	MFAP5	-0.147803	0.646655
15402175		0.249563	0.434067
15402182		-0.316971	0.315444
15402187	M6PR	-0.0502313	0.876799
15402196		0.488737	0.10689
15402212	LOC396151	0.0810881	0.802186
15402251	LOC425757	0.120179	0.709868
15402280	MAN1A2	0.713278	0.00920306
15402295	CSTA	-0.498172	0.099285
15402300	CCDC58	0.445649	0.14651
15402305	KPNA1	0.666325	0.0179804
15402316	VAMP1	0.114113	0.723994
15402320	MRPL51	-0.204471	0.523825
15402325		0.289615	0.361204
15402329	IFFO1	-0.474639	0.118959
15402337	NOP2	0.291304	0.358282
15402357	CHD4	0.0926545	0.774573
15402391	LOC112531639	-0.599028	0.0395655
15402393	LPAR5	-0.266827	0.401829
15402395	ACRBP	0.00932113	0.977064
15402407	ING4	-0.142238	0.659234
15402416	ZNF384	-0.26756	0.400489
15402429	C1H12orf53	-0.101935	0.752588
15402434	MLF2	0.291055	0.358712
15402442	CDCA3	-0.358014	0.253185
15402450	PHB2	-0.0207973	0.948849
15402459	LPCAT3	0.329355	0.29584
15402473	C1R	-0.120783	0.708467
15402486	RBP5	-0.482123	0.112446
15402494	LOC418298	0.122938	0.703472
15402501	ZYX	-0.396543	0.201881
15402511	CLCN1	0.475476	0.118218
15402533	CASP2	0.249404	0.434369
15402545		-0.504907	0.0940833
15402550	GSTK1	0.186345	0.561996
15402560		-0.340293	0.279111
15402575		0.0596221	0.853967
15402577	EPHB6	0.0780766	0.809412
15402595	TRBC2	-0.268341	0.39906
15402601		-0.447904	0.144232
15402603		0.227088	0.477835
15402605	PRSS2	-0.0743475	0.818377
15402613		-0.22688	0.47825
15402615	YBX3	0.0895237	0.782025
15402618	GABARAPL1	0.00282529	0.993047
15402623	C1H12orf59	-0.0155896	0.961647
15402628	LOC769174	0.24909	0.434967
15402636	HSD3B2	-0.308259	0.329654
15402642	HAO2	-0.348923	0.266303
15402651	WDR3	0.0481236	0.881936
15402678	FAM46C	0.15545	0.629509
15402681	ATP6V1A	0.0441065	0.891738
15402700	SIDT1	-0.0143334	0.964736
15402723	CTC1	0.471141	0.122087
15402730	STXBP5L	0.242194	0.448199
15402754	GTF2E1	-0.282807	0.373105
15402759	NDUFB4	-0.165859	0.606436
15402765	GSK3B	-0.545546	0.066557
15402767	C1H3orf15	-0.228884	0.474266
15402781	PLA1A	-0.0364957	0.910346
15402792	ATP1A1	0.0359892	0.911586
15402812	MAB21L3	-0.0872972	0.787335
15402819	SLC22A15	-0.08797	0.78573
15402830	VANGL1	-0.219731	0.492588
15402838		0.404491	0.192162
15402862	TMEM39A	0.234829	0.462537
15402873	B4GALT3	-0.176446	0.583305
15402881		0.431517	0.161308
15402886	LOC408180	-0.671852	0.0167145
15402890	UPK1B	-0.0521032	0.87224
15402900	C1H3ORF30	-0.0755745	0.815425
15402907		0.0284781	0.929993
15402911		-0.270003	0.396033
15402913	GAP43	-0.174407	0.587732
15402917	CLDND1	0.283779	0.371395
15402924	QTRTD1	0.214929	0.502327
15402934	ZDHHC23	0.208913	0.514646
15402939	GRAMD1C	0.460076	0.132333
15402959	PLA2G10	-0.412936	0.182158
15402967		0.0875292	0.786781
15402971	APOVLDLII	-0.233877	0.464406
15402978	ILDR1	0.0658166	0.838961
15402990	BOC	-0.00355821	0.991244
15403012	LOC418362	0.0327046	0.919631
15403031	TAF13	0.231657	0.468778
15403036	GTPBP8	0.419503	0.174606
15403045		-0.63386	0.0268778
15403050	SLC35A5	-0.188008	0.558448
15403059	BLZF1	0.669359	0.0172772
15403067	ATP1B1	-0.0464077	0.886121
15403076	TBX19	0.346643	0.269653
15403090	SFT2D2	0.171805	0.593402
15403099	TIPRL	0.167678	0.602437
15403109		0.265619	0.404045
15403111	CPOX	0.618952	0.0318802
15403120	COL8A1	-0.250697	0.431912
15403123	TMEM30C	0.119865	0.710598
15403133	C1H3orf26	0.427977	0.165157
15403145		-0.418842	0.175358
15403147	TOMM70A	0.26856	0.398661
15403161	ABI3BP	-0.145084	0.652791
15403186	IMPG2	0.0665013	0.837306
15403220	SENP7	0.566964	0.0545648
15403244		-0.0234918	0.942231
15403250	ZBTB11	0.103465	0.748978
15403263	RPL24	-0.553193	0.0620851
15403270	CBLB	-0.0501887	0.876903
15403291	CD47	-0.225601	0.480801
15403307	IFT57	0.0439416	0.89214
15403320	MYH15	-0.439327	0.153018
15403347	KIAA1524	-0.618919	0.0318918
15403372	HJURP	-0.350207	0.264426
15403385	GUCA1C	0.379825	0.223287
15403390		-0.586553	0.0449997
15403397	BTLA	0.154515	0.631596
15403404	CGGBP1	0.685002	0.0139669
15403406	PROS1	-0.244795	0.443185
15403421	STX19	-0.0670648	0.835943
15403423	MINA	0.671362	0.016824
15403431		0.39722	0.201041
15403434	GABRR3	0.582985	0.0466464
15403443	DCAF6	0.529965	0.0763478
15403463	MPZL1	-0.250786	0.431744
15403470		-0.157111	0.625806
15403472	RCSD1	-0.0592127	0.85496
15403480	POU2F1	0.618052	0.0322022
15403497	DUSP27	0.673965	0.0162483
15403504	MAEL	-0.0611122	0.850353
15403519	ZFP92	0.00250759	0.993829
15403527		0.0280282	0.931097
15403530		-0.283901	0.37118
15403533	ADPRH	-0.122958	0.703425
15403542	TIMMDC1	0.0824182	0.799
15403546	POGLUT1	-0.168717	0.600159
15403553	BCL9	-0.454834	0.137377
15403557	ACP6	0.17215	0.59265
15403566	GJA5	-0.375362	0.229224
15403571	PDZK1P1	-0.0211308	0.948029
15403581	HTR1F	-0.479137	0.115016
15403583	CHMP2B	-0.06397	0.84343
15403591	CADM2	-0.053544	0.868734
15403603	MIR1806	0.450607	0.141533
15403605		-0.306658	0.332302
15403607	LOC769250	0.0227588	0.944031
15403612	ROBO2	-0.357603	0.25377
15403637	ROBO2	0.254083	0.425508
15403640	LOC418465	0.260531	0.413443
15403646	LIPI	0.206007	0.520643
15403657	HSPA13	0.127755	0.692345
15403664	SAMSN1	-0.166147	0.605802
15403677	NRIP1	-0.00284984	0.992987
15403680	NRIP1	-0.0879791	0.785708
15403683	C1H21orf91	0.395727	0.202895
15403689	TMPRSS15	0.265192	0.40483
15403695		-0.260331	0.413815
15403697		0.143544	0.656273
15403699	LOC112533602	-0.348059	0.267569
15403701		-0.625116	0.0297371
15403705	LOC112533600	-0.623179	0.0303989
15403707		-0.171944	0.593099
15403709	MRPL39	0.672807	0.0165026
15403721	ATP5J	-0.334859	0.287353
15403728	APP	-0.391802	0.207819
15403749	CYYR1	0.134042	0.677908
15403753	ADAMTS1	0.442511	0.149718
15403763	ADAMTS5	0.134684	0.676437
15403772	LTN1	0.253467	0.426669
15403803	RWDD2B	0.247656	0.437702
15403810	CCT8	-0.234019	0.464127
15403826	GRIK1	0.187832	0.558823
15403842	CLDN8	-0.630889	0.0278259
15403844	TIAM1	-0.296042	0.350153
15403870	SCAF4	0.447318	0.144822
15403892	MIS18A	0.234599	0.462989
15403899	URB1	-0.0301633	0.92586
15403937	C1H21orf59	0.122095	0.705424
15403947	SYNJ1	0.368873	0.238022
15403977	GCFC1	0.779594	0.00279121
15403998	C1H21orf62	0.239066	0.454262
15404000	TMEM50B	0.319431	0.311494
15404009	GART	0.333546	0.289365
15404032	DONSON	-0.150689	0.640164
15404044	CRYZL1	0.273131	0.390368
15404059	ATP5O	-0.164478	0.60948
15404068		0.0817757	0.800539
15404070	KCNE1	-0.415911	0.178712
15404072	RCAN1	-0.228623	0.474785
15404078	RUNX1	-0.299176	0.34483
15404088	SETD4	-0.15061	0.640341
15404101	CLDN14	-0.141539	0.660818
15404103		-0.374077	0.23095
15404107	HLCS	-0.0420156	0.896845
15404122	PIGP	0.502142	0.0961964
15404128	DSCR3	0.100371	0.756282
15404139	KCNJ6	-0.251631	0.43014
15404142	ERG	-0.256065	0.421781
15404153	PSMG1	0.262632	0.409548
15404162	BRWD1	0.394011	0.205039
15404198	HMGN1	-0.00651056	0.983979
15404204	LCA5L	-0.100774	0.755329
15404212	DSCAM	-0.478833	0.11528
15404239	TMPRSS2	0.0309667	0.92389
15404252	RIPK4	-0.388511	0.212002
15404261		0.547908	0.0651527
15404284	C2CD2	0.153806	0.63318
15404299	ZNF295	0.0221851	0.94544
15404301	TFF2	0.0410571	0.899188
15404305	TMPRSS3	-0.279252	0.379401
15404317	RSPH1	-0.25862	0.417002
15404325	WDR4	0.44761	0.144528
15404336		0.345348	0.271566
15404344		-0.0172679	0.957522
15404351	LOC418544	-0.132644	0.68111
15404355	CBS	0.410068	0.185517
15404371	U2AF1	0.245226	0.442357
15404383	SIK1	0.651075	0.021837
15404397		-0.362003	0.247551
15404402	HSF2BP	0.0747627	0.817378
15404410	LOC418554	-0.250721	0.431867
15404419	ICOSLG	0.115664	0.720375
15404426	KDM6A	0.472601	0.120775
15404452	MAOA	-0.367143	0.240401
15404468	GPR34	-0.345046	0.272014
15404472	NYX	-0.480871	0.113519
15404476	NYX	-0.0271547	0.93324
15404478	NYX	-0.533149	0.0742718
15404479	NYX	-0.430947	0.161924
15404481	DDX3X	0.323699	0.304707
15404500	USP9X	0.792696	0.00210392
15404543		-0.333672	0.289172
15404547	ATP6AP2	-0.115491	0.720779
15404558	MID1IP1	0.283844	0.37128
15404561	TSPAN7	-0.424954	0.168491
15404570	OTC	0.424543	0.168947
15404583	SYTL5	-0.0594981	0.854268
15404597	CYBB	-0.163308	0.612061
15404615	XK	-0.207749	0.517044
15404624	LANCL3	-0.393024	0.206279
15404633	PRRG1	0.109717	0.73428
15404638		-0.497892	0.0995053
15404641	LOC107056924	-0.0138542	0.965914
15404645		0.188097	0.558258
15404650	GK	-0.0824061	0.799029
15404670	IL1RAPL1	0.112031	0.728862
15404681	LOC418592	0.0811048	0.802146
15404689		0.242782	0.447063
15404697	POLA1	0.0512378	0.874347
15404733		-0.282381	0.373856
15404735	PDK3	0.751219	0.00485559
15404747	LOC772218	0.03994	0.901919
15404756	ZFX	0.511245	0.0893595
15404764	EIF2S3	0.469618	0.123465
15404777	SAT1	-0.0398276	0.902194
15404786	PRDX4	-0.590867	0.0430644
15404794	PTCHD1	-0.356509	0.25533
15404799	PHEX	0.0810474	0.802284
15404824	SMS	0.18693	0.560747
15404839	MBTPS2	0.453662	0.138521
15404852		-0.148327	0.645474
15404858	CNKSR2	-0.105117	0.745088
15404877	PDHA1	0.469369	0.123691
15404889		-0.518953	0.0838329
15404907	CDKL5	0.199532	0.534114
15404923	RAI2	-0.073359	0.820757
15404925	BEND2	0.487763	0.107696
15404938	NHS	-0.0224419	0.944809
15404948	REPS2	0.00884814	0.978228
15404967	TXLNG	0.24628	0.440335
15404978	SYAP1	0.101679	0.753192
15404989		-0.078602	0.80815
15404992	GRPR	-0.0128785	0.968314
15404996	ZRSR2	0.687895	0.0134102
15405005	BMX	0.220106	0.491831
15405022	MOSPD2	-0.18261	0.569999
15405039	GLRA2	-0.0752091	0.816304
15405050		-0.172073	0.592818
15405056		-0.185351	0.56412
15405062	OFD1	0.209487	0.513464
15405084	RAB9A	0.502727	0.0957464
15405090	TCEANC	-0.0163612	0.959751
15405092	EGFL6	-0.542589	0.0683442
15405106		-0.500894	0.0971599
15405110	TLR7	-0.284468	0.370183
15405117	PRPS2	0.17562	0.585098
15405126		-0.134977	0.675768
15405130		-0.375631	0.228863
15405134	FRMPD4	0.352354	0.261306
15405151	MSL3	0.646974	0.0229693
15405164	LOC426097	-0.0186476	0.954131
15405169	LOC107049810	-0.672398	0.0165931
15405171		0.056378	0.861843
15405175	CLCN4	0.551847	0.0628563
15405185	WWC3	0.195406	0.542774
15405208	CLDN34	0.0678566	0.83403
15405210	CLDN34	-0.243532	0.445617
15405212	SHROOM2	0.130579	0.685847
15405224	TBL1X	0.641191	0.0246381
15405241		-0.389405	0.210861
15405244		-0.324563	0.303343
15405247	STS	0.500046	0.0978191
15405257	GYG2	0.230097	0.471861
15405265	XG	-0.262079	0.410572
15405276	CD99	-0.208367	0.51577
15405287		-0.000249471	0.999386
15405289	ASMT	0.00477396	0.988252
15405299	AKAP17A	0.726407	0.00746048
15405307		-0.577631	0.0491957
15405316	CSF2RA	-0.310415	0.326105
15405329	CSF2RA	0.0881019	0.785415
15405337	SHOX	-0.531406	0.0754033
[truncated: 16,310 more rows]

## Sheet: Protein content
Supplementary Table S2. Gene significance (GS) of genes referred to the considered traits. The table reports the complete lists of GS values and the relative P-value between all genes and the considered traits: width (W) and protein content (PC).
probeset_id	geneSymbol	GS_PC	p value GS_PC
15384038		0.687426	0.0134994
15384042	GOLGB1	-0.895472	8.22656e-05
15384066	HCLS1	0.262078	0.410575
15384082	RABL2B	0.203643	0.525545
15384092	ARSA	0.740435	0.00588511
15384096	SHANK3	0.26016	0.414133
15384103	NR_035090	0.539288	0.0703786
15384105	LMF2	-0.543658	0.0676947
15384110		0.600836	0.0388189
15384114	SBF1	-0.240472	0.451532
15384147	GCC1	0.206294	0.520049
15384151	PPP6R2	0.347577	0.268278
15384174	MIR1651	-0.66588	0.0180852
15384176	SMO	-0.603845	0.0375981
15384189	AHCYL2	0.260345	0.413788
15384203	FAM40B	0.38084	0.221951
15384217	NRF1	0.370359	0.23599
15384229	UBE2H	0.439092	0.153264
15384233	KLHDC10	0.0704339	0.827808
15384244	C7orf45	0.210773	0.510823
15384249	CPA2	0.212917	0.506431
15384265	CPA5	0.64405	0.0238025
15384280	MEST	0.527878	0.0777297
15384289	IL15RA	0.104109	0.747462
15384298	ANKRD16	0.581345	0.047417
15384309	GDI2	-0.73111	0.00690094
15384322	ASB13	0.69577	0.0119781
15384330	TUBAL3	-0.638816	0.0253481
15384336	SLC35B4	-0.637673	0.0256953
15384348	G2/M phase-specific E3 ubiquitin-protein	0.580522	0.0478071
15384353	LOC101749355	0.35527	0.257103
15384356	CHCHD3	0.440115	0.152197
15384366	PLXNA4B	-0.0258909	0.936341
15384369		0.361378	0.248429
15384372	PLXNA4B	-0.255313	0.423194
15384397		0.150678	0.64019
15384402	PODXL	0.260805	0.412935
15384413		0.111287	0.730601
15384417		-0.7567	0.00438766
15384421	MIR29B-1	0.767044	0.00359847
15384423	MIR29A	0.0241898	0.940517
15384425	K123	0.177675	0.580643
15384431	RBM17	-0.560668	0.0579193
15384443	PFKFB3	0.407286	0.188814
15384459	LOC419112	-0.10121	0.7543
15384470	ITIH2	0.349673	0.265205
15384494	TAF3	0.289428	0.361527
15384502	TAF3	0.570153	0.0529187
15384509	GATA3	-0.0529348	0.870216
15384517	MIR1626	-0.868816	0.000244485
15384519	CELF2	-0.0406684	0.900138
15384534	MIR1596	0.13562	0.674297
15384536		0.403591	0.193248
15384540	ECHDC3	0.408012	0.18795
15384546	C1H10orf47	0.0158446	0.96102
15384550	UPF2	-0.106274	0.742365
15384554	DHTKD1	-0.241887	0.448791
15384573	SEC61A2	-0.0809522	0.802512
15384586	CDC123	0.39258	0.206837
15384600	LOC425522	-0.702046	0.0109204
15384610	OPTN	0.442745	0.149477
15384624	MCM10	0.711195	0.0095052
15384645		0.732	0.00679871
15384648	PRPF18	-0.117429	0.716263
15384659	HSPA14	0.585478	0.0454915
15384673	SUV39H2	0.229728	0.472592
15384680	MEIG1	0.552102	0.06271
15384686	C1H7orf23	0.343155	0.274825
15384691	KIAA1324L	-0.302538	0.33917
15384713	LOC770113	0.664714	0.0183622
15384719	SEMA3D	-0.881652	0.00014942
15384739	SEMA3A	-0.645225	0.023465
15384759	SEMA3E	0.512624	0.0883532
15384778	PCLO	0.468027	0.124916
15384805	CACNA2D1	0.345584	0.271218
15384844	HGF	-0.514951	0.0866725
15384864	SEMA3C	-0.12033	0.709519
15384868	SEMA3C	0.0227022	0.94417
15384887	GNAT3	-0.0573555	0.859469
15384896	MAGI2	-0.315834	0.317279
15384924	TMEM60	0.843096	0.000571911
15384928	PION	0.190707	0.552708
15384958	FGL2	-0.786408	0.00241534
15384962	FAM185A	-0.148794	0.644423
15384972	LRRC17	-0.822988	0.00100843
15384979	ARMC10	0.298663	0.345699
15384987	PMPCB	-0.595803	0.0409233
15385001	PSMC2	0.452311	0.139848
15385015		0.52095	0.0824397
15385018	LHFPL3	-0.404837	0.191746
15385021	MLL5	-0.722832	0.00790807
15385050	PUS7	-0.182191	0.5709
15385067	RINT1	-0.563239	0.0565324
15385082		0.70933	0.00978192
15385086	CDHR3	0.498489	0.0990359
15385105		0.304205	0.336382
15385107	PIK3CG	-0.279075	0.379716
15385118	PRKAR2B	-0.644772	0.0235949
15385128	HBP1	-0.594603	0.0414365
15385139	GPR22	0.801283	0.0017294
15385141	DUS4L	-0.741566	0.00577007
15385149	BCAP29	-0.396962	0.201362
15385158	SLC26A4	0.61419	0.0336099
15385179	CBLL1	-0.547571	0.0653517
15385187	DLD	0.561733	0.057342
15385204	ERGIC2	0.194396	0.544903
15385219		-0.113188	0.726155
15385223	SLC2A13	-0.0861309	0.79012
15385226	ABCD2	-0.022944	0.943576
15385236	KIF21A	0.492835	0.103541
15385271	LOC417691	0.181441	0.572513
15385288	CPNE8	-0.565874	0.0551358
15385308	TPRKB	0.312372	0.322902
15385315	GTSE1	-0.159964	0.619464
15385319	GRAMD4	0.278363	0.380983
15385338		0.594214	0.0416042
15385345	TBC1D22A	-0.188875	0.5566
15385359	FAM19A5	0.11623	0.719056
15385363	ZBED4	0.131997	0.682593
15385367	CRELD2	-0.792617	0.00210763
15385380	MOV10L1	0.845627	0.000529626
15385410	PANX2	0.519576	0.0833966
15385414	TRABD	-0.388172	0.212436
15385427	SELO	0.441923	0.150324
15385438		0.730945	0.00692
15385440		0.0920824	0.775933
15385447	ZNF800	-0.079624	0.805697
15385454	GRM8	0.27864	0.380491
15385466	POT1	-0.134863	0.676028
15385487	GPR37	0.172903	0.591007
15385490	WASL	0.127557	0.692802
15385498	NDUFA5	0.661649	0.019105
15385505	IQUB	-0.456091	0.136157
15385519	ATP6AP1	0.513184	0.0879465
15385529	SLC13A1	0.486124	0.109062
15385543	CADPS2	0.113523	0.725372
15385571	FEZF1	0.591653	0.0427181
15385577	AASS	-0.239228	0.453947
15385601	FAM3C	-0.306007	0.333383
15385612	TSPAN12	-0.395138	0.20363
15385622	ANKRD26	-0.261896	0.410912
15385642	CTTNBP2	0.721606	0.00806614
15385666	ASZ1	0.236229	0.459795
15385680	WNT2	0.732844	0.00670277
15385688	TFEC	-0.32648	0.300329
15385698	PPP1R3A	0.733876	0.00658687
15385709	GPR85	0.367997	0.239225
15385711	MIR1695	-0.128971	0.689545
15385713	C1H7orf60	0.186523	0.561616
15385719	TMEM168	-0.577829	0.0490997
15385724	DOCK4	-0.629457	0.0282916
15385771	IMMP2L	0.733363	0.00664424
15385779		-0.197544	0.538278
15385781		0.668231	0.0175361
15385785	THAP5	-0.249076	0.434994
15385790	PNPLA8	-0.0352496	0.913396
15385802	NRCAM	-0.813829	0.00127667
15385833	CNTN1	-0.728622	0.0071929
15385855	PDZRN4	0.0737527	0.819809
15385868	PPHLN1	-0.626525	0.029262
15385879	IRAK4	0.273747	0.389258
15385894	TMEM117	0.622375	0.030677
15385902	LOC417800	-0.44276	0.149462
15385908	ANO6	-0.134549	0.676746
15385928	ARID2	-0.686601	0.0136571
15385951		0.345455	0.271409
15385953	XRCC6BP1	0.217717	0.496663
15385961	SLC16A7	-0.658713	0.0198369
15385967		0.848125	0.0004903
15385972		0.27839	0.380936
15385974	USP15	0.532697	0.0745635
15385998	MON2	-0.0368819	0.9094
15386032	MIRLET7I	0.619996	0.0315097
15386034		0.169687	0.598032
15386037	TMEM5	0.295716	0.350708
15386045	SRGAP1	-0.407732	0.188283
15386070		0.440016	0.1523
15386074	XPOT	-0.561179	0.057642
15386095	TBK1	0.285104	0.369067
15386117		0.706304	0.0102436
15386123	RASSF3	0.320542	0.309719
15386132		0.727587	0.007317
15386137	TBC1D30	0.224963	0.482077
15386149	LEMD3	-0.203272	0.526315
15386166	MSRB3	-0.153919	0.632928
15386176	HMGA2	0.284003	0.371
15386181	HELB	-0.348756	0.266547
15386197	CAND1	-0.869324	0.000240007
15386212	DYRK2	0.309654	0.327355
15386216	RAP1B	-0.858476	0.000350841
15386226	NUP107	-0.351292	0.262847
15386256	SLC35E3	-0.733146	0.00666867
15386263	MDM2	0.702058	0.0109185
15386277	CPSF6	-0.0489187	0.879997
15386288	LYZ	0.222298	0.487418
15386295	YEATS4	0.154648	0.631298
15386303	FRS2	-0.676931	0.0156101
15386312	CCT2	-0.758531	0.00423926
15386329	LOC417848	-0.140757	0.662595
15386341	RAB3IP	0.291247	0.35838
15386353	C1H12orf28	0.342867	0.275254
15386376		0.478486	0.115581
15386380	CNOT2	-0.498514	0.0990165
15386396	KCNMB4	0.384662	0.21696
15386401	LGR5	-0.439167	0.153184
15386419	TMEM19	-0.408981	0.186801
15386427	RAB21	0.453348	0.138828
15386436	TBC1D15	-0.289511	0.361383
15386454	TPH2	0.484334	0.110568
15386468	TRHDE	0.335725	0.28603
15386487	GLIPR1L2	0.165461	0.607312
15386495	GLIPR1	0.271544	0.393237
15386501	GLIPR1	-0.802805	0.00166875
15386511	ZDHHC17	-0.850592	0.000453725
15386530	NAV3	-0.610882	0.0348505
15386564	SYT1	-0.495009	0.101792
15386578	RPS16	-0.336167	0.285357
15386585	OTOGL	0.726838	0.00740789
15386642	LOC771607	-0.00378339	0.990689
15386649	PTPRQ	-0.00237082	0.994166
15386687	MYF6	0.436055	0.156457
15386692	MYF5	0.534245	0.0735662
15386695	ACSS3	-0.19699	0.539442
15386715	C1H12orf26	0.0395405	0.902896
15386732	TMTC2	0.205422	0.521854
15386745	LRRIQ1	0.350477	0.264033
15386767		0.198534	0.536204
15386772	ALX1	0.664892	0.0183198
15386778	NTS	-0.00144011	0.996456
15386785		-0.0521012	0.872245
15386794	TMTC3	-0.61932	0.0317491
15386809		0.687049	0.0135714
15386812		0.682898	0.0143824
15386816	PLEKHG7	0.332413	0.291107
15386828	NUDT4	0.215667	0.500825
15386835	MRPL42	0.565872	0.0551365
15386842	SOCS2	0.309523	0.327571
15386845	CRADD	0.182429	0.570388
15386850	PLXNC1	-0.710955	0.00954047
15386879	SNAPC3	0.540337	0.0697276
15386881		0.184679	0.565559
15386893	METAP2	0.614802	0.033384
15386905		0.276941	0.383522
15386910	AMDHD1	0.0182581	0.955088
15386920	ELK3	-0.733115	0.00667214
15386927		0.093452	0.772677
15386943	C12orf55	-0.356889	0.254787
15386970		0.00172256	0.995761
15386978	NEDD1	0.38288	0.219279
15386994	MIR1691	0.218044	0.496001
15386996	MIR135A-2	-0.0770817	0.811802
15386998		0.744496	0.00547987
15387000	TMPO	0.638121	0.0255589
15387014	SLC25A3	-0.0156714	0.961446
15387026	LOC112531638	0.527559	0.0779424
15387028	APAF1	-0.36412	0.24459
15387051	ACTR6	-0.0680231	0.833628
15387065	SCYL2	-0.116089	0.719385
15387087	SLC17A8	-0.305702	0.333888
15387100	NR1H4	0.606927	0.0363765
15387113	GAS2L3	-0.566369	0.054876
15387124	ANO4	0.930769	1.11423e-05
15387148	UTP20	-0.210564	0.511251
15387212	CNOT4	-0.210968	0.510423
15387228	LOC417937	0.644588	0.0236476
15387242	WDR91	-0.205609	0.521466
15387258	ARHGDIB	-0.722435	0.00795904
15387266	ERP27	0.195946	0.541638
15387274	MGP	-0.703513	0.0106837
15387281	OC3	0.149611	0.642587
15387289	ART4	-0.0159963	0.960648
15387294	C1H12orf69	0.131788	0.683072
15387297	WBP11	-0.634258	0.0267524
15387310	HIST2H2AC	-0.48229	0.112303
15387312	LOC427882	0.706067	0.0102804
15387314	HIST1H46L2	0.605031	0.0371247
15387316	HIST1H2BO	0.282476	0.37369
15387318	LOC769852	-0.313095	0.321724
15387320	H4	0.313871	0.320462
15387322	H2B-V	-0.742169	0.0057094
15387324	H4	0.313871	0.320462
15387326		-0.313221	0.321518
15387328	H4	0.313871	0.320462
15387330	LOC427895	-0.188862	0.556629
15387332	LOC417954	0.263425	0.408085
15387334		0.205055	0.522615
15387336	H2B-V	-0.750039	0.00496107
15387338	HIST1H2BO	-0.668178	0.0175485
15387340	HIST1H1C	0.49181	0.104372
15387343	H2B-V	-0.115167	0.721534
15387345	APOLD1	-0.584713	0.0458435
15387347	DDX47	0.196633	0.540193
15387361	GPRC5A	0.723807	0.00778413
15387365	KIAA1467	-0.474178	0.119368
15387380	EMP1	-0.833132	0.000764456
15387388	ATF7IP	-0.744048	0.00552348
15387405	TTC26	-0.506932	0.0925565
15387422	UBN2	-0.410545	0.184956
15387441	C1H7orf55	0.609532	0.0353663
15387446	LUC7L2	-0.285518	0.368342
15387457	LOC417973	-0.135643	0.674246
15387467	POLDIP3	-0.919138	2.37425e-05
15387478	RRP7A	-0.06555	0.839606
15387486	SOCS1B	0.788541	0.00230601
15387488	NFAM1	-0.686839	0.0136115
15387496	TCF20	-0.615936	0.0329683
15387501	CYP2D6	-0.789566	0.00225483
15387513	NDUFA6	0.367947	0.239293
15387518	NAGA	-0.488192	0.107341
15387528	CENPM	0.22453	0.482942
15387535	TNFRSF13C	0.461058	0.131402
15387540		0.104738	0.745979
15387544		-0.385068	0.216433
15387552	PMM1	-0.163874	0.610813
15387561	POLR3H	-0.157557	0.624813
15387568	PHF5A	0.347534	0.26834
15387573	TOB2	0.0750411	0.816708
15387578	RANGAP1	0.394873	0.203961
15387596	CHADL	-0.650674	0.0219459
15387598	CHADL	0.405074	0.191461
15387602	EP300	0.628922	0.0284669
15387606	ST13	-0.44806	0.144076
15387620	SLC25A17	-0.00928491	0.977153
15387631	MKL1	0.15686	0.626364
15387647		-0.431338	0.161501
15387649	RPS19BP1	0.298248	0.346403
15387652		0.374518	0.230357
15387657		0.57311	0.0514241
15387661	RPL3	-0.91233	3.51525e-05
15387666		0.264673	0.405784
15387668		0.264673	0.405784
15387670	MIR3538-2	0.113805	0.724713
15387672	PDGFB	0.127824	0.692186
15387680	CBX7	0.282266	0.374059
15387688		0.638657	0.0253963
15387693	NPTXR	0.115537	0.72067
15387697	DNAL4	-0.617975	0.0322297
15387703	LOC418020	0.424729	0.168741
15387713	GTPBP1	0.626793	0.0291726
15387718	JOSD1	0.0137982	0.966052
15387725	DMC1	0.444279	0.147905
15387740	DDX17	-0.860039	0.000332809
15387755	SDCCAG3	0.61676	0.0326683
15387757	KCNJ4	0.498417	0.0990924
15387761	CSNK1E	-0.769788	0.00340849
15387773	TMEM184B	-0.521017	0.0823932
15387784	PLA2G6	-0.169508	0.598424
15387802	BAIAP2L2	-0.0748712	0.817117
15387820	SLC16A8	0.765588	0.00370248
15387831	SOX10	0.287646	0.364625
15387837	C1H22orf23	0.175348	0.585688
15387845	ANKRD54	0.787303	0.00236895
15387855	LOC693258	0.0556954	0.863502
15387857	LOC418038	0.211535	0.509259
15387871	LOC771154	0.659677	0.0195945
15387873	LGALS2	0.273596	0.38953
15387880	CARD10	0.751495	0.00483111
15387903	MFNG	-0.540705	0.0695002
15387913	ELFN2	0.797268	0.00189755
15387915	C1H22orf33	0.00464583	0.988567
15387924	RAC2	-0.712323	0.0093407
15387931	SSTR3	0.532811	0.0744898
15387935	C1QTNF6	0.578849	0.0486074
15387939	IL2RB	-0.619418	0.0317143
15387952	TMPRSS6	0.185108	0.564642
15387970	TST	0.704523	0.0105227
15387975	PVALB	-0.18759	0.559339
15387983	IFT27	0.162181	0.614553
15387991	CACNG2	-0.0789859	0.807228
15387996	EIF3D	0.178382	0.579113
15388010	FOXRED2	-0.525979	0.0790018
15388018	MIR1742	0.509003	0.0910119
15388020	TXN2	0.0965118	0.765416
15388029	MYH9	-0.526102	0.078919
15388049	RBFOX2	0.367676	0.239666
15388062	MB	-0.899087	6.94248e-05
15388068	LARGE	-0.29496	0.352001
15388086	SYN3	0.493308	0.103158
15388101		0.780481	0.00273994
15388118		0.004616	0.988641
15388133	C1H22orf28	-0.742129	0.00571343
15388147	PRDM4	0.420883	0.173045
15388159		0.412491	0.182676
15388163	MTERFD3	0.180456	0.574635
15388165	CKAP4	-0.764309	0.0037957
15388167	NUAK1	-0.797878	0.00187123
15388175	APPL2	-0.697018	0.0117619
15388197	ALDH1L2	0.551288	0.0631788
15388222	SLC41A2	-0.88066	0.00015552
15388235	CHST11	0.541744	0.068861
15388239	NFYB	0.349798	0.265022
15388250	GLT8D2	-0.760185	0.00410847
15388263	C1H12orf73	-0.145033	0.652905
15388267	NT5DC3	-0.0175359	0.956863
15388282	PAH	0.397926	0.200168
15388298	LOC771761	0.713149	0.00922157
15388310	IGF1	-0.736007	0.00635234
15388317	PMCH	0.164987	0.608357
15388324	NUP37	-0.15474	0.631094
15388335	CCDC53	-0.79413	0.00203745
15388344	GNPTAB	0.00997013	0.975467
15388367	SYCP3	-0.098948	0.759646
15388377	PARP12	-0.767582	0.00356061
15388391	HIPK2	0.484357	0.110549
15388408	KIAA1549	-0.89284	9.27318e-05
15388429	ATP6V0A4	0.207571	0.517411
15388452	SVOPL	0.883385	0.000139214
15388467	AKR1D1	-0.694626	0.0121787
15388479	RAB19	0.203847	0.525121
15388484		0.762404	0.00393788
15388503	ADCK2	-0.292608	0.356034
15388513	NDUFB2	0.540994	0.0693221
15388518	TMEM178B	-0.748817	0.00507206
15388524	AGK	0.447942	0.144195
15388541		0.540312	0.0697434
15388553	SSBP1	0.308169	0.329802
15388559	CREB3L2	-0.769961	0.00339678
15388573	DGKI	0.769595	0.00342163
15388603	PTN	-0.731367	0.00687132
15388611		0.821161	0.00105809
15388613	MTPN	-0.597761	0.0400952
15388620	FAM180A	-0.286379	0.366836
15388623	SLC13A4	0.701011	0.01109
15388640	SYT10	-0.441322	0.150945
15388648	PKP2	0.602685	0.0380653
15388666	YARS2	-0.523346	0.0807898
15388673	AMN1	-0.35834	0.252721
15388684	DENND5B	-0.296837	0.348799
15388707	FAM60A	0.10366	0.748519
15388715	MIR1593	0.0693325	0.830466
15388717	CAPRIN2	-0.382475	0.219807
15388738	IPO8	0.0365185	0.91029
15388761	TMTC1	-0.463678	0.128938
15388782	ZFP3	0.514862	0.0867361
15388785	DDX11	-0.279261	0.379386
15388807	IQSEC3	0.393931	0.205139
15388821	CCDC77	0.44003	0.152285
15388834	B4GALNT3	0.568312	0.0538649
15388855	WNK1	0.0830241	0.797549
15388884	ERC1	-0.810477	0.00138742
15388897	WNT5B	-0.241543	0.449456
15388902	ADIPOR2	0.414596	0.180231
15388912	CHUNK-1	0.310927	0.325265
15388916	LRTM2	0.415356	0.179351
15388919		-0.546565	0.0659485
15388954	IL17RA	-0.886428	0.000122626
15388965	CECR2	0.12472	0.69935
15388988	BCL2L13	0.542312	0.0685139
15388995	BCL2L13	0.812079	0.00133359
15388999	PEX26	-0.221051	0.489926
15389002	TUBA8	-0.10433	0.746941
15389010	TUBA4A	0.534364	0.0734897
15389015	USP18	-0.665117	0.0182661
15389028	LOC418168	0.629603	0.0282436
15389040	BPGM	0.622137	0.0307595
15389046	CALD1	-0.295662	0.350801
15389069		0.64618	0.0231935
15389071	PTPRO	-0.228623	0.474784
15389095	STRAP	-0.34635	0.270085
15389108	DERA	-0.579717	0.0481909
15389118	MGST1	-0.696271	0.011891
15389123	PIK3C2G	-0.598264	0.0398842
15389152	CAPZA3	0.20034	0.532426
15389154	PLEKHA5	-0.368108	0.239072
15389178	AEBP2	0.104158	0.747345
15389186	PDE3A	-0.635508	0.0263619
15389202	SLCO1C1	0.511783	0.0889656
15389217	SLCO1B1	0.251158	0.431037
15389233	IAPP	0.289222	0.361885
15389239	PYROXD1	0.876753	0.000181455
15389253	GOLT1B	-0.940267	5.41468e-06
15389258	BCAT1	0.445227	0.146939
15389271		-0.569268	0.0533719
15389276	SOX5	-0.743719	0.00555568
15389292	KIAA0528	-0.503968	0.0947978
15389318	ST8SIA1	-0.154373	0.631912
15389327	C3AR1	-0.775406	0.00304342
15389331		0.258639	0.416965
15389340	ABCC9	0.186745	0.561142
15389372	KCNJ8	-0.162012	0.614926
15389376	LDHB	-0.86197	0.000311529
15389386	GYS2	-0.7618	0.00398374
15389403	LOC418204	0.63416	0.0267832
15389406	LRMP	-0.023543	0.942105
15389422	LYRM5	0.0839103	0.795428
15389428	RASSF8	0.3303	0.294373
15389436		0.139054	0.666467
15389441		-0.0830159	0.797569
15389444		-0.471582	0.121689
15389452	FGFR1OP2	-0.682505	0.014461
15389459	MED21	-0.227856	0.476307
15389465	STK38L	-0.330286	0.294395
15389480	ARNTL2	-0.422236	0.171523
15389497		0.299007	0.345117
15389502		-0.226031	0.479943
15389508	PPFIBP1	-0.644165	0.0237693
15389537	LOC418221	0.743818	0.00554602
15389545	LOC418222	0.67612	0.0157828
15389548		0.392723	0.206656
15389555	TSPO	-0.810949	0.00137142
15389560	MPPED1	0.291145	0.358555
15389569		0.288959	0.362342
15389579	SAMM50	-0.445687	0.146471
15389596	PARVB	-0.522846	0.0811321
15389610	PARVG	-0.749899	0.00497366
15389624	PRR5	-0.637673	0.0256952
15389636		0.825811	0.000935237
15389639	ARHGAP8	0.627454	0.0289521
15389655	NUP50	-0.310042	0.326717
15389665	UPK3A	0.767533	0.00356404
15389675	RIBC2	-0.483891	0.110942
15389683	FBLN1	-0.849288	0.000472785
15389703	ATXN10	0.127627	0.69264
15389715	MIRLET7A-3	-0.184009	0.566996
15389717	MIRLET7B	0.778852	0.00283473
15389719	PPARA	-0.148669	0.644706
15389727		-0.279085	0.379698
15389731	TTC38	-0.56344	0.0564249
15389737	ETV6	0.143522	0.656325
15389747	MIR1727-1	-0.348723	0.266596
15389749	MIR1727-1	-0.348723	0.266596
15389751	BCL2L14	0.656812	0.0203216
15389758	LOH12CR1	0.109117	0.735688
15389763	CREBL2	0.411519	0.183813
15389768	CDKN1B	0.550921	0.0633912
15389774	MRPS35	0.262422	0.409937
15389782	KLHDC5	-0.636452	0.0260696
15389786	CCDC91	-0.457807	0.134502
15389800	FAR2	-0.759069	0.00419638
15389815	C1H12orf4	-0.528288	0.0774567
15389832	FGF6	0.0410966	0.899091
15389836	FGF23	0.154737	0.631099
15389841	NDUFA9	0.341394	0.277457
15389854	KCNA7	-0.440664	0.151627
15389856	KCNA5	-0.280867	0.376534
15389859	NTF3	0.170695	0.595828
15389864	CD9	0.0961707	0.766224
15389874	CDKN1B	0.138972	0.666653
15389877	PRMT8	-0.902454	5.89321e-05
15389888	FOXM1	-0.415462	0.17923
15389898	SLC2A3	-0.858189	0.00035424
15389909	RIMKLB	-0.748265	0.00512287
15389916	A2ML1	-0.37466	0.230166
15389946		0.430358	0.162563
15389983	PHC1	-0.270835	0.394522
15390000	A2M	0.576698	0.0496502
15390028	CD86	-0.330765	0.293653
15390035	CASR	0.857237	0.000365678
15390043	CSTB	0.0339548	0.916568
15390048	FAM162A	0.184634	0.565657
15390054	FBXO40	0.112385	0.728033
15390058	TAPBPL	-0.761468	0.00400916
15390067	SCNN1A	0.668526	0.0174682
15390076	NCAPD2	0.556114	0.0604329
15390106		-0.150916	0.639655
15390108	CNP1	0.746799	0.00525958
15390111	GAPDH	0.793139	0.0020832
15390122	PTMS	-0.798689	0.00183665
15390127	COPS7A	0.577074	0.0494667
15390136		0.569818	0.0530901
15390140	LAG3	0.664619	0.0183849
15390145	LAG3	0.278457	0.380816
15390149	CD4	-0.198803	0.535641
15390161	GPR162	-0.851831	0.000436179
15390166	GPR162	-0.935247	8.03715e-06
15390172	LEPREL2	-0.786914	0.00238902
15390190	GNB3	0.328851	0.296624
15390202	USP5	-0.484617	0.110329
15390224	TPI1	0.454591	0.137613
15390234	LRRC23	-0.130827	0.685277
15390240	ENO2	0.058945	0.85561
15390253	ATN1	-0.546639	0.0659047
15390265	C1H12orf57	-0.146371	0.649884
15390269	PTPN6	-0.779215	0.0028134
15390286	EMG1	-0.133846	0.678355
15390294	C1S	-0.831351	0.000803568
15390308	CLSTN3	-0.816203	0.00120242
15390327	PEX5	-0.334093	0.288526
15390342	EPHA1	0.741646	0.00576202
15390360	FAM131B	-0.421289	0.172588
15390368	RAP1GAP	-0.179945	0.575737
15390391	KEL	-0.139069	0.666434
15390410	TRPV6	0.670903	0.0169271
15390425		0.149614	0.64258
15390428	PRSS3	0.232033	0.468036
15390431	LOC768817	0.445815	0.146342
15390435	PRSS3	-0.0797496	0.805396
15390440	LOC768817	0.278638	0.380493
15390445		0.484079	0.110784
15390448	CSDA	0.672012	0.0166788
15390453	STYK1	0.43862	0.153757
15390464	WARS2	-0.526471	0.078671
15390470	TBX15	0.00442649	0.989107
15390479	SPAG17	0.222818	0.486374
15390526	GDAP2	-0.881807	0.000148482
15390542	DUSP12	0.654755	0.0208559
15390550	NAA50	0.163081	0.612564
15390556	KIAA2018	-0.568606	0.0537128
15390562	SPICE1	-0.660381	0.0194188
15390577	SPICE1	0.353947	0.259006
15390582	TRIM45	0.0125648	0.969085
15390590	VTCN1	0.61187	0.0344768
15390595	TNFRSF1A	-0.862839	0.000302311
15390610	METTL16	0.569877	0.0530598
15390620	POLQ	-0.232019	0.468064
15390637		0.293466	0.354561
15390642	RABL3	-0.816805	0.00118413
15390651	HGD	0.735661	0.00638996
15390666	FSTL1	-0.821122	0.00105918
15390678	LRRC58	-0.491547	0.104586
15390684	GPR156	0.887183	0.000118759
15390693		0.0986406	0.760373
15390696		0.875815	0.000188159
15390699	GSK3B	-0.598328	0.0398575
15390711	COX17	0.473881	0.119633
15390714	POPDC2	-0.422438	0.171296
15390724	CASQ2	0.0969849	0.764294
15390740	NHLH2	0.617858	0.0322717
15390743	LOC418339	-0.500101	0.0977762
15390762	B4GALT4	-0.606683	0.0364722
15390771	LOC418343	-0.10387	0.748024
15390775	MIR3539	-0.693707	0.0123418
15390789	IGSF11	-0.0549358	0.865349
15390796	LSAMP	-0.883839	0.000136633
15390808	ZBTB20	-0.3445	0.272824
15390815	DRD3	0.579444	0.0483218
15390820	KIAA1407	-0.28972	0.361021
15390842		0.311729	0.323953
15390848		0.174454	0.58763
15390856	GPR15	0.586076	0.0452172
15390858	WDR52	0.631832	0.0275223
15390880	C3orf17	0.0043175	0.989375
15390888	CD200R1L	0.642767	0.024175
15390895	CD200R1	0.0663097	0.837769
15390904	CCDC80	-0.791103	0.00217974
15390914	ATG3	-0.490914	0.105102
15390928	F5	-0.666372	0.0179693
15390958	SLC19A2	0.767154	0.0035907
15390965	C1H1orf114	0.262768	0.409297
15390972		0.0925338	0.77486
15390983	MIR1690	0.6084	0.0358026
15390985	DPT	-0.805094	0.00158062
15390991	IFNG	-0.479216	0.114947
15390996	GPR161	-0.760412	0.00409081
15391005	TTF2	0.165385	0.60748
15391028		0.836586	0.000692773
15391030		-0.731411	0.00686616
15391036		0.448562	0.143573
15391038		-0.171214	0.594692
15391043	ST3GAL6	0.367896	0.239363
15391060	DCBLD2	-0.881607	0.000149693
15391077	FILIP1L	0.314781	0.318984
15391082	TBC1D23	-0.657949	0.0200306
15391101	NIT2	-0.216299	0.499539
15391113	LNP1	0.414873	0.17991
15391119	TMEM45A	-0.802677	0.00167377
15391126	LOC418390	0.408292	0.187618
15391143	TFG	-0.361965	0.247604
15391154	LOC418395	0.695937	0.011949
15391156	RG9MTD1	0.554704	0.0612265
15391158	PCNP	-0.680566	0.0148534
15391164	CEP97	-0.0801377	0.804465
15391176	FAM55C	-0.768224	0.00351583
15391185	NFKBIZ	-0.732818	0.00670564
15391198	ZPLD1	-0.448637	0.143497
15391210	ALCAM	-0.725597	0.00756023
15391228	BBX	-0.613696	0.0337932
15391244	BBX	-0.584848	0.0457812
15391247	HHLA2	-0.581901	0.0471545
15391258	TRAT1	-0.636897	0.0259327
15391264	PVRL3	-0.178525	0.578804
15391272	LOC418416	0.369063	0.237761
15391278	PLCXD2	0.202073	0.52881
15391284	PHLDB2	-0.396518	0.201912
15391301	ABHD10	0.629564	0.0282564
15391307	TAGLN3	0.234553	0.463079
15391314	TMPRSS7	0.313009	0.321864
15391333	LOC418421	0.411367	0.183991
15391339	LOC770026	0.193662	0.546452
15391342	LOC418424	-0.0073634	0.98188
15391351	CD200	-0.271703	0.39295
15391358		-0.385994	0.215236
15391369	C1H3orf38	0.197509	0.538353
15391375	EPHA3	-0.745905	0.00534422
15391392	ARL13B	-0.682504	0.0144613
15391405	NSUN3	0.0620339	0.848119
15391412	EPHA6	0.324224	0.303878
15391433	ARL6	-0.189907	0.554407
15391439	CRYBG3	-0.708861	0.00985236
15391443	CRYBG3	-0.529385	0.0767299
15391461	BRP44	0.481741	0.112773
15391466	CREG1	0.0347905	0.914521
15391471	CD247	-0.36895	0.237915
15391479	GPA33	0.47505	0.118596
15391487	ILDR2	0.82202	0.00103451
15391499	LOC396098	0.805184	0.00157722
15391508	CD2	0.548075	0.0650543
15391513	LOC768770	-0.0863508	0.789595
15391519	PTGFRN	-0.699101	0.0114077
15391529	CD101	0.490635	0.10533
15391538	IGSF3	-0.523176	0.0809062
15391549	CD80	-0.532626	0.07461
15391557	BCL9	-0.429242	0.163776
15391564	GJA8	0.678273	0.0153274
15391566	GPR89B	-0.234863	0.462471
15391581	POU1F1	0.658693	0.0198421
15391597	VGLL3	-0.609952	0.0352054
15391602	GBE1	-0.889901	0.000105625
15391620	ROBO1	-0.826099	0.000928012
15391645		0.0440447	0.891889
15391651	ABCC13	-0.847343	0.000502354
15391680		0.554173	0.0615274
15391683	USP25	0.648926	0.0224252
15391708		-0.352664	0.260857
15391718	MIR99A	0.761429	0.00401212
15391720	MIRLET7C	0.601343	0.038611
15391722	MIR125B	0.103763	0.748277
15391724	CXADR	0.00515015	0.987326
15391733		-0.223111	0.485785
15391736	CHODL	-0.333634	0.28923
15391743	NCAM2	0.491556	0.104579
15391762	LOC112533602	0.751929	0.00479291
15391767		0.461968	0.130543
15391769		0.181068	0.573316
15391771	MIR155	0.797417	0.0018911
15391773	JAM2	-0.695535	0.0120192
15391785	GABPA	-0.468256	0.124706
15391796		0.490579	0.105376
15391798		0.348259	0.267276
15391805		0.390258	0.209775
15391808	N6AMT1	-0.192571	0.548759
15391814	USP16	-0.584003	0.046172
15391833	C1H21orf7	0.320584	0.309653
15391842	BACH1	-0.73096	0.00691822
15391848	SOD1	-0.157287	0.625414
15391856	HUNK	-0.528275	0.0774657
15391867	MIR1738	-0.0141882	0.965093
15391869	C1H21orf63	0.083145	0.79726
15391878	IFNAR2	-0.80933	0.00142697
15391891	IL10RB	-0.210691	0.510991
15391902	IFNAR1	-0.600052	0.0391412
15391916	IFNGR2	-0.522505	0.0813663
15391925	LOC427977	0.324313	0.303738
15391945	RSRC1	-0.257195	0.419663
15391958	ITSN1	-0.455172	0.137048
15391993	SLC5A3	-0.845895	0.000525296
15391995	MRPS6	0.731871	0.00681337
15392000	KCNE2	0.810362	0.00139135
15392002	FAM165B	0.703099	0.0107501
15392004	CLIC6	0.639881	0.0250278
15392011		0.272693	0.391159
15392015	CBR1	-0.454967	0.137247
15392021	MORC3	-0.796458	0.00193292
15392053	MORC3	-0.774236	0.0031169
15392072	CHAF1B	-0.270425	0.395267
15392089	SIM2	0.520912	0.0824661
15392102	TTC3	-0.819162	0.00111458
15392148	DYRK1A	-0.386999	0.213941
15392159	KCNJ15	0.28979	0.360899
15392161	ETS2	-0.354816	0.257756
15392171	WRB	-0.236558	0.459153
15392179	SH3BGR	0.637708	0.0256844
15392188	B3GALT5	-0.306007	0.333381
15392190		0.405538	0.190903
15392196	IGSF5	0.293399	0.354675
15392202	PCP4	0.486191	0.109006
15392205	BACE2	-0.578539	0.0487565
15392215	FAM3B	-0.501469	0.096715
15392223	MX1	-0.674717	0.0160847
15392240	UMODL1	-0.362173	0.247312
15392265	ABCG1	-0.502673	0.095788
15392281	UBASH3A	-0.576797	0.0496019
15392297	SLC37A1	0.249045	0.435054
15392318	PDE9A	-0.695305	0.0120593
15392339	NDUFV3	0.657668	0.0201023
15392345	PKNOX1	-0.655648	0.0206227
15392359	CRYAA	0.956893	1.09021e-06
15392367	RRP1B	-0.289905	0.360701
15392382	PDXK	-0.806713	0.00152046
15392391		0.212463	0.507359
15392394		-0.606054	0.0367198
15392399		-0.518558	0.0841103
15392403	TRAPPC10	-0.461148	0.131317
15392410		-0.0556442	0.863627
15392413	PWP2	-0.287092	0.365591
15392418	C1H21orf33	0.708613	0.00988984
15392426	LOC771028	0.365522	0.242643
15392431	MIR222-1	0.457373	0.134919
15392433	MIR222-1	0.457373	0.134919
15392435	MIR221	0.782152	0.00264523
15392437		0.239934	0.452575
15392441	C1HXorf36	0.0789755	0.807253
15392449	FUNDC1	0.0874044	0.787079
15392456	EFHC2	0.581881	0.0471641
15392473		0.13089	0.685134
15392475	NDP	-0.0639974	0.843363
15392480	MAOB	-0.69927	0.0113793
15392500		0.386553	0.214516
15392504	CASK	-0.336477	0.284885
15392530	RPL8	0.103349	0.749251
15392538	MED14	-0.725247	0.00760364
15392569	BCOR	0.53415	0.0736267
15392588	RPGR	-0.111632	0.729794
15392602	SRPX	-0.475931	0.117817
15392615	DYNLT3	-0.713336	0.00919473
15392621	C1HXorf22	0.790551	0.00220646
15392638	C1HXorf22	0.244947	0.442894
15392648		-0.364247	0.244414
15392653		0.627063	0.0290822
15392657	CXorf30	0.27433	0.388208
15392667	TMEM47	-0.497088	0.100139
15392672	DMD	-0.150209	0.641242
15392743	TAB3	0.376985	0.227055
15392750	GM2A	0.462016	0.130497
15392752	CXorf21	0.526109	0.0789145
15392754	NR0B1	0.749392	0.00501962
15392759		0.407348	0.18874
15392761	PCYT1B	-0.337968	0.28262
15392769	KLHL15	-0.73225	0.0067702
15392777	APOO	0.829912	0.000836298
15392787	ACOT9	-0.158531	0.622645
15392805	SMPX	-0.856939	0.000369311
15392809	KLHL34	-0.26275	0.409331
15392811	RPS6KA3	0.249206	0.434747
15392831	EIF1AY	0.119179	0.712193
15392840	MAP7D2	0.0790004	0.807194
15392856	CXorf23	-0.220451	0.491135
15392864	SH3KBP1	-0.703884	0.0106244
15392884	MAP3K15	-0.208383	0.515738
15392911	GPR64	-0.590257	0.0433342
15392933	PHKA2	-0.720139	0.00825838
15392960	RS1	0.639172	0.0252407
15392967	SCML2	-0.18119	0.573053
15392982	RBBP7	0.146521	0.649545
15392996	CTPS2	0.395078	0.203704
15393018	AP1S2	0.647197	0.0229066
15393025	TMEM27	0.0755774	0.815418
15393033	ACE2	0.472741	0.120649
15393053	FIGF	-0.769735	0.00341207
15393061	PIGA	0.00368706	0.990927
15393068	ASB11	-0.237274	0.457752
15393076	ASB9	-0.456583	0.13568
15393087	FANCB	-0.210481	0.511422
15393099	GEMIN8	-0.125617	0.697276
15393104	GPM6B	-0.665474	0.0181814
15393114	TRAPPC2	-0.745375	0.00539497
15393120		0.514817	0.0867688
15393123	ARHGAP6	-0.738215	0.00611598
15393137	MID1	-0.837374	0.000677191
15393149	GPR143	0.674087	0.0162216
15393158		0.587775	0.0444452
15393163	KAL1	-0.705043	0.0104407
15393176	PNPLA4	-0.293214	0.354993
15393184	HDHD1	0.595151	0.0412014
15393191	NLGN4X	0.47296	0.120453
15393200	MIR1397	0.429968	0.162986
15393202		0.32333	0.305291
15393205	PRKX	-0.557468	0.0596781
15393213	MXRA5	-0.84815	0.000489914
15393222	ARSH	-0.52442	0.0800574
15393230	ARSD	0.655426	0.0206806
15393240	ARSE	0.0630798	0.845585
15393250	DHRSX	0.622264	0.0307153
15393259	P2RY8	-0.841227	0.000604795
15393265	ASMTL	0.196428	0.540624
15393281	SLC25A6	-0.461877	0.130628
15393286	CRLF2	-0.450758	0.141383
15393294	PPP2R3B	-0.0449013	0.889797
15393310	GTPBP6	0.437235	0.155211
15393322	SLC9A7	-0.894574	8.57256e-05
15393340	TUBGCP5	-0.480969	0.113434
15393363	CYFIP1	-0.681439	0.0146758
15393391	HERC2	-0.80141	0.00172428
15393478	OCA2	0.348688	0.266646
15393501	GABRB3	0.113441	0.725564
15393512	ATP10A	-0.838997	0.000645913
15393533	UBE3A	0.704529	0.0105219
15393548		0.550785	0.0634699
15393550	TMEM131	-0.82636	0.000921492
15393591	UNC50	-0.417443	0.176954
15393598	LIPT1	0.477072	0.116815
15393600	MRPL30	0.774444	0.00310374
15393606	EIF5B	0.0309459	0.923941
15393631	NMS	0.623135	0.030414
15393640	PDCL3	0.561264	0.0575958
15393647	NPAS2	-0.241444	0.449649
15393668	RPL31	-0.198553	0.536164
15393673	C1H2orf29	0.672636	0.0165403
15393682	MIR1656	0.179929	0.575771
15393684	MAP4K4	-0.613034	0.0340399
15393711	IL1R2	-0.111274	0.730633
15393721	IL1R1	-0.907839	4.47792e-05
15393734	IL1RL2	-0.291274	0.358332
15393753	IL1RL1	-0.675983	0.015812
15393767	IL18R1	-0.737812	0.00615862
15393784	IL18RAP	-0.493908	0.102676
15393795	SLC9A4	0.299831	0.343724
15393810	SLC9A2	0.414891	0.179889
15393824	TMEM182	0.0141903	0.965088
15393832		-0.340666	0.27855
15393835	MRPS9	0.232685	0.466752
15393847	C1H2orf49	0.145843	0.651076
15393853	NCK2	-0.260401	0.413684
15393860	C1H2orf40	-0.436257	0.156243
15393864	LOC771085	0.671411	0.0168129
15393868	SLC5A7	0.316967	0.315451
15393879	SULT1C3	0.755605	0.00447835
15393889	GCC2	-0.45653	0.135731
15393907	LIMS1	-0.231586	0.468919
15393919	RANBP2	0.00373647	0.990805
15393929	SH3RF3	-0.299136	0.344899
15393940	MIR1700	0.784384	0.00252266
15393942	RASA3	0.0651288	0.840625
15393967	GAS6	-0.919988	2.25528e-05
15393981	ATP4B	0.3716	0.2343
15393991	DCUN1D2	0.814277	0.00126237
15393999	ADPRHL1	-0.619885	0.0315488
15394009		-0.548579	0.0647573
15394014	GRTP1	0.706232	0.0102548
15394022	PCID2	-0.554831	0.0611551
15394039	TUBGCP3	-0.679231	0.0151282
15394063	MYO16	-0.538877	0.070635
15394097	COL4A2	-0.326727	0.299941
15394131		0.285719	0.36799
15394134	CARKD	0.559281	0.0586768
15394145	ING1	0.744132	0.00551527
15394147	ARHGEF7	-0.585276	0.0455843
15394170		0.625095	0.0297441
15394173	MIR1632	-0.19152	0.550984
15394175		0.32845	0.297248
15394179		0.818564	0.00113192
15394182	LIG4	0.690624	0.0129004
15394186	FAM155A	0.0785434	0.808291
15394189	ARGLU1	0.272633	0.391268
15394196	EFNB2	-0.377492	0.22638
15394203	SLC10A2	0.260952	0.412662
15394210	KDELC1	-0.876072	0.000186302
15394221	METTL21C	-0.144506	0.654096
15394228	FGF14	0.347256	0.268749
15394236	NALCN	-0.810473	0.00138759
15394279	LOC418771	0.252419	0.428649
15394285	TMTC4	0.0914138	0.777524
15394303		0.48524	0.109804
15394305	LOC431250	0.451574	0.140575
15394307	GPR183	-0.692315	0.0125916
15394309	GPR18Ê	-0.46919	0.123854
15394311	DOCK9	-0.0440065	0.891982
15394359	SLC15A1	0.486749	0.10854
15394382	STK24	-0.169167	0.599172
15394396	OXGR1	0.679132	0.0151485
15394398	LOC428024	0.405094	0.191437
15394400	UGGT2	-0.204247	0.524291
15394441	DZIP1	-0.645854	0.023286
15394462	ABCC4	0.672645	0.0165384
15394493	TGDS	-0.668445	0.0174868
15394507		0.580059	0.0480277
15394509	DCT	0.911706	3.63827e-05
15394523		0.112716	0.727259
15394528		0.431116	0.161741
15394530		0.193842	0.546073
15394532		-0.154783	0.630997
15394535	SLITRK6	0.915358	2.96425e-05
15394538	SLITRK1	0.456934	0.135341
15394540		-0.144122	0.654965
15394542	SPRY2	0.136309	0.672724
15394544	SPRY2	0.220775	0.490482
15394549	RBM26	-0.326974	0.299555
15394573	RNF219	-0.0792185	0.80667
15394581	RNF219	-0.817643	0.00115903
15394583	EDNRB	-0.376415	0.227815
15394592	MYCBP2	-0.502304	0.0960715
15394670	FBXL3	-0.511943	0.0888486
15394676	LOC418811	0.703775	0.0106418
15394683	COMMD6	-0.60632	0.0366148
15394691	TBC1D4	0.28139	0.375608
15394712	KLF12	-0.456059	0.136187
15394719	DIS3	-0.283834	0.371297
15394742	MZT1	0.723883	0.00777455
15394746	DACH1	0.019218	0.952729
15394759	MIR1743	0.0981363	0.761567
15394761	KLHL1	0.555212	0.0609397
15394763	KLHL1	0.282158	0.374251
15394774	PCDH9	-0.567911	0.0540722
15394776		0.649264	0.0223318
15394779		-0.00442332	0.989115
15394781	PCDH20	0.538713	0.0707373
15394783	DIAPH3	0.465768	0.126995
15394809		0.363148	0.245947
15394811	PCDH8	0.431681	0.161131
15394815	LECT1	0.413969	0.180957
15394824	WBP4	-0.0258923	0.936338
15394835		0.415116	0.179628
15394837	NAA16	0.112293	0.728248
15394859	C1H13orf15	-0.260022	0.41439
15394864	DGKH	-0.648831	0.0224514
15394889	AKAP11	-0.631848	0.027517
15394895	AKAP11	-0.804186	0.00161516
15394908	TNFSF11	-0.28903	0.362218
15394915	DNAJC15	-0.0968933	0.764511
15394923	LACC1	0.228836	0.474361
15394931	KIAA1704	0.041608	0.897841
15394940		0.497671	0.0996794
15394942	GTF2F2	0.524256	0.0801689
15394952	SLC25A30	0.416622	0.177894
15394964	COG3	-0.606819	0.0364188
15394988	SPERT	0.667435	0.0177207
15394995		-0.613713	0.0337871
15394997	LRCH1	0.0721303	0.823717
15395015	NUDT15	-0.085961	0.790526
15395020	ITM2B	-0.647295	0.0228792
15395028	RB1	-0.791991	0.00213723
15395059		0.673369	0.0163788
15395061	DELTARB2	0.209941	0.512532
15395063		0.483181	0.111545
15395065	CYSLTR2	0.114269	0.723629
15395067	FNDC3A	-0.0928543	0.774098
15395094	MLNR	0.304353	0.336135
15395098		0.702357	0.01087
15395102	CDADC1	-0.110769	0.731815
15395113		0.311094	0.324991
15395117	SETDB2	0.603511	0.0377322
15395139	PHF11	-0.63158	0.0276032
15395151	ARL11	0.569073	0.0534726
15395153	TRIM13	0.15567	0.629018
15395155	KCNRG	0.0326259	0.919824
15395157		0.489946	0.105895
15395163		0.197552	0.538262
15395167	RNASEH2B	-0.0642494	0.842753
15395182		0.617627	0.0323548
15395185	FAM124A	0.562641	0.0568531
15395189		-0.0346877	0.914773
15395199	WDFY2	-0.733065	0.0066778
15395214	ALG11	0.103026	0.750014
15395219	VPS36	-0.0494142	0.87879
15395235	THSD1	0.508194	0.0916131
15395241	TPTE2	-0.542854	0.0681828
15395261	MRPS31	0.90513	5.15173e-05
15395263	FOXO1	0.26038	0.413723
15395267	LHFP	-0.887026	0.000119556
15395271	PROSER1	-0.588835	0.0439685
15395286	STOML3	0.237003	0.458283
15395293	TRPC4	0.106292	0.742323
15395306	POSTN	-0.834408	0.00073733
15395331	FAM48A	-0.551976	0.0627822
15395354	ALG5	-0.795818	0.00196123
15395366	SMAD9	-0.270503	0.395126
15395373	SPG20	-0.911487	3.68232e-05
15395383	DCLK1	-0.785104	0.00248408
15395399	MAB21L1	-0.691927	0.012662
15395403		-0.690372	0.0129468
15395405	STARD13	-0.579657	0.0482199
15395420	KL	0.783862	0.00255095
15395424	N4BP2L2	0.470269	0.122875
15395435		0.467207	0.125668
15395442	N4BP2L1	-0.6225	0.0306333
15395449	ZAR1L	0.7562	0.0044289
15395455		0.396045	0.2025
15395459	HSPH1	-0.802823	0.00166804
15395479	HMGB1	-0.342952	0.275128
15395485	KATNAL1	-0.839447	0.000637451
15395496	UBL3	0.0532572	0.869432
15395503	SLC7A1	-0.434459	0.158153
15395516	SLC46A3	-0.252567	0.428369
15395524	FLT1	0.75177	0.00480695
15395554		-0.517054	0.0851723
15395579	CDX2	0.390898	0.208963
15395584	LNX2	0.230011	0.472032
15395595	MTIF3	0.844353	0.000550602
15395599		0.085917	0.790631
15395603	USP12	-0.455538	0.136692
15395613	GPR12	0.761755	0.00398716
15395615	RNF6	-0.315921	0.317139
15395620	ATP8A2	0.184317	0.566336
15395652	MTMR6	0.130544	0.685927
15395667	FAM123A	0.803661	0.00163536
15395669	SPATA13	0.112389	0.728023
15395671	SPATA13	-0.463533	0.129075
15395684	C1QTNF9	0.163781	0.611018
15395686	MIPEP	-0.635715	0.0262976
15395706		0.422379	0.171362
15395708		0.361683	0.247999
15395714	SACS	-0.535481	0.0727755
15395723	EFHA1	-0.163376	0.611912
15395736	ZDHHC20	-0.596388	0.0406747
15395749	SKA3	0.177366	0.581311
15395766	LATS2	-0.55792	0.059427
15395781	XPO4	-0.311548	0.324249
15395806	N6AMT2	0.681416	0.0146803
15395812	CRYL1	0.466684	0.12615
15395822	GJB6	0.370289	0.236086
15395826	LOC428083	0.366058	0.2419
15395828	GJA3	0.272401	0.391686
15395830	PSPC1	0.198285	0.536725
15395844	CENPJ	0.687897	0.01341
15395857	CENPJ	0.90516	5.14395e-05
15395866	ARHGAP20	-0.676256	0.0157537
15395877		-0.441459	0.150803
15395879	RDX	0.47948	0.114718
15395894	KDELC2	-0.884362	0.000133711
15395903	NPAT	-0.628389	0.0286423
15395922		0.656031	0.0205233
15395926	SLC35F2	0.677671	0.0154539
15395935	ALKBH8	0.475464	0.118229
15395948	CWF19L2	0.207484	0.517592
15395969	VMO1	0.73244	0.00674855
15395974	GUCY1A2	0.486991	0.108339
15395983	MIR1709	-0.0153324	0.96228
15395985	KBTBD3	0.218824	0.494421
15395988	MSANTD4	0.347257	0.268748
15395992		0.647134	0.0229243
15395995	PDGFD	-0.809999	0.00140383
15396003	DCUN1D5	0.428382	0.164715
15396014	MMP13	0.13507	0.675555
15396017	MMP13	-0.0650464	0.840824
15396029	MMP10	-0.425821	0.167531
15396043	MMP1	-0.413241	0.181803
15396055	MMP27	-0.789854	0.0022406
15396068	MMP7	-0.347601	0.268243
15396075	TMEM123	-0.59267	0.0422731
15396082	ANGPTL5	-0.882954	0.000141701
15396093	LOC112531593	0.818034	0.00114745
15396102	TRPC6	-0.865127	0.000279038
15396115	PGR	0.538995	0.0705611
15396127	CCDC82	-0.162082	0.614772
15396136	MAML2	-0.942218	4.60159e-06
15396140	MTMR2	-0.441244	0.151026
15396156	FAM76B	-0.815049	0.00123807
15396167	SESN3	-0.734698	0.00649566
15396177	CWC15	0.789345	0.00226579
15396185	MRE11A	-0.792087	0.00213266
15396205	GPR83	0.395312	0.203412
15396210	TM4SF4	0.778886	0.0028327
15396217	LOC428094	0.234788	0.462617
15396226	VSTM5	-0.346181	0.270334
15396231	TAF1D	-0.515208	0.0864882
15396246		-0.127229	0.693558
15396248	TAF1D	0.358984	0.251807
15396250	TAF1D	0.656927	0.0202922
15396252		0.413353	0.181672
15396254	TAF1D	0.339819	0.279824
15396256	TAF1D	0.582541	0.0468539
15396258	TAF1D	0.434364	0.158254
15396260	TAF1D	0.581828	0.047189
15396262	C1H11orf75	-0.342608	0.275641
15396267		-0.339824	0.279817
15396271	SLC36A4	0.68165	0.014633
15396281	CHORDC1	-0.820076	0.00108847
15396295	NOX4	0.181648	0.572068
15396315		0.517253	0.0850316
15396320	GRM5	0.244605	0.44355
15396334		0.295877	0.350434
15396337	CTSC	-0.859662	0.000337085
15396346	RAB38	-0.313546	0.320989
15396350	MIR1657	-0.152059	0.637092
15396352	FZD4	-0.247462	0.438074
15396356		0.730161	0.00701121
15396359	ME3	-0.439686	0.152643
15396375	C11orf82	-0.666152	0.018021
15396380		-0.0271729	0.933195
15396383	PCF11	-0.286148	0.367238
15396398	ANKRD42	0.239726	0.452979
15396410		-0.0986961	0.760242
15396414	TMEM126A	0.0379481	0.906791
15396419	CCDC83	0.536197	0.0723209
15396432	EED	-0.466278	0.126524
15396447		0.590182	0.0433677
15396449	ODZ4	-0.734845	0.00647941
15396473		0.359657	0.250855
15396475	GAB2	-0.252843	0.427848
15396492	NARS2	-0.412718	0.182412
15396507	KCTD21	-0.6366	0.0260241
15396509	ALG8	-0.42254	0.171183
15396523	THRSP	-0.36169	0.24799
15396526	KCTD14	0.411565	0.18376
15396528	INTS4	-0.396102	0.202429
15396545	CLNS1A	0.267513	0.400575
15396553	PAK1	-0.360576	0.249558
15396567	GDPD4	0.717318	0.00863752
15396583		0.561932	0.0572345
15396586	GUCY2F	0.700452	0.0111822
15396606	LRRC32	-0.557133	0.059864
15396608	PRKRIR	0.398581	0.19936
15396614	WNT11	-0.722815	0.00791033
15396622	ART7C	0.299821	0.343741
15396624	ART7C	0.611261	0.0347068
15396628	MADPRT	-0.288651	0.362877
15396633		0.75515	0.00451637
15396639	DCHS1	0.0661308	0.838202
15396669	MIR1600	0.770258	0.00337672
15396671	TPP1	0.400233	0.197332
15396680	LOC419074	0.823734	0.000988676
15396684	LOC419074	0.380659	0.222189
15396696	ARFIP2	0.0687063	0.831978
15396704	FAM160A2	0.671274	0.0168437
15396722	OR52B2	0.816989	0.00117856
15396725	LOC428111	0.168286	0.601104
15396727	HBE1	-0.512734	0.0882727
15396734	HBE1	0.841088	0.000607292
15396739	HBE	0.410574	0.184922
15396742	OR51M1	0.595504	0.0410507
15396744	LOC428119	0.358483	0.252518
15396746		0.243131	0.446389
15396748	NUP98	-0.329527	0.295574
15396777	CHRNA10	0.526685	0.0785274
15396782	MAP6	0.650002	0.0221291
15396798	SERPINH1	-0.894371	8.65226e-05
15396808	PLEKHB1	0.607279	0.0362387
15396816	P2RY2	0.671554	0.0167809
15396818	P2RY6	-0.37617	0.228142
15396822	ARHGEF17	-0.0114	0.97195
15396831		-0.153658	0.633513
15396834		0.210601	0.511175
15396836		-0.00449712	0.988933
15396838	MRPL48	0.0620255	0.848139
15396847	PAAF1	0.191203	0.551656
15396860	DNAJB13	0.618056	0.0322006
15396869	PPME1	-0.81232	0.00132567
15396884	XRRA1	0.468206	0.124752
15396898	CHRDL2	-0.233687	0.46478
15396911		0.647322	0.0228716
15396913	PGM2L1	0.837835	0.000668194
15396924	PGM2L1	0.710863	0.00955402
15396929	ADAM15	0.35485	0.257706
15396944		0.684288	0.0141069
15396947	OR9Q1	0.669871	0.0171604
15396949	NME6	0.188023	0.558417
15396955	ACR	0.699245	0.0113836
15396960	ARSA	0.151417	0.638531
15396969		0.557481	0.0596705
15396972	NCAPH2	0.589664	0.0435979
15396995	FAM116B	0.140982	0.662084
15397015	DENND6B	0.647558	0.0228055
15397018	UBE2H	-0.216301	0.499535
15397027	ZC3HC1	0.0357424	0.91219
15397039	LOC100859230	0.712395	0.00933021
15397058	TMEM209	-0.880939	0.000153784
15397076	TSGA14	0.803911	0.0016257
15397088	COPG2	-0.179363	0.576993
15397111	FBXO18	0.25167	0.430068
15397134	FAM208B	-0.19213	0.549693
15397161	CALML3	0.657687	0.0200975
15397163	NET1	-0.252907	0.427727
15397178		0.650695	0.0219401
15397182		0.807918	0.00147685
15397184		0.259182	0.415952
15397243	MIR205B	0.715088	0.0089464
15397245	LRGUK	0.612274	0.0343247
15397267	EXOC4	-0.768207	0.00351703
15397287		0.865154	0.000278776
15397294	LOC101750035	0.531762	0.0751709
15397301	MKLN1	0.0592053	0.854978
15397321	IL2RA	-0.563493	0.0563969
15397331	PRKCQ	-0.245782	0.441291
15397345	SFMBT2	-0.515125	0.0865476
15397364		-0.0248165	0.938978
15397368	ITIH5	-0.180403	0.574749
15397384	KIN	0.150413	0.640785
15397400		0.774103	0.0031253
15397404	USP6NL	-0.524035	0.0803193
15397416	UPF2	-0.739857	0.00594462
15397438	NUDT5	-0.485521	0.109568
15397446	CCDC3	0.263551	0.407852
15397450	PHYH	0.527738	0.0778228
15397461	SEPHS1	-0.554355	0.0614242
15397471	BEND7	-0.114143	0.723924
15397482	LOC419035	0.00518192	0.987248
15397503	MIR1460	0.407547	0.188503
15397505	FAM107B	-0.410062	0.185525
15397509	DCLRE1C	0.00758874	0.981326
15397524	DMTF1	-0.460681	0.131759
15397546	GRM3	0.272616	0.391298
15397553		0.462628	0.129922
15397556	CD36	-0.781869	0.00266109
15397568	GNAI1	-0.712038	0.00938202
15397578	PHTF2	0.552612	0.0624171
15397599	RSBN1L	-0.415595	0.179077
15397606	PTPN12	-0.54434	0.0672821
15397625	CCDC146	0.512826	0.0882062
15397644	FBXL13	0.16985	0.597676
15397669	NAPEPLD	-0.0566002	0.861304
15397676	DNAJC2	0.399847	0.197805
15397693	SLC26A5	0.137236	0.67061
15397715	RELN	-0.256184	0.421557
15397774	ORC5	-0.574219	0.0508707
15397791	WFIKKN1	0.706366	0.0102339
15397793	SRPK2	-0.551658	0.0629652
15397822	ATXN7L1	-0.777426	0.00291969
15397835	SYPL1	-0.0528259	0.870481
15397843	NAMPT	0.585567	0.0454507
15397855	COG5	-0.625734	0.029528
15397877	MIR2126	0.797277	0.00189716
15397879	SLC26A3	0.565888	0.0551284
15397899	LAMB1	-0.78117	0.00270056
15397931	LAMB4	0.763669	0.00384298
15397966	LRRK2	0.267769	0.400106
15398013	ALG10	-0.138446	0.667852
15398018	CERK	-0.149321	0.643237
15398029		-0.0774614	0.810889
15398033	LOC419113	0.736555	0.00629304
15398041		-0.775099	0.00306259
15398045		-0.20052	0.532048
15398049	BRD1	-0.753329	0.00467119
15398063		0.166776	0.604419
15398067	ALG12	-0.850638	0.000453058
15398076	PIM3	-0.820146	0.00108648
15398082	IL17REL	0.127725	0.692413
15398095	MLC1	0.469391	0.123671
15398111	LOC429348	0.34528	0.271667
15398113	HDAC10	-0.475966	0.117787
15398118	LOC417741	0.099158	0.759149
15398124	MAPK12	-0.469644	0.123442
15398137	MAPK11	-0.448603	0.143531
15398147	PLXNB2	-0.39611	0.202419
15398172	MIR1693	0.61747	0.0324113
15398174		0.336225	0.285268
15398176	LOC769134	-0.717112	0.00866568
15398183	SPAM1	0.201816	0.529346
15398188	HYALP1	-0.125872	0.696688
15398192	LMOD2	-0.85125	0.00044434
15398196	ASB15	0.612837	0.0341134
15398206	PTPRZ1	0.161624	0.615786
15398244		0.789283	0.00226886
15398246	WNT16	0.712682	0.00928869
15398252	C7orf58	-0.598822	0.0396515
15398276	MIR1645	0.559523	0.0585444
15398278	ING3	-0.503587	0.0950886
15398290	KCND2	0.581673	0.0472624
15398299	KCND2	0.0690744	0.831089
15398301	NAA38	0.447775	0.144363
15398308		0.601608	0.038503
15398312	CFTR	0.417644	0.176724
15398338	ST7	0.269435	0.397067
15398355	CAPZA2	0.247276	0.438429
15398365	MET	-0.311959	0.323576
15398386	CAV1	-0.00200324	0.99507
15398390	CAV2	-0.0804918	0.803616
15398395	TES	-0.662229	0.0189627
15398404	FOXP2	-0.531263	0.0754966
15398411	FOXP2	-0.479689	0.114538
15398425	C1H7orf53	0.856133	0.000379297
15398431	IFRD1	-0.145215	0.652495
15398445	ZNF277	0.158879	0.621873
15398458		0.607046	0.0363299
15398460	DNAJB9	-0.50408	0.0947122
15398464	AVPR2	0.292299	0.356566
15398467	GXYLT1	-0.183864	0.567307
15398477	YAF2	0.763639	0.00384528
15398483	ZCRB1	0.662059	0.0190044
15398491	PRICKLE1	-0.651106	0.0218284
15398501	ADAMTS20	-0.833874	0.000748583
15398537	PUS7L	-0.0321977	0.920873
15398547	TWF1	-0.229022	0.473992
15398560		0.549954	0.0639528
15398562	NELL2	0.158013	0.623797
15398582	DBX2	0.576939	0.0495326
15398593	SCAF11	-0.754456	0.00457495
15398611	SLC38A1	-0.830979	0.000811939
15398629	SLC38A2	-0.396298	0.202185
15398648	SLC38A4	0.669865	0.0171618
15398667		-0.253643	0.426337
15398671	AMIGO2	-0.0225554	0.94453
15398676	RPAP3	-0.114142	0.723927
15398691	LRIG3	-0.852258	0.000430252
15398712		0.105856	0.743347
15398714	FAM19A2	0.5222	0.081576
15398718	PPM1H	-0.780799	0.00272169
15398728	AVPR1A	0.687277	0.0135278
15398731	LOC427948	-0.0923659	0.775259
15398734	C1H12ORF66	-0.66946	0.0172541
15398738	RPL18A	-0.554468	0.06136
15398744	LOC112531625	0.638583	0.0254186
15398746	GNS	-0.683657	0.0142315
15398763	WIF1	0.343933	0.273667
15398775	LLPH	0.451561	0.140588
15398781	TMBIM4	-0.647698	0.0227664
15398790	GRIP1	0.629834	0.0281684
15398813	IFNG	-0.0402321	0.901205
15398821	IL26	-0.173401	0.589921
15398827	IL22	0.784363	0.00252382
15398835	MDM1	-0.422903	0.170776
15398849	LOC771935	-0.204384	0.524005
15398853	CPM	-0.287941	0.364112
15398863	LRRC10	0.476569	0.117256
15398865	BEST3	0.0521746	0.872066
15398875		0.484787	0.110186
15398878	PTPRB	0.785817	0.0024463
15398906	PTPRR	0.408555	0.187306
15398922	TSPAN8	0.212201	0.507896
15398934	ZFC3H1	-0.767902	0.0035382
15398967	KCNC2	-0.803791	0.00163036
15398972	CAPS2	0.149501	0.642834
15398992	CCDC107	0.347853	0.267872
15398999	KRR1	-0.0996605	0.757961
15399010	NAP1L1	-0.830268	0.000828099
15399024	BBS10	0.0243379	0.940153
15399028	BBS10	-0.554354	0.0614248
15399030	OSBPL8	-0.894565	8.57625e-05
15399053	CSRP2	-0.11608	0.719405
15399061	E2F7	0.492073	0.104158
15399075	PAWR	-0.162643	0.613532
15399084	PPP1R12A	-0.501594	0.0966184
15399110	LIN7A	-0.517945	0.0845422
15399115	PPFIA2	-0.15504	0.630423
15399143	CCDC59	0.258002	0.418156
15399149	SLC6A15	0.271694	0.392966
15399161	RASSF9	-0.399623	0.19808
15399164	MGAT4C	0.386293	0.21485
15399168	C1H12orf50	0.547545	0.0653673
15399182	CEP290	-0.556211	0.0603788
15399234	KITLG	0.274563	0.387788
15399245	DUSP6	-0.781688	0.00267125
15399250	WDR51B	-0.289477	0.361442
15399264	ATP2B1	-0.79546	0.00197719
15399286	EPYC	0.163519	0.611597
15399294	KERA	-0.0593912	0.854527
15399300	LUM	-0.765958	0.00367583
15399305	DCN	-0.824272	0.000974611
15399317	BTG1	-0.759479	0.00416396
15399322	EEA1	-0.596143	0.0407784
15399349	UBE2N	-0.303973	0.336769
15399354	CCDC41	-0.433459	0.159221
15399371	TMCC3	-0.0849276	0.792995
15399376	NDUFA12	0.778937	0.0028297
15399382	NR2C1	-0.722256	0.00798207
15399400	FGD6	0.00900137	0.977851
15399423		0.759397	0.00417041
15399426	USP44	-0.610674	0.0349296
15399433	NTN4	0.634619	0.026639
15399446	HAL	0.410876	0.184567
15399471	LTA4H	-0.806571	0.00152567
15399489	CDK17	-0.183051	0.569052
15399509		0.786715	0.00239934
15399515		-0.440904	0.151377
15399517	IKBIP	-0.563541	0.0563714
15399522	ANKS1B	0.213208	0.505838
15399542	UHRF1BP1L	-0.209382	0.51368
15399564	SLC5A8	0.427034	0.166193
15399581	ARL1	-0.651805	0.0216397
15399588	NUP205	-0.288877	0.362483
15399629	STRA8	0.459854	0.132544
15399643	TMEM140	-0.0922014	0.77565
15399647	AGBL3	0.296977	0.348561
15399658	PDE6H	0.746086	0.00532703
15399664		0.584229	0.0460676
15399669		0.252161	0.429137
15399671	HIST1H3G	-0.313095	0.321724
15399673	HIST2H2AC	-0.486652	0.108621
15399675		0.46044	0.131988
15399678	H2AFJ	-0.340952	0.27812
15399680		0.621438	0.0310027
15399682	LOC417948	-0.0626091	0.846725
15399684		-0.323184	0.305522
15399686	H4	0.240102	0.452249
15399688	HIST2H2AC	-0.483651	0.111146
15399690		-0.313221	0.321518
15399692		0.567627	0.0542196
15399694	HIST2H2AC	-0.478759	0.115343
15399696	HIST2H2AC	-0.48229	0.112303
15399698	HIST2H2AC	-0.44947	0.142665
15399700	LOC770267	0.227986	0.476049
15399702	LOC427896	0.484213	0.11067
15399705	HEBP1	-0.68039	0.0148894
15399711	LOC417962	-0.410309	0.185235
15399718	GSG1	-0.10218	0.752009
15399724	GRIN2B	0.190687	0.55275
15399737	PLBD1	-0.344756	0.272444
15399748	GUCY2C	0.602517	0.0381333
15399776	GBE	0.877186	0.000178427
15399782	LOC112531612	0.671472	0.0167993
15399784	SERHL2	-0.263497	0.407951
15399797		0.842352	0.000584837
15399802	C1H22orf32	-0.0290952	0.928479
15399806	FAM109B	0.339879	0.279733
15399808	WBP2NL	-0.391087	0.208724
15399820	SEPT3	0.611607	0.0345761
15399831	SREBF2	-0.352371	0.261281
15399850	MIR33	0.754332	0.00458548
15399852	CCDC134	0.166845	0.604268
15399859	MEI1	-0.494813	0.10195
15399886	SNU13	0.708674	0.00988069
15399890	XRCC6	-0.129958	0.687276
15399905		0.38317	0.2189
15399908		0.198603	0.536059
15399914	ACO2	-0.00777406	0.98087
15399934	TEF	-0.192067	0.549825
15399943	ZC3H7B	-0.533874	0.0738041
15399967	L3MBTL2	-0.328278	0.297517
15399985	EP300	-0.615282	0.0332075
15400015	RBX1	0.412956	0.182134
15400022	MIR1683	0.0106427	0.973813
15400024	XPNPEP3	0.459107	0.133257
15400036		0.728027	0.00726409
15400041		0.124745	0.699291
15400045	SGSM3	0.53873	0.0707264
15400066	ADSL	0.416272	0.178297
15400082	TNRC6B	-0.343358	0.274522
15400103	FAM83F	0.524883	0.0797425
15400108	GRAP2	0.032306	0.920607
15400117	CACNA1I	0.50861	0.0913037
15400141	ATF4	-0.615257	0.0332168
15400147	SMCR7L	-0.565253	0.0554627
15400152	MGAT3	-0.67163	0.016764
15400157	TAB1	0.165934	0.606271
15400176	GTPBP1	-0.168283	0.60111
15400188	TOMM22	-0.450525	0.141615
15400193	CBY1	0.471177	0.122055
15400200	KDELR3	-0.86559	0.000274505
15400208	TMEM184B	-0.436381	0.156112
15400211	MAFF	0.402376	0.19472
15400214	PICK1	-0.151545	0.638245
15400230	POLR2F	0.529968	0.0763456
15400236	MICALL1	-0.776013	0.00300582
15400260	EIF3L	-0.814911	0.0012424
15400273	GALR3	0.595044	0.0412472
15400276	GCAT	0.34718	0.268862
15400287	H1F0	0.606876	0.0363963
15400291	H1F0	0.905705	5.00265e-05
15400305	NOL12	0.153212	0.63451
15400313	PDXP	0.658807	0.0198133
15400315	SH3BP1	-0.219202	0.493657
15400333	LGALS1	-0.681969	0.0145686
15400338	LOC771207	0.355015	0.25747
15400340	GGA1	0.12945	0.688442
15400357	CDC42EP1	0.453097	0.139075
15400362		-0.0224323	0.944833
15400365	CYTH4	-0.486149	0.109042
15400380	KCTD17	0.356754	0.25498
15400387	MPST	-0.0495198	0.878532
15400391		0.611183	0.0347366
15400395	CSF2RB	-0.812967	0.00130445
15400405	NCF4	-0.852558	0.000426121
15400417		0.818491	0.00113403
15400420	RASD2	0.126068	0.696237
15400424	MCM5	-0.0450334	0.889475
15400441	HMOX1	-0.909039	4.20272e-05
15400449	TOM1	-0.780598	0.00273321
15400467	HMGXB4	-0.481164	0.113267
15400479		0.292171	0.356787
15400486		0.33296	0.290265
15400492	TIMP3	-0.0122373	0.969891
15400500	FBXO7	0.108799	0.736432
15400512	ASCL4	0.718598	0.00846389
15400515	PWP1	-0.165823	0.606515
15400531	BTBD11	-0.620979	0.0311637
15400549	CRY1	-0.186106	0.562506
15400565	C1H12orf23	-0.808566	0.00145381
15400571	RIC8B	-0.767612	0.00355848
15400581	RFX4	0.194226	0.545262
15400600	POLR3B	-0.127094	0.693868
15400627	TCP11L2	0.090189	0.78044
15400640	OCC-1	-0.883791	0.000136906
15400647	KIAA1033	-0.0384954	0.905452
15400679		0.347806	0.267941
15400685	C1H12orf45	0.812033	0.00133513
15400690	CHST11	0.104541	0.746443
15400693	TXNRD1	-0.82452	0.000968179
15400710	HCFC2	-0.245349	0.442121
15400725	TDG	-0.35958	0.250964
15400736	HSP90B1	-0.802601	0.0016768
15400758		0.703238	0.0107278
15400763	STAB2	-0.580547	0.0477955
15400827	C1H12orf48	0.543063	0.068056
15400841		0.66664	0.0179065
15400845	DRAM1	-0.781045	0.00270766
15400853	CHPT1	-0.684031	0.0141575
15400863	MYBPC1	-0.730241	0.00700184
15400890	SPIC	-0.409107	0.186652
15400895	TBXAS1	-0.813665	0.00128192
15400906	TMEM213	0.520409	0.082816
15400909	TRIM24	-0.555994	0.0605002
15400928	LOC418108	-0.382479	0.219802
15400942	LOC418109	0.562124	0.0571312
15400955	JHDM1D	0.229121	0.473796
15400976	SLC37A3	0.0314173	0.922786
15400993	MKRN1	-0.408856	0.186949
15401003	DENND2A	-0.571827	0.0520691
15401023	GSE1	0.598465	0.0398004
15401027	BRAF	-0.50737	0.0922284
15401050	MRPS33	0.683533	0.0142561
15401054	KIAA1147	-0.876096	0.000186127
15401064		0.76106	0.00404053
15401066	CHRM2	0.248847	0.43543
15401068	MIR490	-0.226919	0.478172
15401070	DNM1L	-0.576174	0.0499062
15401090	FGD4	-0.538253	0.0710251
15401106	BICD1	0.407718	0.1883
15401116	C1H12orf35	-0.747926	0.00515423
15401120	METTL20	-0.252185	0.429091
15401126		0.519515	0.0834396
15401130		0.624465	0.0299583
15401133	WASH1	-0.229653	0.472741
15401145	LOC427923	0.633965	0.0268446
15401158		-0.375024	0.229678
15401171		0.343521	0.27428
15401186	KDM5A	-0.140949	0.662158
15401210	NINJ2	-0.936107	7.52835e-06
15401215	RAD52	0.444026	0.148164
15401228	FBXL14	-0.201416	0.53018
15401231	CACNA2D4	0.783312	0.00258098
15401266	DCP1B	-0.295324	0.351379
15401277	CECR5	0.551615	0.06299
15401284	CECR1	0.515217	0.0864816
15401297	ATP6V1E1	-0.353627	0.259466
15401308	BID	-0.827401	0.000895856
15401314	MICAL3	-0.116894	0.717509
15401325	MICAL3	-0.471241	0.121997
15401347	AKR1B10	-0.31711	0.31522
15401354	LOC418170	0.676156	0.015775
15401361	AKR1B1L	-0.661445	0.0191552
15401366	LOC425137	-0.494104	0.102518
15401370	AKR1B10	-0.786753	0.00239736
15401380	RERG	-0.889865	0.000105792
15401385	EPS8	-0.905422	5.0756e-05
15401408	SLC15A5	0.595238	0.0411644
15401425	LMO3	0.196227	0.541046
15401432		0.668539	0.0174651
15401434	RERGL	0.202964	0.526956
15401440	PLCZ1	0.61482	0.0333775
15401455	LOC418189	0.547867	0.0651767
15401468	SLCO1A2	0.446823	0.145322
15401484	RECQL	-0.900616	6.4493e-05
15401501		0.526399	0.0787195
15401503		0.642872	0.0241441
15401507	ETNK1	-0.380305	0.222655
15401516	CMAS	-0.115364	0.721074
15401525		0.00318709	0.992157
15401527	C12orf39	0.0805362	0.80351
15401533	CASC1	0.23158	0.46893
15401548	KRAS	-0.796835	0.00191639
15401554		0.242149	0.448285
15401557	LOC418209	0.458131	0.134191
15401562	ITPR2	-0.843173	0.0005706
15401610	C1H12orf11	0.196189	0.541127
15401628	TM7SF3	0.425038	0.168397
15401642	CYB5R3	-0.830985	0.000811806
15401652	A4GALT	0.449196	0.142938
15401654	ARFGAP3	-0.73476	0.00648874
15401672	PACSIN2	-0.755009	0.00452822
15401688	TTLL1	0.525908	0.0790496
15401700	MCAT	0.0979175	0.762085
15401707	TTLL12	-0.492087	0.104147
15401722	SCUBE1	0.350499	0.264
15401744		0.6384	0.0254742
15401746		0.411732	0.183563
15401749		0.329224	0.296045
15401754	EFCAB6	0.794789	0.00200743
15401762	SULT4A1	-0.306665	0.33229
15401772		-0.282102	0.37435
15401776	KIAA1644	-0.105948	0.743131
15401780	PHF21B	0.715681	0.0088634
15401791		0.533918	0.0737759
15401794	KIAA0930	-0.778964	0.00282812
15401805	SMC1B	0.63366	0.0269406
15401828	WNT7B	0.142208	0.659301
15401837	C1H22orf40	-0.839146	0.000643097
15401843	PKDREJ	0.141312	0.661334
15401848	ZC3HAV1	-0.772624	0.00322028
15401863	LRP6	-0.764145	0.0038078
15401885	MANSC1	-0.359612	0.250919
15401889	DUSP16	-0.248052	0.436947
15401897		-0.00107775	0.997348
15401902		0.575239	0.0503658
15401904		0.0287753	0.929264
15401906	PTHLH	-0.0422592	0.89625
15401914		0.77505	0.00306561
15401918	RAD51AP1	-0.0174144	0.957162
15401926	C1H12orf5	0.199997	0.533142
15401932	CCND2	-0.440174	0.152136
15401937	CCND2	-0.575437	0.0502686
15401944		0.664814	0.0183384
15401946	ANO2	0.353934	0.259024
15401973	VWF	-0.0908776	0.7788
15402023		0.201778	0.529424
15402030	ARHGEF19	0.158358	0.623031
15402044	PRMT1	0.642177	0.0243477
15402049	PARP11	0.0746081	0.81775
15402059	TSPAN9	-0.375657	0.228829
15402070	TEAD4	-0.305962	0.333457
15402084		-0.0843901	0.794281
15402086	TULP3	-0.651189	0.0218061
15402099	C1H12orf32	-0.13736	0.670327
15402105	ITFG2	0.266638	0.402176
15402119	FKBP4	-0.703274	0.010722
15402134	NECAP1	-0.707879	0.0100013
15402142	FOXJ2	-0.0639452	0.84349
15402154	LOC418258	0.185513	0.563775
15402159	NANOG	0.30326	0.33796
15402164	AICDA	-0.306254	0.332971
15402171	MFAP5	-0.776525	0.00297439
15402175		0.122968	0.703403
15402182		-0.0733506	0.820777
15402187	M6PR	-0.46407	0.128572
15402196		0.267492	0.400612
15402212	LOC396151	-0.24049	0.451496
15402251	LOC425757	0.584092	0.046131
15402280	MAN1A2	-0.713169	0.00921869
15402295	CSTA	-0.215765	0.500625
15402300	CCDC58	-0.199412	0.534364
15402305	KPNA1	-0.266616	0.402215
15402316	VAMP1	0.693023	0.0124641
15402320	MRPL51	-0.292674	0.35592
15402325		0.718368	0.00849495
15402329	IFFO1	0.194646	0.544376
15402337	NOP2	0.299322	0.344583
15402357	CHD4	-0.766781	0.00361707
15402391	LOC112531639	0.140879	0.662318
15402393	LPAR5	-0.226293	0.479421
15402395	ACRBP	0.787467	0.00236053
15402407	ING4	-0.237869	0.456593
15402416	ZNF384	-0.0697423	0.829477
15402429	C1H12orf53	0.782693	0.00261511
15402434	MLF2	-0.41789	0.176442
15402442	CDCA3	0.0610891	0.850409
15402450	PHB2	0.461965	0.130545
15402459	LPCAT3	-0.581415	0.0473838
15402473	C1R	-0.880144	0.000158765
15402486	RBP5	-0.192363	0.549199
15402494	LOC418298	-0.274205	0.388432
15402501	ZYX	-0.739936	0.00593646
15402511	CLCN1	0.713853	0.00912086
15402533	CASP2	-0.319225	0.311823
15402545		0.506567	0.0928305
15402550	GSTK1	-0.791492	0.00216101
15402560		0.752455	0.00474689
15402575		0.0238867	0.941261
15402577	EPHB6	-0.655992	0.0205334
15402595	TRBC2	-0.670918	0.0169236
15402601		0.205085	0.522553
15402603		-0.603628	0.0376851
15402605	PRSS2	0.60697	0.0363598
15402613		0.209734	0.512957
15402615	YBX3	0.758429	0.00424742
15402618	GABARAPL1	-0.0466892	0.885434
15402623	C1H12orf59	0.754513	0.00457005
15402628	LOC769174	0.581106	0.04753
15402636	HSD3B2	0.775075	0.00306409
15402642	HAO2	0.116256	0.718995
15402651	WDR3	-0.0757053	0.81511
15402678	FAM46C	-0.447067	0.145076
15402681	ATP6V1A	-0.810769	0.00137751
15402700	SIDT1	0.650257	0.0220595
15402723	CTC1	-0.50894	0.0910582
15402730	STXBP5L	0.228906	0.474222
15402754	GTF2E1	0.250364	0.432544
15402759	NDUFB4	0.854601	0.000398841
15402765	GSK3B	0.547215	0.0655626
15402767	C1H3orf15	0.144981	0.653023
15402781	PLA1A	-0.513725	0.0875547
15402792	ATP1A1	-0.546889	0.0657562
15402812	MAB21L3	0.437743	0.154677
15402819	SLC22A15	-0.640108	0.0249599
15402830	VANGL1	0.117121	0.716979
15402838		-0.15005	0.6416
15402862	TMEM39A	-0.40113	0.196235
15402873	B4GALT3	0.389345	0.210937
15402881		0.352839	0.260605
15402886	LOC408180	0.347473	0.268431
15402890	UPK1B	-0.280786	0.376678
15402900	C1H3ORF30	0.74294	0.00563255
15402907		0.56867	0.0536797
15402911		0.729254	0.00711786
15402913	GAP43	0.0852056	0.792331
15402917	CLDND1	-0.666692	0.0178942
15402924	QTRTD1	0.129084	0.689284
15402934	ZDHHC23	0.0322505	0.920743
15402939	GRAMD1C	-0.847791	0.00049542
15402959	PLA2G10	0.0242072	0.940474
15402967		-0.186923	0.560761
15402971	APOVLDLII	-0.337192	0.283798
15402978	ILDR1	0.595016	0.0412593
15402990	BOC	-0.868754	0.000245038
15403012	LOC418362	-0.18556	0.563673
15403031	TAF13	0.634538	0.0266645
15403036	GTPBP8	0.398758	0.199143
15403045		-0.421469	0.172385
15403050	SLC35A5	-0.795737	0.00196483
15403059	BLZF1	-0.386805	0.214191
15403067	ATP1B1	0.134889	0.675969
15403076	TBX19	0.518582	0.0840931
15403090	SFT2D2	0.717196	0.0086542
15403099	TIPRL	0.884757	0.000131529
15403109		0.231322	0.46944
15403111	CPOX	0.262736	0.409356
15403120	COL8A1	-0.845634	0.000529503
15403123	TMEM30C	0.10151	0.75359
15403133	C1H3orf26	0.155255	0.629944
15403145		0.333004	0.290198
15403147	TOMM70A	-0.645382	0.0234203
15403161	ABI3BP	-0.687821	0.0134243
15403186	IMPG2	-0.921313	2.07936e-05
15403220	SENP7	-0.909613	4.07579e-05
15403244		0.48094	0.113459
15403250	ZBTB11	0.445295	0.146869
15403263	RPL24	0.46613	0.126661
15403270	CBLB	-0.900609	6.45131e-05
15403291	CD47	-0.901322	6.23081e-05
15403307	IFT57	-0.748792	0.00507442
15403320	MYH15	-0.71301	0.00924144
15403347	KIAA1524	-0.505944	0.0932993
15403372	HJURP	0.178116	0.579687
15403385	GUCA1C	0.102317	0.751686
15403390		0.500376	0.0975621
15403397	BTLA	-0.0651057	0.840681
15403404	CGGBP1	-0.0170817	0.957979
15403406	PROS1	-0.866467	0.000266072
15403421	STX19	0.163456	0.611734
15403423	MINA	-0.0712622	0.82581
15403431		0.38403	0.21778
15403434	GABRR3	-0.279749	0.378518
15403443	DCAF6	-0.0974031	0.763304
15403463	MPZL1	-0.547791	0.0652219
15403470		0.505026	0.0939934
15403472	RCSD1	-0.802887	0.00166553
15403480	POU2F1	0.010603	0.973911
15403497	DUSP27	-0.0967841	0.76477
15403504	MAEL	0.274398	0.388084
15403519	ZFP92	0.210617	0.511143
15403527		0.210082	0.512242
15403530		0.510073	0.0902201
15403533	ADPRH	0.274637	0.387654
15403542	TIMMDC1	0.211715	0.508891
15403546	POGLUT1	-0.633055	0.0271323
15403553	BCL9	0.809832	0.00140958
15403557	ACP6	0.279896	0.378256
15403566	GJA5	0.240962	0.450582
15403571	PDZK1P1	0.777044	0.0029428
15403581	HTR1F	0.322479	0.306638
15403583	CHMP2B	-0.0762597	0.813777
15403591	CADM2	-0.672611	0.0165459
15403603	MIR1806	0.0721443	0.823684
15403605		0.215946	0.500256
15403607	LOC769250	0.109675	0.734379
15403612	ROBO2	-0.0135547	0.966651
15403637	ROBO2	0.724016	0.00775768
15403640	LOC418465	0.795219	0.00198803
15403646	LIPI	-0.136175	0.673031
15403657	HSPA13	-0.586568	0.0449927
15403664	SAMSN1	-0.712524	0.00931151
15403677	NRIP1	0.407655	0.188375
15403680	NRIP1	0.735069	0.00645479
15403683	C1H21orf91	-0.31604	0.316946
15403689	TMPRSS15	0.0418645	0.897214
15403695		0.506628	0.0927845
15403697		-0.51677	0.0853738
15403699	LOC112533602	0.556316	0.06032
15403701		0.285618	0.368167
15403705	LOC112533600	0.638373	0.0254822
15403707		0.735691	0.0063867
15403709	MRPL39	0.330255	0.294443
15403721	ATP5J	0.562757	0.0567909
15403728	APP	-0.837061	0.00068334
15403749	CYYR1	-0.327988	0.29797
15403753	ADAMTS1	-0.159438	0.620632
15403763	ADAMTS5	-0.626858	0.0291506
15403772	LTN1	-0.839372	0.000638863
15403803	RWDD2B	-0.212676	0.506925
15403810	CCT8	-0.330265	0.294428
15403826	GRIK1	0.247042	0.438877
15403842	CLDN8	0.462124	0.130396
15403844	TIAM1	-0.766346	0.00364807
15403870	SCAF4	-0.613358	0.0339192
15403892	MIS18A	0.302522	0.339197
15403899	URB1	-0.0794712	0.806064
15403937	C1H21orf59	0.338957	0.281125
15403947	SYNJ1	-0.555089	0.061009
15403977	GCFC1	-0.25585	0.422185
15403998	C1H21orf62	0.220463	0.491112
15404000	TMEM50B	-0.742678	0.00565861
15404009	GART	0.37096	0.235171
15404032	DONSON	0.110411	0.732653
15404044	CRYZL1	-0.828581	0.000867478
15404059	ATP5O	0.531933	0.0750598
15404068		0.397742	0.200396
15404070	KCNE1	0.481074	0.113344
15404072	RCAN1	-0.755723	0.00446852
15404078	RUNX1	-0.76523	0.00372839
15404088	SETD4	-0.166182	0.605725
15404101	CLDN14	0.787308	0.00236874
15404103		0.252969	0.427609
15404107	HLCS	-0.728652	0.00718934
15404122	PIGP	0.176087	0.584084
15404128	DSCR3	-0.495178	0.101658
15404139	KCNJ6	0.426328	0.16697
15404142	ERG	0.000114635	0.999718
15404153	PSMG1	0.325419	0.301996
15404162	BRWD1	-0.0946841	0.769751
15404198	HMGN1	0.527045	0.0782857
15404204	LCA5L	0.351244	0.262916
15404212	DSCAM	0.061767	0.848766
15404239	TMPRSS2	0.480902	0.113492
15404252	RIPK4	0.327631	0.298527
15404261		0.173332	0.590072
15404284	C2CD2	0.169421	0.598616
15404299	ZNF295	-0.677738	0.0154397
15404301	TFF2	0.499707	0.0980827
15404305	TMPRSS3	0.471434	0.121823
15404317	RSPH1	0.334808	0.287431
15404325	WDR4	-0.773195	0.00318333
15404336		0.701248	0.011051
15404344		0.611772	0.0345137
15404351	LOC418544	0.720274	0.00824053
15404355	CBS	0.129457	0.688427
15404371	U2AF1	0.357134	0.254438
15404383	SIK1	0.341232	0.277701
15404397		-0.0555859	0.863769
15404402	HSF2BP	0.433512	0.159164
15404410	LOC418554	-0.1625	0.613847
15404419	ICOSLG	-0.801309	0.00172836
15404426	KDM6A	-0.0976284	0.76277
15404452	MAOA	-0.67973	0.015025
15404468	GPR34	-0.792855	0.00209645
15404472	NYX	0.817302	0.00116919
15404476	NYX	0.716395	0.00876436
15404478	NYX	0.835575	0.000713205
15404479	NYX	0.649806	0.022183
15404481	DDX3X	-0.35638	0.255514
15404500	USP9X	-0.178085	0.579755
15404543		0.539723	0.0701083
15404547	ATP6AP2	-0.429571	0.163418
15404558	MID1IP1	0.7185	0.0084771
15404561	TSPAN7	-0.256633	0.420717
15404570	OTC	0.593922	0.0417302
15404583	SYTL5	0.590081	0.0434124
15404597	CYBB	-0.567718	0.0541725
15404615	XK	0.758348	0.00425393
15404624	LANCL3	-0.426667	0.166597
15404633	PRRG1	-0.871177	0.000224193
15404638		0.125781	0.696898
15404641	LOC107056924	0.655039	0.0207815
15404645		0.723393	0.00783662
15404650	GK	-0.913864	3.22696e-05
15404670	IL1RAPL1	0.507672	0.0920023
15404681	LOC418592	0.241811	0.448938
15404689		0.335167	0.286883
15404697	POLA1	-0.739059	0.00602742
15404733		0.272059	0.392305
15404735	PDK3	0.151945	0.637348
15404747	LOC772218	0.199847	0.533456
15404756	ZFX	-0.383481	0.218495
15404764	EIF2S3	-0.464514	0.128159
15404777	SAT1	-0.45955	0.132834
15404786	PRDX4	-0.266191	0.402995
15404794	PTCHD1	-0.375086	0.229594
15404799	PHEX	-0.591328	0.0428612
15404824	SMS	0.0816868	0.800752
15404839	MBTPS2	0.340283	0.279127
15404852		-0.675505	0.0159147
15404858	CNKSR2	-0.729732	0.00706155
15404877	PDHA1	-0.204529	0.523705
15404889		0.541026	0.0693028
15404907	CDKL5	-0.756886	0.00437245
15404923	RAI2	0.78617	0.00242773
15404925	BEND2	-0.311466	0.324383
15404938	NHS	-0.685419	0.0138856
15404948	REPS2	-0.503107	0.0954553
15404967	TXLNG	-0.122353	0.704827
15404978	SYAP1	0.436304	0.156194
15404989		0.716085	0.00880726
15404992	GRPR	0.521734	0.0818971
15404996	ZRSR2	-0.531542	0.0753144
15405005	BMX	0.233915	0.464332
15405022	MOSPD2	-0.584714	0.0458432
15405039	GLRA2	0.530905	0.0757303
15405050		0.144504	0.654101
15405056		-0.0295394	0.92739
15405062	OFD1	-0.0272548	0.932994
15405084	RAB9A	0.191584	0.550848
15405090	TCEANC	-0.358717	0.252186
15405092	EGFL6	-0.610334	0.0350592
15405106		-0.229685	0.472678
15405110	TLR7	-0.794677	0.00201249
15405117	PRPS2	0.325225	0.3023
15405126		0.86965	0.000237158
15405130		0.677743	0.0154388
15405134	FRMPD4	-0.0370321	0.909033
15405151	MSL3	-0.242927	0.446782
15405164	LOC426097	0.690427	0.0129368
15405169	LOC107049810	0.63996	0.0250042
15405171		0.216764	0.498595
15405175	CLCN4	-0.254385	0.424938
15405185	WWC3	-0.336036	0.285556
15405208	CLDN34	0.851795	0.000436675
15405210	CLDN34	0.638766	0.0253633
15405212	SHROOM2	0.282795	0.373127
15405224	TBL1X	-0.633536	0.0269798
15405241		0.594705	0.0413928
15405244		0.0308915	0.924075
15405247	STS	-0.530699	0.0758656
15405257	GYG2	0.0745541	0.81788
15405265	XG	0.210989	0.51038
15405276	CD99	-0.84366	0.000562283
15405287		-0.00732808	0.981967
15405289	ASMT	0.138506	0.667715
15405299	AKAP17A	-0.238167	0.456012
15405307		-0.0389635	0.904307
15405316	CSF2RA	-0.741778	0.00574869
15405329	CSF2RA	-0.467543	0.12536
15405337	SHOX	0.352248	0.261461
[truncated: 16,310 more rows]
