# Supplementary material for: Molecular Pathways and Key Genes Associated With Breast Width and Protein Content in White Striping and Wooden Breast Chicken Pectoral Muscle
Source: Front Physiol. 2022 Jul 8;13:936768. doi: 10.3389/fphys.2022.936768 (PMC9304951; doi:10.3389/fphys.2022.936768)
Supplement: Supplementary file 2 [file Table3.xlsx]

## Sheet: Yellow2 ModuleMembership
Supplementary Table S3. Module Membership (MM) of genes belonging to the yellow2 and turquoise modules. The table reports the complete lists of gene MM values and the relative P-values of all genes belonging to the two considered modules: yellow2 and turquoise
probeset_id	geneSymbol	MM yellow2	MM P-value yellow2
15384038		-0.583314204158146	0.0464925417324729
15384042	GOLGB1	0.397966085378944	0.200118990474013
15384066	HCLS1	-0.324345419733709	0.30368592977934
15384082	RABL2B	0.290374394537899	0.359887880526311
15384092	ARSA	-0.137054266736818	0.671023764919159
15384096	SHANK3	0.354163884154544	0.258693129557862
15384103	NR_035090	-0.547464260687925	0.0654149897047561
15384105	LMF2	0.0798415383798376	0.805175448529772
15384110		-0.600603114466548	0.0389144307659367
15384114	SBF1	0.112044552363923	0.728828946166066
15384147	GCC1	-0.246979000934343	0.438997460352454
15384151	PPP6R2	0.348484251676238	0.2669453187709
15384174	MIR1651	0.286830284980509	0.366047192651804
15384176	SMO	0.34394205613053	0.273652898192923
15384189	AHCYL2	0.44312473238313	0.149086919511543
15384203	FAM40B	0.292879851140501	0.355566889634227
15384217	NRF1	0.192111398697667	0.549731341108679
15384229	UBE2H	0.290731539701886	0.359270250231085
15384233	KLHDC10	0.207988939714315	0.516549236014093
15384244	C7orf45	-0.47601889843888	0.117740086191269
15384249	CPA2	-0.223984783329651	0.484033830023859
15384265	CPA5	0.0799704923100249	0.804866128693577
15384280	MEST	0.133460941515728	0.679237110640312
15384289	IL15RA	-0.256434451972571	0.42108841922344
15384298	ANKRD16	0.00666140029685888	0.983607680088219
15384309	GDI2	0.00400061633839765	0.990154943323786
15384322	ASB13	0.0489602467251848	0.879896159947139
15384330	TUBAL3	-0.323481747312717	0.30505018930347
15384336	SLC35B4	0.535892022394588	0.0725142976018729
15384348	G2/M phase-specific E3 ubiquitin-protein	-0.302746595460415	0.338820260963394
15384353	LOC101749355	-0.497531157495234	0.09978967018267
15384356	CHCHD3	0.338425326366192	0.281928349179215
15384366	PLXNA4B	0.00748055170044822	0.981592203267013
15384369		-0.102097906804816	0.752202958538029
15384372	PLXNA4B	-0.480248660175887	0.114054463985414
15384397		-0.415645675370819	0.17901779241024
15384402	PODXL	0.251354069184532	0.430665647931821
15384413		0.252925392796849	0.427692208990471
15384417		0.30247569052009	0.339274282731778
15384421	MIR29B-1	-0.379856033745033	0.223247070635825
15384423	MIR29A	0.711498443872512	0.00946069173378287
15384425	K123	0.279886317223616	0.378273763268184
15384431	RBM17	0.067592914862009	0.834667214690774
15384443	PFKFB3	0.121992154528749	0.705662809176306
15384459	LOC419112	-0.431568459079313	0.161252651023959
15384470	ITIH2	0.427888369490212	0.165254871082798
15384494	TAF3	0.397285697167513	0.200960165385619
15384502	TAF3	0.329183693949368	0.296106556043361
15384509	GATA3	0.0876910399128133	0.786395185100828
15384517	MIR1626	-0.0725739882196111	0.822648265030151
15384519	CELF2	0.321492510801908	0.308205359769764
15384534	MIR1596	-0.0487255299123162	0.880468291058679
15384536		0.434605686574962	0.157996276901636
15384540	ECHDC3	0.0147054474380222	0.963821245472703
15384546	C1H10orf47	-0.127670335679872	0.69254013821298
15384550	UPF2	0.104950509106977	0.745479040292264
15384554	DHTKD1	0.398748971228382	0.199153771417033
15384573	SEC61A2	0.493313538008615	0.103154311238486
15384586	CDC123	0.430670751743632	0.162223212399023
15384600	LOC425522	-0.0563297089609791	0.861960912716667
15384610	OPTN	0.0371032981838842	0.908858495708002
15384624	MCM10	-0.253408438579749	0.426780158805623
15384645		0.0843020039160606	0.794491367737235
15384648	PRPF18	0.675700239746336	0.0158726480221762
15384659	HSPA14	0.478150420110377	0.115873113038028
15384673	SUV39H2	0.572244430637602	0.0518583580181959
15384680	MEIG1	-0.249697236876568	0.433811775986722
15384686	C1H7orf23	-0.203765582475673	0.525289395807868
15384691	KIAA1324L	-0.61842578272627	0.0320680828158245
15384713	LOC770113	-0.414036684750263	0.180878079608244
15384719	SEMA3D	0.41815881642687	0.176136132206621
15384739	SEMA3A	-0.208063143948077	0.516396240724498
15384759	SEMA3E	-0.504168078212365	0.0946450875117316
15384778	PCLO	0.14434816649734	0.654453941652135
15384805	CACNA2D1	-0.0207312751178844	0.94901085229368
15384844	HGF	-0.406872797004442	0.189306700257834
15384864	SEMA3C	0.734481620027991	0.00651955810193891
15384868	SEMA3C	0.469190435970608	0.123854004555869
15384887	GNAT3	0.076528257278489	0.813131646494832
15384896	MAGI2	-0.231525578083246	0.469037707240313
15384924	TMEM60	-0.247657294150204	0.437700661077895
15384928	PION	0.116653300991234	0.718068850142564
15384958	FGL2	0.151359212837988	0.638660385373365
15384962	FAM185A	0.644005606222461	0.0238152827310664
15384972	LRRC17	-0.0265135108733223	0.934813024433678
15384979	ARMC10	-0.234161332406811	0.463847645456872
15384987	PMPCB	-0.0142306991146004	0.964988593404383
15385001	PSMC2	0.389013416511803	0.211360435975817
15385015		-0.0200935339006391	0.950577679260003
15385018	LHFPL3	-0.338992119978649	0.281071624912226
15385021	MLL5	0.236519460868054	0.459227170142504
15385050	PUS7	0.497340992598176	0.0999397731761316
15385067	RINT1	0.399488709032065	0.198244379314021
15385082		-0.139619619975029	0.665180169826013
15385086	CDHR3	0.389708929942986	0.210473679429751
15385105		-0.448080700540548	0.14405525765882
15385107	PIK3CG	0.450781349912062	0.141359960676799
15385118	PRKAR2B	0.0359884741680083	0.911587379189851
15385128	HBP1	0.356474391279462	0.255379124443719
15385139	GPR22	-0.103344641812727	0.74926228358618
15385141	DUS4L	-0.00231146653704835	0.99431166584184
15385149	BCAP29	-0.556381909553756	0.0602831987137852
15385158	SLC26A4	0.304662256716098	0.335619080414146
15385179	CBLL1	0.173551854512809	0.589593876588175
15385187	DLD	0.336577080522642	0.284732344569725
15385204	ERGIC2	0.275691041844393	0.385761541839519
15385219		0.0572366762529014	0.859757571258864
15385223	SLC2A13	-0.379646614753366	0.223523499449225
15385226	ABCD2	-0.124324017978737	0.700264574858415
15385236	KIF21A	0.357367788392571	0.254104387563459
15385271	LOC417691	-0.69640359824046	0.0118680006667161
15385288	CPNE8	0.346321282009281	0.270127475230826
15385308	TPRKB	0.300718754969492	0.342226759589658
15385315	GTSE1	0.122191311127546	0.705201273491515
15385319	GRAMD4	-0.134617366722434	0.676590298124776
15385338		0.426662042649335	0.166602349237511
15385345	TBC1D22A	0.72320944169196	0.00785993749214872
15385359	FAM19A5	0.440394468798604	0.151906355442155
15385363	ZBED4	0.491728421928707	0.104438167037091
15385367	CRELD2	-0.0283150361945911	0.930392900636357
15385380	MOV10L1	-0.381142091401687	0.221554006681025
15385410	PANX2	0.407618575542513	0.18841813550681
15385414	TRABD	0.547579604987999	0.065346750476165
15385427	SELO	0.314306740776472	0.31975301160882
15385438		-0.403287613085655	0.193614450938375
15385440		-0.204230728425423	0.524323679897772
15385447	ZNF800	0.272740640396115	0.391072623005155
15385454	GRM8	0.0742814729358257	0.818536148300324
15385466	POT1	-0.42988860107673	0.163071849008576
15385487	GPR37	-0.346698233681095	0.269571339623617
15385490	WASL	0.0109672701975064	0.973014561505148
15385498	NDUFA5	-0.359352106786038	0.251286412153775
15385505	IQUB	0.711300884713247	0.00948962456342832
15385519	ATP6AP1	0.418557981731797	0.175681124071818
15385529	SLC13A1	0.46571126026777	0.127047538298135
15385543	CADPS2	-0.65356909153605	0.0211684114824403
15385571	FEZF1	-0.163246703673487	0.612196894843671
15385577	AASS	-0.0326787948221155	0.919693926786065
15385601	FAM3C	0.302528146069655	0.339186344529753
15385612	TSPAN12	0.0874427041630449	0.786987793606014
15385622	ANKRD26	-0.226136381362611	0.479732898622607
15385642	CTTNBP2	0.374474968947326	0.23041516908575
15385666	ASZ1	0.367692262341808	0.239643660081116
15385680	WNT2	-0.0595736885920387	0.854084413228098
15385688	TFEC	-0.0588218926455081	0.855908737611752
15385698	PPP1R3A	0.322671639031528	0.30633293796406
15385709	GPR85	0.253230499142691	0.4271160195517
15385711	MIR1695	-0.165396546673005	0.607454963445032
15385713	C1H7orf60	0.606854020239828	0.0364050891695655
15385719	TMEM168	0.688988536548666	0.0132042058352824
15385724	DOCK4	0.590897874336736	0.0430507442591052
15385771	IMMP2L	-0.33052494746323	0.294024441868635
15385779		0.194405710771542	0.544882609234441
15385781		-0.395744723498341	0.202873292583443
15385785	THAP5	0.15057234631081	0.640426228021354
15385790	PNPLA8	0.359092104199756	0.251654600510995
15385802	NRCAM	-0.291183185616719	0.358489996852377
15385833	CNTN1	-0.14208644221521	0.659577096563157
15385855	PDZRN4	-0.299166778491484	0.34484624919441
15385868	PPHLN1	0.380650385735136	0.22220041026421
15385879	IRAK4	-0.513835133515479	0.0874755039547428
15385894	TMEM117	0.329221726858185	0.296047401215407
15385902	LOC417800	0.0082566752668318	0.979682685046342
15385908	ANO6	0.431081702088977	0.161778453008869
15385928	ARID2	0.383512249700402	0.218454052094259
15385951		-0.0998289511460014	0.757562490834089
15385953	XRCC6BP1	0.401478666603431	0.195810714648067
15385961	SLC16A7	-0.0210425582744338	0.948246139845883
15385967		-0.14201868519281	0.659730785282463
15385972		0.558237758798415	0.0592515208493172
15385974	USP15	0.467397636229666	0.125492974687146
15385998	MON2	0.398432382922631	0.199543748059183
15386032	MIRLET7I	-0.224604982204181	0.482792285551328
15386034		0.367561688514644	0.239823431519782
15386037	TMEM5	0.65152926014936	0.0217140304070807
15386045	SRGAP1	0.064384521721396	0.842426212471489
15386070		-0.491300045637523	0.104786946458884
15386074	XPOT	0.650288322823666	0.022050929404962
15386095	TBK1	0.638050540860448	0.0255801858104659
15386117		-0.431945801305949	0.160845786897168
15386123	RASSF3	-0.374406935712203	0.230506664492779
15386132		0.0286726664647163	0.929515649681584
15386137	TBC1D30	-0.0884328180214165	0.784625685920938
15386149	LEMD3	-0.349308554488956	0.265738333107388
15386166	MSRB3	-0.0270030424683021	0.933611764471634
15386176	HMGA2	0.17892364955707	0.577941767745834
15386181	HELB	0.172112532777635	0.592731322323644
15386197	CAND1	-0.0735053983662751	0.820404645937411
15386212	DYRK2	0.286256365015613	0.367049774825464
15386216	RAP1B	0.0203815312247806	0.949870096236904
15386226	NUP107	0.266019454618847	0.403309638958299
15386256	SLC35E3	0.163597085116435	0.611423116495768
15386263	MDM2	0.121600801677784	0.706570015465292
15386277	CPSF6	-0.340290858204058	0.279114152623402
15386288	LYZ	-0.338693717714735	0.281522482946495
15386295	YEATS4	-0.0777242531015164	0.810257786165846
15386303	FRS2	0.471875571901573	0.121425591905969
15386312	CCT2	0.662786917237253	0.0188267101515758
15386329	LOC417848	-0.474668364927753	0.118933191411429
15386341	RAB3IP	0.1948153541931	0.544018764498893
15386353	C1H12orf28	-0.534364570653358	0.0734892421226856
15386376		-0.0384194884260624	0.905637870762156
15386380	CNOT2	-0.0151034608506955	0.962842629444589
15386396	KCNMB4	-0.243233539841138	0.446191511069259
15386401	LGR5	-0.0461365515558238	0.88678244995033
15386419	TMEM19	0.118859015922251	0.712935603396008
15386427	RAB21	0.267929323932052	0.399812991349995
15386436	TBC1D15	0.490089437597881	0.105776802205447
15386454	TPH2	-0.228725287146723	0.474581160943523
15386468	TRHDE	-0.46008083876458	0.132328736461447
15386487	GLIPR1L2	-0.37421205953089	0.230768866364132
15386495	GLIPR1	-0.0470080755417478	0.884656231793258
15386501	GLIPR1	0.0281965650666083	0.930683520708116
15386511	ZDHHC17	0.653488703195368	0.0211897227304624
15386530	NAV3	-0.109606734613231	0.734538896332297
15386564	SYT1	0.139216555741914	0.666097184145858
15386578	RPS16	-0.113544994101242	0.725320812833613
15386585	OTOGL	-0.0283434478658184	0.930323205473114
15386642	LOC771607	-0.155466478633621	0.629471198436238
15386649	PTPRQ	-0.172310149424267	0.59230017502588
15386687	MYF6	-0.0797009606986537	0.80551267929329
15386692	MYF5	-0.537836811162234	0.0712858717667758
15386695	ACSS3	0.150670162276074	0.640206621388411
15386715	C1H12orf26	-0.0918437120927502	0.776501214013365
15386732	TMTC2	0.33277993809899	0.290542527119353
15386745	LRRIQ1	0.176342746493909	0.58352870658045
15386767		0.091842987503245	0.776502937774271
15386772	ALX1	0.369226275642331	0.237537639307717
15386778	NTS	-0.179723987970421	0.576213568682766
15386785		0.596996379241927	0.040417028858253
15386794	TMTC3	0.389524817065668	0.210708196868877
15386809		-0.331903193897526	0.291893520187756
15386812		-0.189833767134038	0.554562412643506
15386816	PLEKHG7	0.480284741116211	0.11402335681689
15386828	NUDT4	0.348305999707168	0.267206740036257
15386835	MRPL42	-0.047506284166767	0.883441087322912
15386842	SOCS2	-0.475799385581956	0.11793347234728
15386845	CRADD	0.596022452113451	0.0408297408578025
15386850	PLXNC1	-0.145575508197834	0.65167952347149
15386879	SNAPC3	-0.101839882269749	0.752811940517294
15386881		0.34346559211653	0.274362058451031
15386893	METAP2	0.494533384303088	0.102173502853157
15386905		-0.403479843325612	0.193381958723046
15386910	AMDHD1	-0.469912217349797	0.123198132946127
15386920	ELK3	-0.19749678264395	0.538378437067693
15386927		0.094721495068703	0.769662490889142
15386943	C12orf55	-0.0576189312113296	0.858829214096547
15386970		-0.172469246103027	0.59195315605195
15386978	NEDD1	0.539679710408766	0.0701350735565273
15386994	MIR1691	0.033202754222051	0.91841008308448
15386996	MIR135A-2	-0.220222689911267	0.491596022112885
15386998		-0.428663760761133	0.164406441781921
15387000	TMPO	0.308768337484637	0.328812994478978
15387014	SLC25A3	0.296228999828351	0.349834053125072
15387026	LOC112531638	-0.46111907399575	0.131344350275849
15387028	APAF1	0.418904389484484	0.175286851335462
15387051	ACTR6	0.347739552868319	0.268038462344376
15387065	SCYL2	0.743282053495955	0.00559871280168802
15387087	SLC17A8	0.0465774296604834	0.885706772842883
15387100	NR1H4	-0.065597161660851	0.839492083529094
15387113	GAS2L3	-0.295251924628388	0.351501421432234
15387124	ANO4	-0.00935507615496323	0.976980428529018
15387148	UTP20	0.775892161298293	0.00301328604245913
15387212	CNOT4	0.331777078800546	0.292088144724746
15387228	LOC417937	-0.623165198912683	0.0304037242470104
15387242	WDR91	0.295537142334964	0.351014263997347
15387258	ARHGDIB	-0.222205529407445	0.487603684287944
15387266	ERP27	-0.218750174294407	0.494570357804994
15387274	MGP	-0.0304470317660928	0.925164294007657
15387281	OC3	-0.353227498387715	0.260043297396041
15387289	ART4	0.33260587749078	0.290810458997344
15387294	C1H12orf69	0.111133113364642	0.730962289795772
15387297	WBP11	0.626553355816086	0.0292526278085048
15387310	HIST2H2AC	-0.355918664351145	0.256173938959505
15387312	LOC427882	-0.213110137883325	0.506036903340689
15387314	HIST1H46L2	-0.4332094560653	0.159488012525514
15387316	HIST1H2BO	-0.433166892391161	0.159533627576898
15387318	LOC769852	-0.427211287604965	0.165997988893928
15387320	H4	-0.355298459256878	0.257062673712693
15387322	H2B-V	-0.108368738938419	0.737443328269642
15387324	H4	-0.355298459256878	0.257062673712693
15387326		-0.391639646444969	0.208023945808042
15387328	H4	-0.355298459256878	0.257062673712693
15387330	LOC427895	-0.28116936112986	0.375998906532478
15387332	LOC417954	0.106822908073073	0.741074391800702
15387334		0.210726507750513	0.51091799721728
15387336	H2B-V	-0.153709544916469	0.633396177588773
15387338	HIST1H2BO	0.000414081712506373	0.998980971018598
15387340	HIST1H1C	-0.0940442352994626	0.771270585001247
15387343	H2B-V	-0.148016381801709	0.646173965399014
15387345	APOLD1	-0.0448506114509591	0.889920948876702
15387347	DDX47	0.521095733684822	0.0823389187426156
15387361	GPRC5A	0.0707392837043474	0.827071331020445
15387365	KIAA1467	0.611420554926579	0.0346464817746319
15387380	EMP1	-0.0867065764438387	0.788745038230143
15387388	ATF7IP	0.524080194026384	0.0802883626862364
15387405	TTC26	-0.18575471627707	0.563257758765434
15387422	UBN2	0.730783647303844	0.00693868861059133
15387441	C1H7orf55	-0.565675889007275	0.0552398171653748
15387446	LUC7L2	0.592638356543439	0.0422870516788602
15387457	LOC417973	0.30729873897135	0.331240246438465
15387467	POLDIP3	0.473774585964285	0.119727141369966
15387478	RRP7A	0.406180699760367	0.190133621790995
15387486	SOCS1B	-0.280490363250673	0.377201894623252
15387488	NFAM1	0.0678261971810117	0.834103577229779
15387496	TCF20	0.365581982982358	0.242558829223214
15387501	CYP2D6	-0.0209019202281911	0.948591632777287
15387513	NDUFA6	-0.111338024421212	0.730482515287016
15387518	NAGA	-0.434937623680643	0.157642944652145
15387528	CENPM	0.626942803588246	0.0291223593343902
15387535	TNFRSF13C	0.104453497333003	0.746649396989546
15387540		-0.0308185809674616	0.924253361884184
15387544		0.427364226678568	0.165829949513554
15387552	PMM1	0.486599858112696	0.108664819833628
15387561	POLR3H	0.0134783031204223	0.966838771344399
15387568	PHF5A	0.489196990645148	0.106510484021501
15387573	TOB2	0.599875229583372	0.039214418917536
15387578	RANGAP1	-0.0469912868299849	0.884697183908486
15387596	CHADL	0.00577546063020983	0.98578758445589
15387598	CHADL	-0.136077713947813	0.673252669177666
15387602	EP300	-0.289576744726643	0.361269320172764
15387606	ST13	0.210331098032996	0.511729693532442
15387620	SLC25A17	0.364721929500821	0.24375289749501
15387631	MKL1	0.44723441248702	0.144906622857859
15387647		-0.124872740479887	0.698996127314179
15387649	RPS19BP1	0.424197066755859	0.169331765528438
15387652		-0.337582498798722	0.283205054047025
15387657		0.0786755851339178	0.807973362111119
15387661	RPL3	0.203636082750593	0.525558393602175
15387666		0.15100335866627	0.639458761049843
15387668		0.15100335866627	0.639458761049843
15387670	MIR3538-2	0.391672194854635	0.207982797215334
15387672	PDGFB	0.500680523137953	0.0973256820051948
15387680	CBX7	0.256839678871266	0.420329069380864
15387688		0.204078015807741	0.524640650882873
15387693	NPTXR	0.152290642245432	0.636572347698965
15387697	DNAL4	0.0781349132893058	0.809271504226436
15387703	LOC418020	0.232734590260966	0.466653697805043
15387713	GTPBP1	-0.288008885558743	0.363992801639922
15387718	JOSD1	0.343916024345155	0.273691616213964
15387725	DMC1	0.149960527344707	0.641800422989216
15387740	DDX17	-0.0362438878953766	0.91096209507884
15387755	SDCCAG3	-0.366803071026527	0.24086945995615
15387757	KCNJ4	-0.449476538540398	0.142658091322533
15387761	CSNK1E	0.269517773224761	0.396916527669577
15387773	TMEM184B	0.581301777469191	0.0474374969971535
15387784	PLA2G6	0.197267924797239	0.538858869829205
15387802	BAIAP2L2	-0.0710644003815907	0.826287206787934
15387820	SLC16A8	-0.298698537810066	0.345638668785069
15387831	SOX10	0.106631943918234	0.741523293370788
15387837	C1H22orf23	0.222037479786072	0.487941471128008
15387845	ANKRD54	0.220076985351705	0.491889970483936
15387855	LOC693258	0.200923247593676	0.531207084638241
15387857	LOC418038	-0.159661314325608	0.620135622830123
15387871	LOC771154	-0.376567803335161	0.227611187845462
15387873	LGALS2	-0.00230094247730286	0.994337564344139
15387880	CARD10	-0.236649866263437	0.458972290536011
15387903	MFNG	0.124074540133631	0.700841509960425
15387913	ELFN2	-0.430079739698126	0.162864203940091
15387915	C1H22orf33	0.286758312674568	0.366172842433411
15387924	RAC2	-0.197364591293585	0.538655919412987
15387931	SSTR3	-0.340863014184345	0.278254271294159
15387935	C1QTNF6	0.280667176865095	0.376888440149409
15387939	IL2RB	-0.0639502497728005	0.843477435387233
15387952	TMPRSS6	-0.75180358546575	0.00480394968536583
15387970	TST	-0.176499096713337	0.583189650719208
15387975	PVALB	0.234487848493537	0.463206581323953
15387983	IFT27	0.14073507737526	0.662644582483117
15387991	CACNG2	-0.0876371057091371	0.786523880522682
15387996	EIF3D	0.56074584277393	0.0578768670882089
15388010	FOXRED2	0.0381156373336394	0.906381258809644
15388018	MIR1742	-0.196638082647151	0.540182005882883
15388020	TXN2	0.0854297403705376	0.791795173214141
15388029	MYH9	-0.28003960435598	0.378001608942778
15388049	RBFOX2	0.357283625753814	0.254224315383397
15388062	MB	0.161255451873284	0.616601242708399
15388068	LARGE	0.414373824788816	0.180487290371258
15388086	SYN3	-0.115243793279871	0.721354752288311
15388101		-0.170462705430601	0.596335517237264
15388118		0.653630125009592	0.0211522417208927
15388133	C1H22orf28	0.392850347600579	0.206496680812132
15388147	PRDM4	0.509756097293866	0.0904543006234786
15388159		-0.110154695210357	0.733254355433659
15388163	MTERFD3	-0.455697947240583	0.136537100611396
15388165	CKAP4	-0.195115488604374	0.543386213044715
15388167	NUAK1	-0.0653415822122198	0.840110334121621
15388175	APPL2	-0.108767744013671	0.736506885754964
15388197	ALDH1L2	0.274593496822726	0.387732913466903
15388222	SLC41A2	0.315210255305836	0.318288157883021
15388235	CHST11	-0.291308527026681	0.358273618720907
15388239	NFYB	0.116836893392031	0.717641173309167
15388250	GLT8D2	-0.071568780290727	0.82507101967298
15388263	C1H12orf73	0.661010898613981	0.0192623782827033
15388267	NT5DC3	0.709810209961849	0.00971006763528665
15388282	PAH	-0.53529258504615	0.0728958426543619
15388298	LOC771761	0.211895883307216	0.508520820364497
15388310	IGF1	0.204328430165844	0.524120933014735
15388317	PMCH	0.103119645648887	0.749792756789518
15388324	NUP37	0.796798592747251	0.00191798235360791
15388335	CCDC53	0.608382724042628	0.0358094383022601
15388344	GNPTAB	0.459632467466033	0.132755331096458
15388367	SYCP3	0.742801862628544	0.00564626769149221
15388377	PARP12	0.280715910889162	0.376802068405433
15388391	HIPK2	0.273587496525358	0.389544377208941
15388408	KIAA1549	0.32285764120274	0.306038151589629
15388429	ATP6V0A4	0.04550902906555	0.888313813787145
15388452	SVOPL	-0.348941410885094	0.266275532723896
15388467	AKR1D1	-0.0686300892159717	0.832161830259012
15388479	RAB19	0.411538204842106	0.183790575599344
15388484		-0.162304779874413	0.614278830525113
15388503	ADCK2	0.796546360665157	0.00192903742339597
15388513	NDUFB2	-0.598365355087682	0.0398419330016756
15388518	TMEM178B	0.0737347166471001	0.819852443533124
15388524	AGK	-0.102107546345109	0.752180210087252
15388541		0.092494244524357	0.774954005303654
15388553	SSBP1	-0.0529460643844873	0.870188830400375
15388559	CREB3L2	0.00729273921602016	0.982054297181664
15388573	DGKI	0.175324539531158	0.585738641983024
15388603	PTN	0.101449992435752	0.753732392473647
15388611		0.00944815680208045	0.976751443852739
15388613	MTPN	-0.469023774704065	0.124005771347798
15388620	FAM180A	-0.269743485988786	0.396505816540686
15388623	SLC13A4	0.165537080772254	0.607145466483858
15388640	SYT10	-0.0762287426065791	0.813851683581422
15388648	PKP2	0.204746560191877	0.523253627580897
15388666	YARS2	0.567104538494554	0.0544916076663329
15388673	AMN1	0.380980553813188	0.221766241444075
15388684	DENND5B	-0.224510800918102	0.482980728550588
15388707	FAM60A	-0.0281557526008797	0.930783639069184
15388715	MIR1593	0.0270067334308205	0.933602707710876
15388717	CAPRIN2	0.355408917718571	0.256904258767658
15388738	IPO8	0.698898385911953	0.0114418430616299
15388761	TMTC1	0.466810790197968	0.126032532273165
15388782	ZFP3	-0.016284150058718	0.959939889933993
15388785	DDX11	-0.0376840835773393	0.907437196722586
15388807	IQSEC3	-0.289150544880667	0.362008593825514
15388821	CCDC77	-0.244122710430915	0.444478562881514
15388834	B4GALNT3	0.479882047386928	0.114370856949375
15388855	WNK1	0.541970816287874	0.068722299085968
15388884	ERC1	0.576358463044359	0.0498159819784689
15388897	WNT5B	0.0797624984972922	0.805365052974771
15388902	ADIPOR2	0.455202865637819	0.137017847849291
15388912	CHUNK-1	-0.47448325958454	0.119097336621258
15388916	LRTM2	0.221351507494957	0.489321404081385
15388919		0.372307991087486	0.233340113481492
15388954	IL17RA	0.358752379424149	0.252136159027922
15388965	CECR2	0.0731829417554675	0.821181253671017
15388988	BCL2L13	0.173212546773914	0.59033292234804
15388995	BCL2L13	-0.299109977564807	0.344942323393471
15388999	PEX26	0.346804124502749	0.269415232436653
15389002	TUBA8	-0.230706569284376	0.47065589241531
15389010	TUBA4A	0.453166123394731	0.139007140107047
15389015	USP18	-0.0154907890847255	0.961890330797236
15389028	LOC418168	-0.175772446012292	0.584766095051978
15389040	BPGM	0.339266932766896	0.280656772844573
15389046	CALD1	-0.129566039803805	0.688176057180955
15389069		-0.0489024598943708	0.880037012650894
15389071	PTPRO	-0.0416744635027119	0.897678871272847
15389095	STRAP	0.625422286095052	0.029633345417592
15389108	DERA	0.364026194562678	0.244721364107554
15389118	MGST1	-0.260071413915968	0.414297425557556
15389123	PIK3C2G	0.406245043958294	0.190056648976384
15389152	CAPZA3	0.0954096583918112	0.768029360029282
15389154	PLEKHA5	0.330307948456176	0.294360742635846
15389178	AEBP2	0.0759227431565649	0.814587446778793
15389186	PDE3A	0.191986082762298	0.549996693853432
15389202	SLCO1C1	-0.388422582293494	0.212115508935786
15389217	SLCO1B1	0.0749423143701576	0.816945771567951
15389233	IAPP	0.481542398052528	0.112942568680863
15389239	PYROXD1	-0.224675827840895	0.482650555909199
15389253	GOLT1B	0.206172732119909	0.520300060861045
15389258	BCAT1	-0.400723423545381	0.196732180806461
15389271		0.288936304855136	0.362380508816758
15389276	SOX5	0.572470430856314	0.0517446638222039
15389292	KIAA0528	0.0313228225914904	0.923017239762212
15389318	ST8SIA1	-0.166897336435506	0.604152854642079
15389327	C3AR1	-0.0483505622397404	0.881382397716702
15389331		-0.204587120604379	0.523584271794611
15389340	ABCC9	0.380248077597959	0.222730133176976
15389372	KCNJ8	0.307920011461542	0.330212941200554
15389376	LDHB	-0.089606528773723	0.78182773320918
15389386	GYS2	-0.111857135410613	0.729267476693943
15389403	LOC418204	-0.766312707859347	0.00365042806087796
15389406	LRMP	-0.397523284807742	0.200666186235048
15389422	LYRM5	-0.38046810905746	0.222440321717441
15389428	RASSF8	0.388101743371611	0.212526218631173
15389436		0.176276820629337	0.583671694347618
15389441		0.400564405559464	0.196926536588344
15389444		0.322730429061891	0.306239747238949
15389452	FGFR1OP2	0.557241876899902	0.0598035980666677
15389459	MED21	0.195550556549059	0.542469827913302
15389465	STK38L	0.301343042878556	0.341176085948018
15389480	ARNTL2	-0.35190537024041	0.261956625101663
15389497		-0.620296050822363	0.0314036748602592
15389502		-0.35595023720218	0.25612874405807
15389508	PPFIBP1	-0.226787201938692	0.47843540572723
15389537	LOC418221	0.579723503138676	0.048187998561054
15389545	LOC418222	-0.104336337640073	0.746925354744006
15389548		-0.517718406845565	0.084702020963003
15389555	TSPO	-0.0635747587341356	0.844386559077582
15389560	MPPED1	-0.00343746290451108	0.991540751908452
15389569		0.0276760877994355	0.93196038876113
15389579	SAMM50	0.571390209833666	0.0522896741409175
15389596	PARVB	0.0320427781465274	0.921252577729673
15389610	PARVG	0.390015548840501	0.210083469657344
15389624	PRR5	-0.082232448938573	0.799444619483141
15389636		-0.336303934300265	0.285148076869524
15389639	ARHGAP8	-0.228049055188353	0.475924343601621
15389655	NUP50	0.528799670908713	0.0771171934599326
15389665	UPK3A	0.0382386525529375	0.906080287115346
15389675	RIBC2	0.46591281136003	0.126861082765997
15389683	FBLN1	-0.13135953523441	0.684055288763897
15389703	ATXN10	0.425895263590085	0.167448392222168
15389715	MIRLET7A-3	0.0188927186558341	0.953528320083987
15389717	MIRLET7B	-0.71528475665132	0.00891878903399371
15389719	PPARA	0.605504228368699	0.0369368780732945
15389727		0.375465352088093	0.229085694870778
15389731	TTC38	0.526973285980731	0.0783340626262699
15389737	ETV6	0.153381541361128	0.634129901188615
15389747	MIR1727-1	0.500383199527617	0.0975565384710753
15389749	MIR1727-1	0.500383199527617	0.0975565384710753
15389751	BCL2L14	-0.243971186650086	0.444770243625644
15389758	LOH12CR1	0.138943459059944	0.666718747052274
15389763	CREBL2	0.289392752426193	0.36158837012881
15389768	CDKN1B	-0.358949044864384	0.251857320825592
15389774	MRPS35	-0.130654747450219	0.685673685913982
15389782	KLHDC5	-0.301363150488316	0.34114227381372
15389786	CCDC91	0.605805091909846	0.0368178674783021
15389800	FAR2	-0.138545278840007	0.667625342456133
15389815	C1H12orf4	0.461517086502384	0.130968248011042
15389832	FGF6	0.60466196173973	0.0372715070607655
15389836	FGF23	0.467171588057145	0.125700628548027
15389841	NDUFA9	0.466241631352963	0.126557274213544
15389854	KCNA7	-0.0691073094572051	0.831009543557782
15389856	KCNA5	0.178630502828639	0.578575282315039
15389859	NTF3	-0.317686741895131	0.314292054666967
15389864	CD9	0.331263687334946	0.292881181216341
15389874	CDKN1B	0.0484933916083603	0.881034188569897
15389877	PRMT8	-0.104761233984781	0.745924684735653
15389888	FOXM1	0.0525492456026448	0.871154553608337
15389898	SLC2A3	0.0413645877030364	0.898436211413627
15389909	RIMKLB	-0.0175996440545307	0.9567062585284
15389916	A2ML1	-0.108154046339969	0.737947335476301
15389946		-0.140073536710872	0.664147964638334
15389983	PHC1	0.160766175781887	0.617685232171694
15390000	A2M	-0.549465796921583	0.0642378269139685
15390028	CD86	0.066580122404889	0.837115065279772
15390035	CASR	-0.166748587110454	0.604479837227499
15390043	CSTB	-0.136137767962487	0.673115530791244
15390048	FAM162A	0.0847131327267448	0.79350819946636
15390054	FBXO40	0.217649882351154	0.496798102461947
15390058	TAPBPL	0.505530032199986	0.0936118846343626
15390067	SCNN1A	-0.0120094570971721	0.970451159353249
15390076	NCAPD2	0.049994175224379	0.877376551114422
15390106		-0.374286129094235	0.230669186335594
15390108	CNP1	-0.120436731396419	0.709270548834963
15390111	GAPDH	-0.216742179352649	0.498639291804739
15390122	PTMS	-0.235339963812461	0.461535541335573
15390127	COPS7A	0.289708213458561	0.361041439072522
15390136		-0.0883652988022579	0.784786713285292
15390140	LAG3	-0.109425946051149	0.734962841958712
15390145	LAG3	0.404304202240088	0.192386893604405
15390149	CD4	-0.288576284477013	0.363005947300016
15390161	GPR162	-0.166399540178118	0.605247378446319
15390166	GPR162	-0.122518551530998	0.704443107964923
15390172	LEPREL2	0.20604614969452	0.520561917393362
15390190	GNB3	-0.546151573772672	0.0661950660292422
15390202	USP5	0.318596734322335	0.31283067454694
15390224	TPI1	0.423306732787978	0.170324490310485
15390234	LRRC23	-0.133274434962771	0.679664297113443
15390240	ENO2	-0.0918229643274016	0.776550572238706
15390253	ATN1	-0.117338021928913	0.716474177939706
15390265	C1H12orf57	-0.526229494098935	0.0788333639182434
15390269	PTPN6	-0.219326682780275	0.49340490552594
15390286	EMG1	0.695511096284433	0.0120232781746786
15390294	C1S	0.0884565629448219	0.784569058221546
15390308	CLSTN3	0.188537364558251	0.557319970769372
15390327	PEX5	0.266669479085228	0.402117830483026
15390342	EPHA1	-0.363055248154028	0.246076711950598
15390360	FAM131B	-0.203761099485523	0.525298706918723
15390368	RAP1GAP	0.402749072916655	0.19426670386897
15390391	KEL	0.598729392879413	0.0396899880121145
15390410	TRPV6	-0.362050545856112	0.24748382197472
15390425		-0.512135059020856	0.0887088268454128
15390428	PRSS3	-0.300803027646309	0.342084827662843
15390431	LOC768817	-0.171798938467459	0.593415750365661
15390435	PRSS3	0.666076799983467	0.0180387967777222
15390440	LOC768817	0.038442446622958	0.905581705116282
15390445		-0.179028078588707	0.577716154190897
15390448	CSDA	-0.249377894378361	0.434419449619898
15390453	STYK1	0.392350217526357	0.207126749383289
15390464	WARS2	-0.26839949128718	0.398954552454685
15390470	TBX15	0.303855933559702	0.336964492493713
15390479	SPAG17	-0.25490151433477	0.423967083010543
15390526	GDAP2	0.555097933103435	0.0610042320830601
15390542	DUSP12	0.104490874760563	0.746561364001615
15390550	NAA50	0.369242652300332	0.237515215519859
15390556	KIAA2018	0.126118416862066	0.696119200464251
15390562	SPICE1	0.154957152584086	0.630608129815286
15390577	SPICE1	0.577447121299105	0.0492851305475014
15390582	TRIM45	-0.321940426747753	0.307493334522319
15390590	VTCN1	0.0319719802188743	0.921426094128606
15390595	TNFRSF1A	0.0822621350769343	0.799373520560317
15390610	METTL16	-0.113772232435177	0.72478993497849
15390620	POLQ	-0.0815993742301829	0.8009611786755
15390637		-0.259311080459211	0.415712608606429
15390642	RABL3	0.655617005334068	0.0206307547979927
15390651	HGD	-0.03515129684668	0.913637212943343
15390666	FSTL1	-0.0131377887525082	0.967676162405064
15390678	LRRC58	0.128822108736671	0.689887620896214
15390684	GPR156	-0.261384180566743	0.411859666437854
15390693		0.489224287493894	0.106487993217028
15390696		0.293899072469418	0.353817015833799
15390699	GSK3B	0.411052582130499	0.184360032703448
15390711	COX17	-0.343270906851673	0.274652127571281
15390714	POPDC2	0.420681432445741	0.173272984242626
15390724	CASQ2	0.247393618550176	0.438204550724587
15390740	NHLH2	-0.375377896061925	0.229202909412011
15390743	LOC418339	0.264611855855133	0.405896528951176
15390762	B4GALT4	0.818909213843643	0.00112188039431403
15390771	LOC418343	-0.107393891168166	0.739732617952095
15390775	MIR3539	-0.0145755369032835	0.964140673161024
15390789	IGSF11	-0.105937550589282	0.743156234157589
15390796	LSAMP	-0.153441599998558	0.633995531104853
15390808	ZBTB20	0.564651132190079	0.0557809010347472
15390815	DRD3	0.0481746378198059	0.881811317044057
15390820	KIAA1407	-0.125565756530358	0.697395134812394
15390842		0.254525677662881	0.424674329720061
15390848		0.173974128241424	0.588674624024691
15390856	GPR15	0.0984238706351954	0.760886387522619
15390858	WDR52	0.147947377986422	0.646329386200523
15390880	C3orf17	-0.0901240072160414	0.780594892940192
15390888	CD200R1L	0.393382205316003	0.205827925141146
15390895	CD200R1	-0.219176342997429	0.493708708707987
15390904	CCDC80	-0.100169515506529	0.756757407542589
15390914	ATG3	0.171121445658716	0.594895434019128
15390928	F5	0.319184810001654	0.311888272630053
15390958	SLC19A2	-0.215526162953738	0.501110633258179
15390965	C1H1orf114	-0.506388031469804	0.0929649027191255
15390972		0.37903945019633	0.224326105961107
15390983	MIR1690	-0.792958409687492	0.00209163898171134
15390985	DPT	0.0869167152070408	0.78824331369286
15390991	IFNG	0.017683061685324	0.956501228387536
15390996	GPR161	-0.134214396217216	0.677512232763025
15391005	TTF2	0.0484649548362193	0.881103514117499
15391028		0.142680894846157	0.658229257913445
15391030		-0.146988110026291	0.648491336115505
15391036		-0.486891446977507	0.108421516091349
15391038		-0.474748661793955	0.118862033141607
15391043	ST3GAL6	0.560296356679806	0.0581215747773935
15391060	DCBLD2	-0.00398315840617385	0.990197903465447
15391077	FILIP1L	0.501573216667745	0.0966347533986671
15391082	TBC1D23	0.300594179594393	0.342436627219467
15391101	NIT2	0.561914664307785	0.057243902911533
15391113	LNP1	-0.795554869201503	0.00197296700777408
15391119	TMEM45A	0.0743926600150471	0.818268522093888
15391126	LOC418390	0.0667967515893817	0.836591375043051
15391143	TFG	0.276329495946344	0.384617145298382
15391154	LOC418395	0.0855299821201301	0.791555615921109
15391156	RG9MTD1	0.00162634020394968	0.99599769251907
15391158	PCNP	0.0645861377810297	0.841938249539231
15391164	CEP97	0.614053196099409	0.0336607129335313
15391176	FAM55C	0.208360637492945	0.515783062893299
15391185	NFKBIZ	0.166606481858966	0.604792277070128
15391198	ZPLD1	-0.0278503872938233	0.931532769578961
15391210	ALCAM	0.119910718849136	0.710491858762115
15391228	BBX	0.594849330721643	0.0413308254893521
15391244	BBX	0.192429294103534	0.549058445176895
15391247	HHLA2	0.0290551325277823	0.928577557363845
15391258	TRAT1	0.0250511294921454	0.938402291630148
15391264	PVRL3	-0.281404303278551	0.375583120998652
15391272	LOC418416	0.197336628919065	0.538714622847551
15391278	PLCXD2	0.61038636565557	0.0350393155125846
15391284	PHLDB2	0.236838509660008	0.458603701696942
15391301	ABHD10	0.16910505078893	0.599307709123481
15391307	TAGLN3	-0.547272451756948	0.0655285754720039
15391314	TMPRSS7	-0.181969758345553	0.571375187947778
15391333	LOC418421	-0.458621493859994	0.133720479592115
15391339	LOC770026	-0.141034478458529	0.661964554571209
15391342	LOC418424	0.535725706915148	0.0726200205619264
15391351	CD200	-0.203877801904964	0.525056340681012
15391358		0.623231290577714	0.030380963568395
15391369	C1H3orf38	0.270618079355252	0.394916428171575
15391375	EPHA3	-0.317467364206943	0.314644922129773
15391392	ARL13B	0.464377432760711	0.12828597746578
15391405	NSUN3	-0.218503263475065	0.49506988335694
15391412	EPHA6	0.00336359718586273	0.991722522417175
15391433	ARL6	0.539797087306433	0.0700622134246331
15391439	CRYBG3	-0.296386295390916	0.349566024788524
15391443	CRYBG3	-0.146106499899798	0.650480464351047
15391461	BRP44	0.270097288458332	0.395862465067657
15391466	CREG1	0.579830324114449	0.0481369410295268
15391471	CD247	0.165496281682212	0.607235311848148
15391479	GPA33	0.0691021687662134	0.831021954546459
15391487	ILDR2	-0.0600504050121321	0.852927942089256
15391499	LOC396098	-0.138897704626316	0.666822902110889
15391508	CD2	-0.244510810187106	0.443731895974085
15391513	LOC768770	0.0282170988316782	0.93063314902298
15391519	PTGFRN	0.177578834990401	0.580850278150489
15391529	CD101	-0.035581633628753	0.912583469643586
15391538	IGSF3	-0.245799487466627	0.441256929836062
15391549	CD80	-0.0438608112590002	0.89233767166046
15391557	BCL9	-0.00542348120703804	0.986653675151433
15391564	GJA8	-0.570822834333554	0.0525775409466064
15391566	GPR89B	0.413663394738664	0.181311386216443
15391581	POU1F1	-0.410027196931882	0.185566031409575
15391597	VGLL3	-0.205899184664684	0.520866010277657
15391602	GBE1	0.408335387153424	0.187566522621235
15391620	ROBO1	-0.139863732183481	0.664624993003681
15391645		0.254491571524067	0.42473853906492
15391651	ABCC13	0.19495289437615	0.543728852022709
15391680		-0.423824330721725	0.169746922798473
15391683	USP25	0.0459599733223396	0.887213323912774
15391708		-0.0981404462878105	0.761557315796079
15391718	MIR99A	-0.184342825324414	0.566280304474875
15391720	MIRLET7C	0.0951364596647989	0.768677604704291
15391722	MIR125B	-0.309827245376699	0.3270700810197
15391724	CXADR	-0.0390819189697549	0.904017440543541
15391733		-0.0548662140298524	0.865518154101998
15391736	CHODL	-0.545884011300083	0.0663548521626933
15391743	NCAM2	-0.0233543763730524	0.942568115789385
15391762	LOC112533602	-0.443151908768257	0.149059025341775
15391767		-0.261194213151353	0.412211985547721
15391769		0.573900904094978	0.0510290856593301
15391771	MIR155	-0.379159628839855	0.224167105544046
15391773	JAM2	0.297789197688755	0.347180358119532
15391785	GABPA	0.82560267482464	0.000940496019575902
15391796		-0.0981775944374936	0.76146936929482
15391798		-0.330409935721605	0.294202657819623
15391805		-0.129407784212556	0.688540044015353
15391808	N6AMT1	0.460104705392602	0.132306054008474
15391814	USP16	0.162254500920769	0.614390035858943
15391833	C1H21orf7	0.189175867513812	0.555961119622174
15391842	BACH1	0.137193354998882	0.67070650441063
15391848	SOD1	0.147837022737489	0.646577971910524
15391856	HUNK	0.295245224248772	0.351512870136493
15391867	MIR1738	0.622638081088215	0.0305856925905456
15391869	C1H21orf63	-0.422768508402148	0.170926383572355
15391878	IFNAR2	-0.291156117204211	0.358536734389475
15391891	IL10RB	0.19140277767223	0.551232522433598
15391902	IFNAR1	-0.122951276648532	0.703440929749848
15391916	IFNGR2	0.64459394594484	0.0236458530163966
15391925	LOC427977	-0.419666380554017	0.174421523963475
15391945	RSRC1	0.284129974316167	0.370776880652761
15391958	ITSN1	0.420193070173423	0.173824976224124
15391993	SLC5A3	0.198858309873086	0.535523975063424
15391995	MRPS6	-0.03517325848543	0.913583433515604
15392000	KCNE2	-0.523797113593143	0.0804813514733803
15392002	FAM165B	0.200849839980868	0.531360293319274
15392004	CLIC6	-0.393055863383329	0.206238109276396
15392011		-0.155359555051678	0.629709815029435
15392015	CBR1	0.21884901405208	0.494370458492828
15392021	MORC3	0.493531685013892	0.102978452504862
15392053	MORC3	0.202428801680622	0.528069012190482
15392072	CHAF1B	-0.312265194083297	0.323076549026853
15392089	SIM2	0.165451727670644	0.607333431780429
15392102	TTC3	0.182120300615394	0.571051435761942
15392148	DYRK1A	0.500775258025743	0.0972522022720901
15392159	KCNJ15	-0.339982970815066	0.279577497639322
15392161	ETS2	0.324940325145558	0.302748200091357
15392171	WRB	0.220040642842479	0.491963301208864
15392179	SH3BGR	0.208179841079919	0.516155672961214
15392188	B3GALT5	0.302792346042015	0.338743617861269
15392190		0.194638093238638	0.544392497220904
15392196	IGSF5	-0.106441492261041	0.74197106388409
15392202	PCP4	-0.217328936203952	0.49744876290478
15392205	BACE2	-0.218351166640463	0.495377703357733
15392215	FAM3B	0.459347031330881	0.13302736903829
15392223	MX1	0.0593801627855563	0.854553964795452
15392240	UMODL1	0.0378483054160519	0.907035357791013
15392265	ABCG1	-0.241387619091412	0.449757655561884
15392281	UBASH3A	-0.0706713167509979	0.827235273703041
15392297	SLC37A1	0.521830643562293	0.0818307101491424
15392318	PDE9A	-0.151685544374144	0.637928554520403
15392339	NDUFV3	-0.184986679769827	0.564901143460697
15392345	PKNOX1	0.492590357257644	0.103738734278393
15392359	CRYAA	-0.363848983328454	0.244968404945559
15392367	RRP1B	0.716881039525042	0.00869741140670917
15392382	PDXK	-0.336586296784101	0.284718323304098
15392391		-0.405150873688835	0.191368191802609
15392394		-0.114113382590581	0.723993143395465
15392399		0.377013113510313	0.22701720901287
15392403	TRAPPC10	0.781060029653169	0.00270683063080092
15392410		0.57029281631256	0.0528474552083139
15392413	PWP2	0.257881673406902	0.418379596527882
15392418	C1H21orf33	0.17088374888867	0.595414912988808
15392426	LOC771028	-0.543962454675142	0.0675102224931623
15392431	MIR222-1	0.317417452829413	0.314725234769884
15392433	MIR222-1	0.317417452829413	0.314725234769884
15392435	MIR221	-0.365373959269324	0.242847324719024
15392437		0.736316083337041	0.00631884294395418
15392441	C1HXorf36	-0.30267873198494	0.33893396564135
15392449	FUNDC1	0.290429583189962	0.359792403249381
15392456	EFHC2	-0.526113542071758	0.0789113966770697
15392473		-0.163484670933571	0.611671331002642
15392475	NDP	0.0191331979544232	0.952937370839373
15392480	MAOB	-0.21938246016519	0.493292213273573
15392500		-0.278475297469869	0.380783722280558
15392504	CASK	0.411523635177883	0.183807644529655
15392530	RPL8	-0.565569470513212	0.0552958360787153
15392538	MED14	0.281151735719575	0.376030108477187
15392569	BCOR	0.306740310356168	0.332165116082229
15392588	RPGR	0.118840585315832	0.712978451059016
15392602	SRPX	0.557438333938933	0.059694408091108
15392615	DYNLT3	0.449540950863218	0.142593829268603
15392621	C1HXorf22	-0.276832986129906	0.383715896974412
15392638	C1HXorf22	0.0942804921089555	0.77070951965732
15392648		0.284450072898934	0.370214558688337
15392653		-0.213425688409882	0.505392283328614
15392657	CXorf30	0.006461126412674	0.984100456727873
15392667	TMEM47	-0.192633393072266	0.548626604753629
15392672	DMD	-0.608351337722895	0.0358215973232627
15392743	TAB3	0.272888060024988	0.390806368265119
15392750	GM2A	-0.323744272037459	0.304635143636498
15392752	CXorf21	-0.101259223914324	0.7541828661236
15392754	NR0B1	0.0577442237269197	0.858524960165826
15392759		0.313005289966281	0.321869530799331
15392761	PCYT1B	-0.177966810003523	0.580010590535588
15392769	KLHL15	0.245254032718946	0.442303689298728
15392777	APOO	0.472035645125772	0.121281818067484
15392787	ACOT9	-0.15452612198223	0.631570862848089
15392805	SMPX	0.0973186564221291	0.763503525480962
15392809	KLHL34	0.265223843096299	0.404770795132373
15392811	RPS6KA3	-0.11581350958602	0.720026082122979
15392831	EIF1AY	0.224139218372858	0.483724538383034
15392840	MAP7D2	-0.0290563345866004	0.928574609149222
15392856	CXorf23	0.639383587375987	0.0251771413539241
15392864	SH3KBP1	0.231212644456304	0.469655691141973
15392884	MAP3K15	0.801493942254493	0.00172090404118501
15392911	GPR64	0.0484541195155768	0.881129929572329
15392933	PHKA2	-0.0823016137476259	0.799278970484161
15392960	RS1	-0.372790059134589	0.232687524727664
15392967	SCML2	0.298602670185399	0.345801028973649
15392982	RBBP7	-0.377954159482188	0.225765047633037
15392996	CTPS2	0.183136350481526	0.568868268927888
15393018	AP1S2	-0.216981706356053	0.498153138086245
15393025	TMEM27	0.215067149859753	0.502044912846619
15393033	ACE2	-0.135987507000455	0.673458681483785
15393053	FIGF	0.286108433729756	0.367308429226508
15393061	PIGA	0.819057200479124	0.00111759970792794
15393068	ASB11	0.665747100131682	0.0181166490662021
15393076	ASB9	0.0850121232461985	0.792793370489866
15393087	FANCB	0.11263573412061	0.72744614950167
15393099	GEMIN8	0.462117589578346	0.130402129825295
15393104	GPM6B	-0.0531056182060235	0.869800575971166
15393114	TRAPPC2	0.340527948009749	0.278757651297862
15393120		-0.478787832915163	0.115318627072139
15393123	ARHGAP6	-0.0689925806837847	0.831286537609228
15393137	MID1	0.610138864447353	0.0351337983770853
15393149	GPR143	-0.396963615005474	0.201359114934223
15393158		-0.457533019963869	0.134764695692434
15393163	KAL1	-0.268465997951163	0.398833198883678
15393176	PNPLA4	0.595397597753465	0.0410960998568649
15393184	HDHD1	0.0454057695163353	0.888565835194342
15393191	NLGN4X	0.140250692904644	0.663745257199396
15393200	MIR1397	-0.39215973304397	0.207367031223712
15393202		-0.372482579384537	0.233103642762225
15393205	PRKX	-0.220862553206751	0.490306083544894
15393213	MXRA5	0.000633092234661911	0.998442000411369
15393222	ARSH	0.171633938797251	0.593775988692887
15393230	ARSD	-0.153085251977705	0.634792942197271
15393240	ARSE	0.130526978042113	0.685967211626299
15393250	DHRSX	-0.524901755139027	0.0797300530561764
15393259	P2RY8	0.102830794576331	0.750473926520154
15393265	ASMTL	0.00585058327084234	0.985602737319761
15393281	SLC25A6	-0.360761891856706	0.249295523053484
15393286	CRLF2	0.567700609632326	0.0541815397975066
15393294	PPP2R3B	0.308888712559689	0.328614608312404
15393310	GTPBP6	-0.0391473787702547	0.90385733166326
15393322	SLC9A7	0.417327803730246	0.177085767071576
15393340	TUBGCP5	-0.0811898265061963	0.801942605309969
15393363	CYFIP1	-0.361234104501487	0.248630744480116
15393391	HERC2	0.491444769133006	0.104669027479266
15393478	OCA2	0.0214918424745394	0.947142478560391
15393501	GABRB3	0.0761055549622616	0.814147866672327
15393512	ATP10A	0.0885212661473453	0.784414756695543
15393533	UBE3A	0.45819836459908	0.134125777990341
15393548		-0.0917304521474519	0.776770664787003
15393550	TMEM131	0.498494128696769	0.099031883288673
15393591	UNC50	-0.503954942695559	0.0948074665893759
15393598	LIPT1	0.193599614423104	0.546584152798617
15393600	MRPL30	-0.0375481081779682	0.907769933746643
15393606	EIF5B	0.531879411011936	0.0750946194637764
15393631	NMS	-0.516069845652293	0.0858720500109717
15393640	PDCL3	-0.436195194704038	0.156308877231341
15393647	NPAS2	0.398748908259531	0.199153848936157
15393668	RPL31	-0.374204439047185	0.230779123182468
15393673	C1H2orf29	0.197824517302062	0.537690750669086
15393682	MIR1656	-0.0237632346904899	0.941564172998292
15393684	MAP4K4	-0.12407400003024	0.700842759145109
15393711	IL1R2	-0.405857350390936	0.190520725679766
15393721	IL1R1	-0.0244005674002676	0.939999372462452
15393734	IL1RL2	-0.00268084041552677	0.993402682509173
15393753	IL1RL1	0.0163160918796585	0.95986136661719
15393767	IL18R1	-0.182768554188462	0.569658158526103
15393784	IL18RAP	-0.0436681508662646	0.892808174838169
15393795	SLC9A4	-0.775261068681196	0.00305244444352865
15393810	SLC9A2	0.457566162201664	0.134732823206601
15393824	TMEM182	0.579501515897404	0.0482942243620372
15393832		0.221478678986878	0.489065446852332
15393835	MRPS9	0.392615866040795	0.206791937196365
15393847	C1H2orf49	0.48540663889808	0.109664224989105
15393853	NCK2	0.0964902123377089	0.765466766858266
15393860	C1H2orf40	-0.282535383153384	0.373584751753341
15393864	LOC771085	-0.145632739981403	0.651550249017746
15393868	SLC5A7	0.363884380828163	0.244919047415115
15393879	SULT1C3	-0.345655486496085	0.271111369724263
15393889	GCC2	0.623915138251034	0.0301461788331004
15393907	LIMS1	0.0783371478961246	0.808785891201517
15393919	RANBP2	0.383986857163275	0.21783647083122
15393929	SH3RF3	0.145139164884706	0.652665419615476
15393940	MIR1700	-0.32500960063191	0.302639108725293
15393942	RASA3	0.346284953155797	0.270181107890823
15393967	GAS6	0.114407038019671	0.723307481973057
15393981	ATP4B	-0.0588544266553323	0.855829776408688
15393991	DCUN1D2	0.184942360417765	0.564996033676296
15393999	ADPRHL1	0.352076064054362	0.261709146237751
15394009		0.38390301965573	0.217945487350036
15394014	GRTP1	0.384739129448187	0.216859741012488
15394022	PCID2	0.721141765227025	0.00812661205046421
15394039	TUBGCP3	0.558242562759673	0.0592488663502406
15394063	MYO16	0.035686526083893	0.912326644473408
15394097	COL4A2	-0.0665267009056024	0.837244218424183
15394131		0.244959317260697	0.442869761825957
15394134	CARKD	0.304465982280209	0.335946311394969
15394145	ING1	0.0187671549339532	0.953836886536653
15394147	ARHGEF7	0.289733744244921	0.360997194115003
15394170		-0.187113223504306	0.560355689068282
15394173	MIR1632	0.176925853845465	0.582264592812227
15394175		0.1256686892948	0.697157437913276
15394179		-0.405327813050572	0.191155722998973
15394182	LIG4	0.313841165465599	0.320509285175707
15394186	FAM155A	-0.00911777954540455	0.977564201390266
15394189	ARGLU1	0.288702393169284	0.362786802825821
15394196	EFNB2	0.241656197467605	0.449237945248541
15394203	SLC10A2	-0.213587725864744	0.50506140767518
15394210	KDELC1	-0.0952747844542139	0.768349371259416
15394221	METTL21C	-0.0475316784419256	0.883379156146628
15394228	FGF14	0.128726610868803	0.690107429857809
15394236	NALCN	0.105843188088237	0.743378212917748
15394279	LOC418771	0.463430329346171	0.129170113303432
15394285	TMTC4	0.57388243597508	0.0510382796215363
15394303		-0.105165579387916	0.744972748582051
15394305	LOC431250	-0.295212494144121	0.351568797774259
15394307	GPR183	-0.174399758775307	0.587748627609267
15394309	GPR18Ê	-0.340341458761455	0.279038044978311
15394311	DOCK9	0.327712272427337	0.298400244547257
15394359	SLC15A1	-0.136801952317304	0.671599420278259
15394382	STK24	0.331124692786834	0.293096094941477
15394396	OXGR1	-0.373905568223889	0.23118160407193
15394398	LOC428024	0.397456989931703	0.20074818969842
15394400	UGGT2	0.304126004352172	0.336513534559721
15394441	DZIP1	-0.342848168636264	0.275282587075787
15394462	ABCC4	0.191903327409884	0.550171954912745
15394493	TGDS	0.0481002841241869	0.881992606713245
15394507		-0.441530749538192	0.150728856283516
15394509	DCT	0.314158368702322	0.319993918427232
15394523		0.361935617790234	0.247645082414674
15394528		-0.24251039133854	0.447586950217243
15394530		-0.290216804255679	0.360160587894761
15394532		0.0955025824318966	0.767808901366579
15394535	SLITRK6	-0.157185394435863	0.625639646858148
15394538	SLITRK1	-0.466106032201189	0.126682501465892
15394540		-0.213989966501236	0.504240459234514
15394542	SPRY2	0.263262236024312	0.408384661388008
15394544	SPRY2	0.0726852430737152	0.822380205299812
15394549	RBM26	0.62452168031622	0.0299390304856287
15394573	RNF219	-0.168512548043077	0.600606587677569
15394581	RNF219	-0.219244618970743	0.493570727757257
15394583	EDNRB	0.106057624080687	0.742873798709987
15394592	MYCBP2	-0.239767509039789	0.452898701085666
15394670	FBXL3	0.462991308687317	0.129581289717583
15394676	LOC418811	-0.345718008887936	0.271018888209183
15394683	COMMD6	0.714290996771454	0.00905871461806672
15394691	TBC1D4	0.343795309147881	0.273871201425152
15394712	KLF12	0.152782506009579	0.635470686372513
15394719	DIS3	0.613462408667756	0.0338801572527249
15394742	MZT1	0.225261452538365	0.481479717617349
15394746	DACH1	0.179407183910175	0.576897409722964
15394759	MIR1743	-0.0265880114628185	0.934630199573735
15394761	KLHL1	-0.616508126352517	0.0327597404768893
15394763	KLHL1	-0.447517493906689	0.144621483948941
15394774	PCDH9	0.148356154060242	0.645408868523271
15394776		0.0265011078336271	0.934843461842841
15394779		-0.275189778999067	0.386661253202405
15394781	PCDH20	0.325480001298497	0.301898927786683
15394783	DIAPH3	-0.149012706749077	0.643931341759616
15394809		-0.208622339537481	0.515243919318686
15394811	PCDH8	-0.710547141018225	0.00960061769016399
15394815	LECT1	-0.287688914689054	0.364549935125178
15394824	WBP4	0.147779440002989	0.646707695676567
15394835		0.304756890805592	0.335461367017177
15394837	NAA16	0.630910902515345	0.0278187767467353
15394859	C1H13orf15	-0.437833811567524	0.154581402761458
15394864	DGKH	-0.10217320076068	0.752025276369027
15394889	AKAP11	0.308529096992577	0.32920747239473
15394895	AKAP11	0.465288923678312	0.127438823347079
15394908	TNFSF11	-0.262302465836345	0.410158706540354
15394915	DNAJC15	-0.362378632119374	0.247023810080208
15394923	LACC1	-0.547346877262208	0.0654844858656332
15394931	KIAA1704	-0.552236454792303	0.0626326320555779
15394940		-0.0433296061490039	0.89363502437969
15394942	GTF2F2	-0.0114248942091334	0.971888942065263
15394952	SLC25A30	-0.124630909279652	0.699555066540346
15394964	COG3	0.530252430832593	0.0761585329461057
15394988	SPERT	0.177216085237337	0.581635803594182
15394995		0.659394500046273	0.0196652582187601
15394997	LRCH1	0.700164534328085	0.0112299580591125
15395015	NUDT15	0.28149080169189	0.375430101786883
15395020	ITM2B	-0.379988540932408	0.223072269993762
15395028	RB1	0.0594378258601283	0.8544140523692
15395059		-0.240795623158528	0.450904203027753
15395061	DELTARB2	0.00954452398779175	0.976514375767325
15395063		-0.0603507627474021	0.852199437600436
15395065	CYSLTR2	0.176091283988144	0.584074181661402
15395067	FNDC3A	-0.397186972943023	0.201082399395282
15395094	MLNR	-0.114657658634666	0.722722450973635
15395098		-0.321835411154189	0.307660189372661
15395102	CDADC1	0.0952140314968171	0.768493528775134
15395113		-0.231198508976328	0.469683614930295
15395117	SETDB2	0.607253470733587	0.0362487679778047
15395139	PHF11	0.215228063111194	0.501717300332122
15395151	ARL11	0.352355455731487	0.261304365785311
15395153	TRIM13	0.358417749056428	0.252611023359907
15395155	KCNRG	-0.0411593100744403	0.898937955254394
15395157		-0.0924851899810107	0.774975535242024
15395163		0.346078225281593	0.270486419129441
15395167	RNASEH2B	-0.582086398775108	0.0470674755178536
15395182		-0.126115984421989	0.696124814689946
15395185	FAM124A	-0.0498441803110193	0.877742013591785
15395189		-0.0939500159167932	0.771494366337656
15395199	WDFY2	-0.28066051508821	0.376900247672917
15395214	ALG11	0.0729966157944254	0.821630070225101
15395219	VPS36	0.617774854875415	0.0323016719646043
15395235	THSD1	0.43154032161944	0.161283015972684
15395241	TPTE2	0.151115359293085	0.639207444426065
15395261	MRPS31	-0.0950996791045042	0.768764887845589
15395263	FOXO1	-0.637948940033089	0.0256110950755129
15395267	LHFP	-0.0341269560637843	0.916145973769049
15395271	PROSER1	0.437610053699914	0.154816573383698
15395286	STOML3	0.0857841357618135	0.790948314888462
15395293	TRPC4	0.0895582442993846	0.781942789665259
15395306	POSTN	0.00232906961437067	0.994268346701619
15395331	FAM48A	0.665643919266643	0.0181410637474724
15395354	ALG5	-0.0901680250301086	0.780490046292859
15395366	SMAD9	0.369095889879448	0.237716215209423
15395373	SPG20	0.274528627063237	0.387849591448758
15395383	DCLK1	0.0466850542024331	0.885444211769218
15395399	MAB21L1	-0.17379751689171	0.589059023619881
15395403		0.546288092984472	0.0661136403552709
15395405	STARD13	-0.285239705660905	0.36882930444634
15395420	KL	-0.250564220349945	0.432164086829469
15395424	N4BP2L2	0.417316957007463	0.177098183224534
15395435		-0.0484554215879255	0.88112675524107
15395442	N4BP2L1	-0.182262134352556	0.570746479101383
15395449	ZAR1L	-0.306650531477599	0.332313938553233
15395455		-0.245037921187625	0.442718749885053
15395459	HSPH1	0.578992590623651	0.0485383782718698
15395479	HMGB1	0.183602833652345	0.567867070061117
15395485	KATNAL1	-0.132801563853292	0.68074777858103
15395496	UBL3	0.517415627092573	0.0849160964398929
15395503	SLC7A1	-0.0139202734361989	0.965751926349076
15395516	SLC46A3	-0.340046716605066	0.279481529472231
15395524	FLT1	0.416102989145209	0.178491243312565
15395554		-0.125342740610988	0.697910218693831
15395579	CDX2	0.151061460469915	0.639328382888565
15395584	LNX2	0.538603854417785	0.0708053268032558
15395595	MTIF3	0.0506877499518644	0.875686943688786
15395599		-0.11898870941595	0.712634112174288
15395603	USP12	0.350995692153025	0.263277803126712
15395613	GPR12	0.0492788425119152	0.879119655061375
15395615	RNF6	0.284969661684219	0.369302737860326
15395620	ATP8A2	-0.127254442787846	0.693498715065312
15395652	MTMR6	0.624920974905598	0.0298032225408126
15395667	FAM123A	-0.0724257935242733	0.823005355404423
15395669	SPATA13	-0.449279739229674	0.142854547091712
15395671	SPATA13	0.0177237895035256	0.95640112536454
15395684	C1QTNF9	-0.389868658382814	0.210270350688749
15395686	MIPEP	-0.0226032569302731	0.944412672402617
15395706		0.244097331800016	0.444527409924439
15395708		-0.110584382146366	0.732247513152848
15395714	SACS	-0.19508577746117	0.5434488173493
15395723	EFHA1	0.455399179672108	0.136827086882925
15395736	ZDHHC20	0.403241238691278	0.193670564083697
15395749	SKA3	0.520546590242241	0.0827200631647
15395766	LATS2	0.117601695685706	0.715860375033158
15395781	XPO4	0.255037373396305	0.423711566987466
15395806	N6AMT2	0.151535893981142	0.638264123593443
15395812	CRYL1	-0.0543074517733047	0.866876916647603
15395822	GJB6	0.286279538849344	0.367009264562827
15395826	LOC428083	-0.234451373584162	0.463278173598506
15395828	GJA3	-0.100814418516225	0.755233485950623
15395830	PSPC1	-0.204590107397121	0.523578076985897
15395844	CENPJ	0.0952469539590915	0.768415407950102
15395857	CENPJ	-0.291154807219614	0.358538996349416
15395866	ARHGAP20	-0.346694960546746	0.269576165799532
15395877		-0.416938816285783	0.177531378116727
15395879	RDX	0.38034164876887	0.22260685945192
15395894	KDELC2	-0.0400748690749508	0.901589128274986
15395903	NPAT	0.770863853371401	0.0033361415140835
15395922		0.193180108179833	0.547470539178779
15395926	SLC35F2	-0.224024848064545	0.483953582531932
15395935	ALKBH8	0.301230955460591	0.341364600599048
15395948	CWF19L2	0.257479171455014	0.419132108512657
15395969	VMO1	-0.525026502692732	0.0796455102302998
15395974	GUCY1A2	0.0133091144541898	0.967254835386491
15395983	MIR1709	0.077753131735667	0.810188420096217
15395985	KBTBD3	-0.17947379603277	0.576753596665061
15395988	MSANTD4	0.412799190145413	0.18231701557852
15395992		-0.411513330876711	0.18381971701574
15395995	PDGFD	-0.226208988170487	0.479588067899486
15396003	DCUN1D5	-0.23130968934285	0.469464005647349
15396014	MMP13	0.689674550434509	0.013076125554685
15396017	MMP13	0.0195038834349359	0.952026498123718
15396029	MMP10	-0.112862455808027	0.726916036512879
15396043	MMP1	-0.331881656230688	0.291926752565645
15396055	MMP27	0.0658083457477845	0.838981288813888
15396068	MMP7	-0.0561179657122949	0.862475441914036
15396075	TMEM123	-0.292620409180616	0.356013049664972
15396082	ANGPTL5	-0.176952086083802	0.582207749436188
15396093	LOC112531593	-0.45054161054004	0.141597899046691
15396102	TRPC6	-0.143317838635922	0.656786112246495
15396115	PGR	-0.433743052868546	0.158916864990047
15396127	CCDC82	-0.0927644162597935	0.774311656600793
15396136	MAML2	0.0768550412791615	0.812346205097625
15396140	MTMR2	-0.116801581630744	0.717723425961511
15396156	FAM76B	0.0787363076935241	0.80782759618477
15396167	SESN3	-0.268755739249052	0.398304730878665
15396177	CWC15	0.00664030619278347	0.983659582175628
15396185	MRE11A	0.567121578678705	0.0544827264157013
15396205	GPR83	-0.417224549224186	0.177203983719589
15396210	TM4SF4	0.109895429803468	0.733862052855387
15396217	LOC428094	-0.28391092797089	0.371161939250929
15396226	VSTM5	0.503953936743348	0.0948082334261335
15396231	TAF1D	0.229926977543808	0.4721986000209
15396246		0.409928289797675	0.185682618592716
15396248	TAF1D	-0.480862216163613	0.113526249446697
15396250	TAF1D	-0.607333591566956	0.0362174712412655
15396252		-0.222206830724756	0.487601068999197
15396254	TAF1D	-0.46634799235808	0.12645910531722
15396256	TAF1D	-0.559769452571633	0.0584093464857175
15396258	TAF1D	-0.330108791459126	0.294669582761823
15396260	TAF1D	-0.501697485248164	0.0965388334862657
15396262	C1H11orf75	0.251964575150689	0.42950918310818
15396267		-0.497427805508473	0.099871230354882
15396271	SLC36A4	-0.267573508361752	0.40046326491799
15396281	CHORDC1	0.380672829469429	0.222170880722523
15396295	NOX4	0.112414614975272	0.727963268487467
15396315		0.140826558656538	0.662436776753427
15396320	GRM5	0.312961296318183	0.321941210561237
15396334		0.257122850204721	0.419798839571384
15396337	CTSC	0.293066058028942	0.355246854104729
15396346	RAB38	0.595522538422347	0.0410427425669951
15396350	MIR1657	0.131066383486568	0.684728302432118
15396352	FZD4	0.455816686400299	0.136421962028595
15396356		-0.371922253646703	0.233863080950691
15396359	ME3	0.270095708477236	0.395865336913594
15396375	C11orf82	0.320772272524102	0.309352198809601
15396380		-0.558721302767474	0.0589847462843106
15396383	PCF11	0.66127282959149	0.0191976660959335
15396398	ANKRD42	-0.0106215013725545	0.973865080417762
15396410		-0.12165687256529	0.70644001438615
15396414	TMEM126A	0.199785280236784	0.533584245128711
15396419	CCDC83	0.382762829742461	0.21943138086376
15396432	EED	0.358386895706747	0.252654832799736
15396447		-0.334845283800427	0.287373995297153
15396449	ODZ4	-0.29324335101383	0.354942280994955
15396473		-0.037987024620158	0.906695937543215
15396475	GAB2	0.268125443156311	0.399454800395853
15396492	NARS2	0.49608918402424	0.100931634568955
15396507	KCTD21	0.0960176955660924	0.766587102399148
15396509	ALG8	0.153196412982793	0.634544155460728
15396523	THRSP	0.197894202732346	0.537544577395433
15396526	KCTD14	0.39060420181157	0.209335570572026
15396528	INTS4	0.507137735313812	0.0924020521695136
15396545	CLNS1A	0.605455747910944	0.0369560808058612
15396553	PAK1	0.284897923510343	0.369428560537889
15396567	GDPD4	-0.338129739292237	0.28237572683413
15396583		0.213110176567264	0.506036824293217
15396586	GUCY2F	-0.445330854509056	0.146833403523867
15396606	LRRC32	0.0870974949166041	0.787811745542555
15396608	PRKRIR	0.585145752038592	0.0456441312738176
15396614	WNT11	-0.0660473762483409	0.838403210302462
15396622	ART7C	-0.321851585253606	0.307634487748489
15396624	ART7C	0.210748567833932	0.510872728982831
15396628	MADPRT	0.452452081272423	0.139708941350871
15396633		-0.404925392188228	0.191639161341572
15396639	DCHS1	0.170589102340498	0.596059095325178
15396669	MIR1600	-0.57448803728093	0.0507373993302197
15396671	TPP1	-0.105964600116247	0.743092606042156
15396680	LOC419074	-0.43436336358372	0.158254536608662
15396684	LOC419074	-0.00388597446387226	0.990437052263258
15396696	ARFIP2	0.166798157432615	0.604370863721458
15396704	FAM160A2	0.251846276597427	0.429733154280146
15396722	OR52B2	-0.430206265785934	0.162726843375053
15396725	LOC428111	-0.0912083119993395	0.778013152593047
15396727	HBE1	-0.00712186106733826	0.98247473025237
15396734	HBE1	0.189329175117469	0.555635055490764
15396739	HBE	-0.554217461912222	0.0615021192487691
15396742	OR51M1	-0.19574663921023	0.542057030183208
15396744	LOC428119	-0.333559629872143	0.289344059121518
15396746		-0.312719470753957	0.322335378244161
15396748	NUP98	0.31285573511891	0.322113239307393
15396777	CHRNA10	-0.409303715282985	0.186419888405493
15396782	MAP6	-0.192151098937333	0.549647288104629
15396798	SERPINH1	0.0903718933908674	0.780004493186191
15396808	PLEKHB1	0.0577501421234883	0.858510588671296
15396816	P2RY2	0.151758706919179	0.637764520931812
15396818	P2RY6	0.284426254659782	0.370256385207061
15396822	ARHGEF17	0.260348584290954	0.413782134151174
15396831		0.177873713194111	0.580212034716605
15396834		-0.211217420072318	0.509911041005738
15396836		-0.333276919610421	0.289778290674054
15396838	MRPL48	0.581343576555519	0.047417733348519
15396847	PAAF1	0.0219890287964873	0.945921245773366
15396860	DNAJB13	-0.31625875202188	0.316592886541494
15396869	PPME1	0.380473837681747	0.222432779367513
15396884	XRRA1	-0.552789676818	0.0623154835689574
15396898	CHRDL2	-0.169950866304095	0.597455377922504
15396911		-0.230403931284079	0.471254494557626
15396913	PGM2L1	-0.0270747205266994	0.933435884535636
15396924	PGM2L1	0.221348237021396	0.489327987341706
15396929	ADAM15	-0.125375698318969	0.697834091263769
15396944		0.205162390548859	0.522391706900241
15396947	OR9Q1	0.162594604649815	0.613637951055617
15396949	NME6	-0.0788879060606434	0.807463705249563
15396955	ACR	-0.184562761654032	0.565809039682234
15396960	ARSA	0.0727416425829666	0.822244321821105
15396969		-0.393552449183742	0.205614140734526
15396972	NCAPH2	-0.71968500327966	0.00831851843693568
15396995	FAM116B	0.334968378351483	0.287185772083872
15397015	DENND6B	-0.249624511058626	0.433950128884799
15397018	UBE2H	0.746195493025009	0.00531662422007853
15397027	ZC3HC1	-0.308332495507856	0.329531836648282
15397039	LOC100859230	-0.488899180205978	0.106756065454703
15397058	TMEM209	0.246060729403436	0.440756014188091
15397076	TSGA14	-0.304125091287704	0.336515058623732
15397088	COPG2	0.521758980257959	0.0818801729773897
15397111	FBXO18	0.0715252507222294	0.825175966554091
15397134	FAM208B	0.584855664955911	0.0457777712155942
15397161	CALML3	-0.0123013215524732	0.96973332359837
15397163	NET1	-0.0722753754157657	0.82336783484304
15397178		-0.126366906341704	0.695545744829491
15397182		-0.205008173485496	0.522711291830377
15397184		-0.0349642720013845	0.914095210851747
15397243	MIR205B	-0.0814805342176529	0.801245935811863
15397245	LRGUK	-0.478649362548451	0.115438933406091
15397267	EXOC4	0.402637178222039	0.194402394795041
15397287		-0.157103925912689	0.625821053514938
15397294	LOC101750035	-0.523421934075323	0.0807376149642762
15397301	MKLN1	0.67794503034926	0.0153962234479221
15397321	IL2RA	-0.201170057672777	0.530692106657808
15397331	PRKCQ	0.5357334402896	0.0726151022882041
15397345	SFMBT2	-0.0870325611376654	0.787966753050731
15397364		0.319518316537471	0.311354521905855
15397368	ITIH5	0.118041826090077	0.714836144941053
15397384	KIN	0.0263319404750096	0.935258611291478
15397400		-0.0437160163410148	0.892691277797802
15397404	USP6NL	0.048724079463488	0.880471826745963
15397416	UPF2	0.670607543764532	0.016993613986015
15397438	NUDT5	-0.16681591810433	0.604331821142025
15397446	CCDC3	-0.273147873239176	0.390337344705924
15397450	PHYH	0.588394908410048	0.0441660494391413
15397461	SEPHS1	0.405273192205363	0.191221296155883
15397471	BEND7	0.217668921198491	0.496759516617223
15397482	LOC419035	0.222854870116396	0.486299479863285
15397503	MIR1460	-0.108596926610697	0.736907744406919
15397505	FAM107B	-0.200215788587945	0.532684402239719
15397509	DCLRE1C	-0.277828966448472	0.381936295329425
15397524	DMTF1	0.416604966621924	0.177914383648368
15397546	GRM3	0.0415957512369087	0.897871237584162
15397553		-0.142773136232811	0.658020196955198
15397556	CD36	0.0576844352352528	0.85867014527657
15397568	GNAI1	-0.175970673808384	0.584335881304483
15397578	PHTF2	0.134003699816463	0.677994435601509
15397599	RSBN1L	0.342750032437645	0.275429063111771
15397606	PTPN12	-0.129276942775838	0.688841024279208
15397625	CCDC146	0.214148104020621	0.503917872404368
15397644	FBXL13	-0.524687023850344	0.0798757221121033
15397669	NAPEPLD	0.699495397657734	0.0113415691316775
15397676	DNAJC2	0.463667811543984	0.128948047946679
15397693	SLC26A5	0.107991558420613	0.738328851222896
15397715	RELN	-0.47714390822119	0.116752253859393
15397774	ORC5	0.0508283494223764	0.875344489201474
15397791	WFIKKN1	-0.214040780864227	0.504136792356188
15397793	SRPK2	-0.134543411514753	0.676759465793458
15397822	ATXN7L1	0.513547880486233	0.0876830727830858
15397835	SYPL1	0.188028977678433	0.558402882041224
15397843	NAMPT	0.0366868530144245	0.909877772297537
15397855	COG5	0.395441437352659	0.203251130987938
15397877	MIR2126	-0.491110491545695	0.104941526669242
15397879	SLC26A3	0.012024827420776	0.970413355792502
15397899	LAMB1	-0.191708627636233	0.550584385436457
15397931	LAMB4	0.0363499479621004	0.910702460641218
15397966	LRRK2	0.103187159893213	0.749633568070085
15398013	ALG10	-0.0993243940639243	0.758755654109916
15398018	CERK	0.405053865687745	0.191484740912474
15398029		-0.119784229571404	0.710785638306088
15398033	LOC419113	0.177956552092361	0.580032785396105
15398041		0.563756431826192	0.0562563300233454
15398045		0.796659817337145	0.00192405871543205
15398049	BRD1	0.692418940040547	0.0125729155596095
15398063		0.521181524890648	0.0822794816227364
15398067	ALG12	0.00491400481999344	0.987907330610104
15398076	PIM3	0.441068159818112	0.151207519273358
15398082	IL17REL	0.103984054915207	0.747755285163525
15398095	MLC1	-0.216392361942172	0.49934967609647
15398111	LOC429348	-0.14509869471761	0.652756885841375
15398113	HDAC10	0.00944478641166901	0.976759735212686
15398118	LOC417741	-0.026081444081188	0.935873375486705
15398124	MAPK12	0.168917223879619	0.599719345550491
15398137	MAPK11	-0.220561156854576	0.490913495720984
15398147	PLXNB2	0.0817021198070446	0.800715003960427
15398172	MIR1693	-0.175347771089579	0.585688183390777
15398174		0.260364608024788	0.413752353950821
15398176	LOC769134	-0.215145899367737	0.50188457032116
15398183	SPAM1	0.102804293937216	0.750536428631424
15398188	HYALP1	-0.0993110845143573	0.758787134733269
15398192	LMOD2	-0.0565880112910692	0.861333313170652
15398196	ASB15	0.287123331606929	0.365535823164177
15398206	PTPRZ1	0.188925820210087	0.556493104098503
15398244		-0.32823762484468	0.297580171218866
15398246	WNT16	-0.763272657590489	0.00387254591402372
15398252	C7orf58	0.242413832294969	0.447773435082217
15398276	MIR1645	-0.110887087890138	0.731538445663946
15398278	ING3	0.414631787550619	0.18018863376199
15398290	KCND2	-0.209987214999879	0.512436075551531
15398299	KCND2	-0.725768974939666	0.00753896414062123
15398301	NAA38	0.2271191952515	0.477774156697888
15398308		0.475931181381168	0.117817337987839
15398312	CFTR	-0.100179654294124	0.75673344317001
15398338	ST7	0.397598381882574	0.200573319690647
15398355	CAPZA2	0.51449456627736	0.0870002567461291
15398365	MET	-0.289050973556611	0.36218142199258
15398386	CAV1	-0.0294426869881754	0.927627069638984
15398390	CAV2	0.609344045414933	0.0354384499407121
15398395	TES	-0.249371916785918	0.434430828258851
15398404	FOXP2	-0.370599458464826	0.235661767510861
15398411	FOXP2	-0.108551105132002	0.737015284304862
15398425	C1H7orf53	0.00104020445820562	0.997440125534268
15398431	IFRD1	0.449626839623741	0.142508169899398
15398445	ZNF277	0.255388206117871	0.423052091087394
15398458		-0.00320720130892026	0.992107386275354
15398460	DNAJB9	0.319710418936361	0.311047307166477
15398464	AVPR2	0.0415793850376437	0.897911235864822
15398467	GXYLT1	0.439977200763862	0.152340231202819
15398477	YAF2	0.0270785108317578	0.933426584155882
15398483	ZCRB1	-0.0333517671064474	0.918044993345521
15398491	PRICKLE1	-0.0953706354536256	0.768121945134739
15398501	ADAMTS20	0.189433451144886	0.555413319623755
15398537	PUS7L	0.127561381170068	0.692791223660684
15398547	TWF1	0.770962886730809	0.00332953959246575
15398560		0.356156246216008	0.255833967043339
15398562	NELL2	-0.610097831275296	0.0351494802548101
15398582	DBX2	-0.547261594043041	0.0655350092870929
15398593	SCAF11	-0.081252035861845	0.801793511904104
15398611	SLC38A1	-0.0891081259495733	0.783015563701845
15398629	SLC38A2	0.585848080013427	0.0453217175988195
15398648	SLC38A4	0.166832330283305	0.604295743746839
15398667		0.115481336265273	0.720800677617693
15398671	AMIGO2	-0.578603320618136	0.048725713604295
15398676	RPAP3	0.415981304180758	0.178631256272553
15398691	LRIG3	-0.105745203624546	0.743608730982475
15398712		-0.0834985115941222	0.796413620736198
15398714	FAM19A2	0.318950110755305	0.312264193690667
15398718	PPM1H	-0.244230902414164	0.444270351278248
15398728	AVPR1A	0.19143215864722	0.55117024652679
15398731	LOC427948	0.370991243955633	0.235128178208569
15398734	C1H12ORF66	0.250877638737822	0.431569190726926
15398738	RPL18A	-0.224151469837489	0.483700005871152
15398744	LOC112531625	-0.664757324752909	0.0183518446303149
15398746	GNS	0.591257330924953	0.0428922271519848
15398763	WIF1	-0.135538579332237	0.67448423705357
15398775	LLPH	-0.112503189258374	0.727756112246795
15398781	TMBIM4	0.214768949696778	0.502652287072974
15398790	GRIP1	-0.34377490909602	0.273901556791416
15398813	IFNG	-0.0914505706132648	0.777436613025465
15398821	IL26	-0.399548881380916	0.198170519167666
15398827	IL22	0.0783319191520372	0.808798445871085
15398835	MDM1	0.563007204770139	0.0566566264782056
15398849	LOC771935	-0.103096449852612	0.749847451155255
15398853	CPM	-0.272652420679023	0.391232000986637
15398863	LRRC10	0.091842567527483	0.776503936875281
15398865	BEST3	0.413900940489222	0.181035573712284
15398875		-0.180810286574796	0.573871172728441
15398878	PTPRB	0.0563391187188233	0.861938048453213
15398906	PTPRR	-0.137807418195012	0.669306416028976
15398922	TSPAN8	0.0948626499696363	0.769327435572522
15398934	ZFC3H1	0.0710218539548305	0.826389813015218
15398967	KCNC2	-0.286191454661801	0.367163257315945
15398972	CAPS2	-0.0113604634937893	0.972047419724635
15398992	CCDC107	-0.715442179774655	0.00889677212583569
15398999	KRR1	0.771198833308323	0.00331385055129632
15399010	NAP1L1	0.395854208867645	0.202736999692943
15399024	BBS10	-0.280786125683416	0.376677644143412
15399028	BBS10	0.515418959451477	0.0863370021355649
15399030	OSBPL8	0.312977865935609	0.321914212312874
15399053	CSRP2	-0.504265230366119	0.094571133399909
15399061	E2F7	0.543174703906188	0.0679878567478744
15399075	PAWR	-0.12946146021409	0.688416582758877
15399084	PPP1R12A	-0.209892337483571	0.512631041917552
15399110	LIN7A	0.162688330233473	0.613430751999961
15399115	PPFIA2	-0.0374432933111943	0.90802642904241
15399143	CCDC59	-0.220507824403029	0.491021013421753
15399149	SLC6A15	0.188976135288451	0.556386040225193
15399161	RASSF9	0.541784042215203	0.0688367299940355
15399164	MGAT4C	-0.316582565105438	0.316070334625485
15399168	C1H12orf50	-0.0133922690150961	0.967050343070357
15399182	CEP290	0.0607098143989876	0.851328712764535
15399234	KITLG	0.381669502641711	0.220861923259445
15399245	DUSP6	0.33367671437116	0.289164329944437
15399250	WDR51B	0.25322475770717	0.427126858668257
15399264	ATP2B1	0.0419312633478135	0.897051308759008
15399286	EPYC	-0.341632602058474	0.277100065702215
15399294	KERA	0.0601582347780244	0.852666393563806
15399300	LUM	-0.23705700731369	0.458176955284607
15399305	DCN	-0.124143583565796	0.70068182762203
15399317	BTG1	-0.13544997037278	0.674686720493362
15399322	EEA1	0.197716624380907	0.537917101684102
15399349	UBE2N	0.184925031647401	0.565033137296525
15399354	CCDC41	-0.112766652503807	0.727140027164722
15399371	TMCC3	0.126336394694871	0.695616150700411
15399376	NDUFA12	-0.0357525270240976	0.912165047637831
15399382	NR2C1	0.500122170320977	0.0977595165928497
15399400	FGD6	0.300250829153863	0.343015415079563
15399423		-0.424382300071109	0.169125688754076
15399426	USP44	0.378173171082441	0.22547422476686
15399433	NTN4	0.118891455082536	0.712860190353288
15399446	HAL	-0.496292272069272	0.100770274002242
15399471	LTA4H	-0.169170154882734	0.599165053855272
15399489	CDK17	0.386050269872924	0.215163728322077
15399509		0.083384038794041	0.796687567123996
15399515		-0.126572695976327	0.69507094125166
15399517	IKBIP	0.113376105380102	0.72571544531626
15399522	ANKS1B	0.25780675178303	0.418519618278443
15399542	UHRF1BP1L	0.727486103294596	0.00732920436397646
15399564	SLC5A8	-0.219585927626018	0.492881227246237
15399581	ARL1	0.0693662760433279	0.830384375594859
15399588	NUP205	0.395536180526936	0.203133052351741
15399629	STRA8	0.195188181383445	0.543233054927345
15399643	TMEM140	-0.458680525764452	0.133663998603343
15399647	AGBL3	-0.295727378442122	0.350689537018603
15399658	PDE6H	-0.226235434469871	0.479535319748015
15399664		0.00385817886916847	0.990505451382402
15399669		-0.421571214418552	0.17227010147771
15399671	HIST1H3G	-0.427211287604965	0.165997988893928
15399673	HIST2H2AC	-0.35909872266875	0.251645224212418
15399675		-0.145989519189866	0.650744559181728
15399678	H2AFJ	0.0273067990725698	0.932866440910593
15399680		0.20761229919238	0.517326102877592
15399682	LOC417948	-0.106256866736421	0.742405206709261
15399684		-0.305166971104483	0.334778407094136
15399686	H4	-0.364179019075218	0.244508437498903
15399688	HIST2H2AC	-0.357034781439192	0.254579100352707
15399690		-0.391639646444969	0.208023945808042
15399692		-0.209441361083119	0.513558209608929
15399694	HIST2H2AC	-0.350902434534746	0.263413464411509
15399696	HIST2H2AC	-0.355918664351145	0.256173938959505
15399698	HIST2H2AC	-0.347571125029876	0.268286055281921
15399700	LOC770267	-0.100390564270991	0.75623497402914
15399702	LOC427896	-0.325744561682231	0.301483084131603
15399705	HEBP1	-0.236682251131843	0.458909004079401
15399711	LOC417962	0.107381720581214	0.73976121112282
15399718	GSG1	-0.23925973669215	0.453885299873186
15399724	GRIN2B	0.497533029377371	0.099788193398768
15399737	PLBD1	-0.319360725307824	0.311606671040646
15399748	GUCY2C	-0.373578791464562	0.231622144050052
15399776	GBE	-0.266558126774287	0.402321866863692
15399782	LOC112531612	-0.47553197235943	0.118169340074406
15399784	SERHL2	-0.0913344964799275	0.777712839404596
15399797		-0.389197860686626	0.211125055145034
15399802	C1H22orf32	0.18493744348595	0.565006561499827
15399806	FAM109B	0.325294884074895	0.30219009099798
15399808	WBP2NL	0.514322654439159	0.0871239831998461
15399820	SEPT3	-0.119261743736853	0.711999527982538
15399831	SREBF2	-0.149370477763648	0.643126699992634
15399850	MIR33	-0.32946870498981	0.295663423254506
15399852	CCDC134	0.0543122759539505	0.866865184090902
15399859	MEI1	0.115030592598169	0.721852152693936
15399886	SNU13	-0.27847053297419	0.380792212016885
15399890	XRCC6	-0.014803597360311	0.963579914910242
15399905		-0.348303858336968	0.267209881431433
15399908		-0.676051023100097	0.0157974937675618
15399914	ACO2	0.57830928478181	0.0488675545251391
15399934	TEF	0.147878345781236	0.646484883932099
15399943	ZC3H7B	0.0843321562744894	0.794419252419717
15399967	L3MBTL2	0.478170290950105	0.115855800876951
15399985	EP300	0.564524750769807	0.0558478872663507
15400015	RBX1	-0.437852210077311	0.154562075978334
15400022	MIR1683	0.0053858874545728	0.986746180217289
15400024	XPNPEP3	0.791985280881485	0.00213749451476735
15400036		-0.455534254294634	0.136695932990982
15400041		-0.00270922428479327	0.993332833610262
15400045	SGSM3	0.401421554345796	0.195880303857188
15400066	ADSL	0.0241030000377264	0.940729945847922
15400082	TNRC6B	0.0882848122170666	0.784978676791136
15400103	FAM83F	-0.0452184196179818	0.889023116687326
15400108	GRAP2	0.132124991365996	0.682298960874435
15400117	CACNA1I	0.0847991032982939	0.793302645354851
15400141	ATF4	0.278088064321695	0.381474041993866
15400147	SMCR7L	0.831502775051859	0.000800179968977308
15400152	MGAT3	-0.185581702524955	0.563627790920869
15400157	TAB1	0.3981856089022	0.199848051387403
15400176	GTPBP1	0.66106082764326	0.0192500306201628
15400188	TOMM22	-0.161413816082736	0.616250537703041
15400193	CBY1	-0.0937852706890911	0.771885692678877
15400200	KDELR3	0.00382694086590185	0.990582321615835
15400208	TMEM184B	0.773289125084995	0.00317730004179437
15400211	MAFF	-0.067459111735713	0.834990530997665
15400214	PICK1	0.730033275068951	0.00702614628301962
15400230	POLR2F	0.0972113723970724	0.763757694648198
15400236	MICALL1	-0.235509093359322	0.461204207040554
15400260	EIF3L	-0.0264702791479948	0.934919116653586
15400273	GALR3	-0.0941340430659474	0.771057296632977
15400276	GCAT	0.27576925192197	0.385621260401674
15400287	H1F0	-0.201007411396332	0.531031449944168
15400291	H1F0	0.239337914211938	0.453733335084203
15400305	NOL12	0.547918013140436	0.065146827720635
15400313	PDXP	-0.43217139992897	0.160602849541212
15400315	SH3BP1	0.0449022715631986	0.889794837604256
15400333	LGALS1	-0.204522648881517	0.523717998180975
15400338	LOC771207	-0.508858860146407	0.091118589002479
15400340	GGA1	0.325777945735239	0.301430632891562
15400357	CDC42EP1	-0.438403075178786	0.153984131300009
15400362		-0.205117578527413	0.52248456241584
15400365	CYTH4	-0.200801464522847	0.531461267803189
15400380	KCTD17	-0.0985649520975344	0.760552472748833
15400387	MPST	0.627827430621199	0.0288280097134291
15400391		0.0639463614421115	0.843486848759226
15400395	CSF2RB	-0.1005066468854	0.755960658278131
15400405	NCF4	0.0146932771646536	0.963851169877629
15400417		-0.300885469698275	0.341946009491417
15400420	RASD2	0.322602797154115	0.306442082391834
15400424	MCM5	0.0286465355893847	0.929579745114484
15400441	HMOX1	0.126217241472529	0.695891118849146
15400449	TOM1	0.344511818389878	0.272806257923784
15400467	HMGXB4	0.490468860097227	0.105465900010446
15400479		-0.178868686064052	0.578060527543444
15400486		-0.0996292274346529	0.758034734267944
15400492	TIMP3	-0.184176298418485	0.566637232427579
15400500	FBXO7	0.314486842485955	0.319460720406437
15400512	ASCL4	-0.241234186733937	0.450054682057743
15400515	PWP1	0.335713799503889	0.286047446617279
15400531	BTBD11	0.434260773143564	0.158363954853211
15400549	CRY1	0.00681532424011265	0.983228951680368
15400565	C1H12orf23	-0.0868754140996292	0.788341917845162
15400571	RIC8B	0.204108167950407	0.524578060426347
15400581	RFX4	-0.432021028081533	0.160764752566276
15400600	POLR3B	0.570501979689925	0.0527408220854447
15400627	TCP11L2	0.507383277382868	0.0922182082465609
15400640	OCC-1	-0.0350158548646407	0.913968889172246
15400647	KIAA1033	0.688252599799311	0.0133426356759363
15400679		0.663739401307495	0.0185960537138415
15400685	C1H12orf45	-0.150711047766304	0.640114837220453
15400690	CHST11	-0.526503502466406	0.078649172502616
15400693	TXNRD1	0.209242221278283	0.513967856853593
15400710	HCFC2	0.30362251553943	0.337354511353029
15400725	TDG	0.561959673141533	0.0572196257333028
15400736	HSP90B1	0.251504767470779	0.43038004322638
15400758		0.4229461103789	0.170727624675717
15400763	STAB2	-0.147442304078208	0.647467384654051
15400827	C1H12orf48	-0.0716809846558218	0.824800514572048
15400841		-0.176971815986757	0.582164997589598
15400845	DRAM1	0.118124262173089	0.714644355388174
15400853	CHPT1	0.367166192720027	0.240368429274682
15400863	MYBPC1	-0.047488779898136	0.883483776818756
15400890	SPIC	0.15173156353855	0.637825375824806
15400895	TBXAS1	-0.133359596413779	0.679469227172093
15400906	TMEM213	-0.105702376990923	0.743709490910113
15400909	TRIM24	0.595315570011465	0.0411311574691786
15400928	LOC418108	0.0146084217660079	0.96405981447349
15400942	LOC418109	-0.272910212929374	0.390766365881875
15400955	JHDM1D	0.585537924974882	0.0454638997179182
15400976	SLC37A3	0.170525225427948	0.596198783888645
15400993	MKRN1	0.634636013501529	0.0266338544973648
15401003	DENND2A	-0.110211297452097	0.733121702975283
15401023	GSE1	-0.762865040669376	0.00390308942494225
15401027	BRAF	0.0258192587596732	0.93651686089385
15401050	MRPS33	-0.274295060370944	0.38826984503336
15401054	KIAA1147	0.0526737521999209	0.870851529052811
15401064		0.125420026886535	0.697731702862217
15401066	CHRM2	-0.476683687446044	0.117155695279034
15401068	MIR490	0.459610865907929	0.132775906036461
15401070	DNM1L	0.245835768147147	0.44118734743604
15401090	FGD4	0.102756493029456	0.750649171192005
15401106	BICD1	-0.131742290606254	0.683176881924314
15401116	C1H12orf35	0.0367820604099806	0.909644734964419
15401120	METTL20	0.813129708452699	0.00129918473149411
15401126		-0.261010414031708	0.412553007647953
15401130		-0.363960017929242	0.244813600274663
15401133	WASH1	-0.202916262402309	0.527054688295276
15401145	LOC427923	-0.163176595568249	0.612351764483049
15401158		-0.254454658571188	0.42480803798291
15401171		-0.473268019835494	0.120178670376122
15401186	KDM5A	0.107723515946682	0.738958323636169
15401210	NINJ2	0.0575528518096956	0.858989685036327
15401215	RAD52	-0.220055148022264	0.491934032540909
15401228	FBXL14	-0.15758856267296	0.624742189327416
15401231	CACNA2D4	-0.12935073976244	0.688671260756659
15401266	DCP1B	0.187841441116526	0.558802569270252
15401277	CECR5	0.407556112158958	0.188492458777904
15401284	CECR1	-0.355115238365271	0.25732556705643
15401297	ATP6V1E1	0.380490325515642	0.222411072219294
15401308	BID	0.421828266170404	0.171981055958508
15401314	MICAL3	0.781168009306824	0.00270069186275525
15401325	MICAL3	0.765143154201421	0.00373470359777153
15401347	AKR1B10	0.427748632519945	0.165408064171616
15401354	LOC418170	-0.247282169423807	0.4384176166115
15401361	AKR1B1L	0.0784182505634847	0.808591161941591
15401366	LOC425137	-0.050947474823515	0.875054353907209
15401370	AKR1B10	0.146575324601791	0.649422419485778
15401380	RERG	-0.0110815927462453	0.972733357608571
15401385	EPS8	-0.00578471347737432	0.985764816820189
15401408	SLC15A5	0.296156690957187	0.349957302678612
15401425	LMO3	-0.131479415888934	0.68378012918425
15401432		-0.447657593094824	0.144480500085982
15401434	RERGL	-0.557613948105132	0.0595969199047323
15401440	PLCZ1	0.572755453496661	0.0516015265207157
15401455	LOC418189	-0.142152196362131	0.659427962382198
15401468	SLCO1A2	-0.297751202022564	0.34724485561624
15401484	RECQL	0.424219712304164	0.1693065633017
15401501		-0.551441531758433	0.0630902982019241
15401503		0.00800420697496855	0.980303829452307
15401507	ETNK1	-0.0482882231690922	0.881534382554717
15401516	CMAS	-0.0198122266220764	0.951268857096466
15401525		0.116609851011473	0.718170077352372
15401527	C12orf39	-0.0548734093951938	0.865500659042248
15401533	CASC1	0.409069247760705	0.186697130294308
15401548	KRAS	-0.184030194570645	0.566950460979696
15401554		-0.310666790138183	0.32569182002204
15401557	LOC418209	-0.00100850803068106	0.997518128133958
15401562	ITPR2	-0.161960680055405	0.615040048171176
15401610	C1H12orf11	0.529601375804317	0.0765871433490897
15401628	TM7SF3	0.0900366617163748	0.780802952339909
15401642	CYB5R3	0.226875641467843	0.478259214877011
15401652	A4GALT	0.313879594477663	0.320446824502537
15401654	ARFGAP3	0.154249921103434	0.63218805071875
15401672	PACSIN2	-0.0220415947251115	0.945792134918771
15401688	TTLL1	0.251905276887793	0.429621443638944
15401700	MCAT	0.313318722875974	0.321359101433732
15401707	TTLL12	-0.320535629953831	0.309729522271534
15401722	SCUBE1	-0.357974477151216	0.253240863146876
15401744		-0.672444231083576	0.0165828462490098
15401746		-0.0307339417190733	0.924460865746283
15401749		-0.0807610169230921	0.802970472074767
15401754	EFCAB6	-0.307976750704526	0.330119206478614
15401762	SULT4A1	-0.471149516304991	0.122079121321398
15401772		-0.566986318863487	0.0545532509627202
15401776	KIAA1644	0.0136097253433401	0.966515586718707
15401780	PHF21B	0.102161239274319	0.752053502901177
15401791		0.255217545392177	0.423372826543013
15401794	KIAA0930	0.516498376550549	0.0855668626687422
15401805	SMC1B	0.567702202367505	0.0541807129358752
15401828	WNT7B	-0.178992020764346	0.57779405132765
15401837	C1H22orf40	0.0474173914899712	0.883657882162699
15401843	PKDREJ	-0.497695422068291	0.0996601325937719
15401848	ZC3HAV1	0.0754219722364285	0.815791826536541
15401863	LRP6	0.127733734845015	0.692394048035635
15401885	MANSC1	-0.17794709520814	0.580053247385374
15401889	DUSP16	0.300711467380627	0.342239034823228
15401897		0.163186239610014	0.612330459816022
15401902		0.100665216509828	0.75558598293634
15401904		0.163303397470272	0.612071668224225
15401906	PTHLH	-0.498242351080968	0.0992296403730319
15401914		-0.182051537048197	0.571199307745278
15401918	RAD51AP1	-0.367029899054009	0.240556413173926
15401926	C1H12orf5	0.125927677296553	0.696559481934338
15401932	CCND2	-0.272863529240349	0.39085066692051
15401937	CCND2	-0.0579284291400086	0.858077677264655
15401944		-0.394780701283103	0.204075774591471
15401946	ANO2	-0.031703443664001	0.922084270399618
15401973	VWF	0.464379351907489	0.128284189931504
15402023		-0.589013014073875	0.0438887471129303
15402030	ARHGEF19	0.718546819626819	0.00847079891356076
15402044	PRMT1	0.290817471499266	0.359121727355172
15402049	PARP11	0.235384373578177	0.461448529289377
15402059	TSPAN9	0.157282613714315	0.625423192796581
15402070	TEAD4	0.301870775523246	0.340289269694572
15402084		-0.307829779624598	0.330362036381126
15402086	TULP3	0.477330263901991	0.116589150421917
15402099	C1H12orf32	0.194649167414828	0.544369145553735
15402105	ITFG2	0.137440286268169	0.670143375485975
15402119	FKBP4	0.446918010096735	0.145225752442029
15402134	NECAP1	-0.0693523708093944	0.830417941753904
15402142	FOXJ2	0.606194798320621	0.0366641209017504
15402154	LOC418258	0.442570308025122	0.149656717527797
15402159	NANOG	-0.0179922534972297	0.955741294646015
15402164	AICDA	-0.17450724359525	0.587514874614724
15402171	MFAP5	-0.00891229295542887	0.978069726666841
15402175		0.479385625067857	0.114800200688188
15402182		-0.295609365776935	0.350890962029112
15402187	M6PR	0.11953548750122	0.711363463234784
15402196		0.369532378624187	0.237118714550255
15402212	LOC396151	0.0517368770412511	0.87313208758557
15402251	LOC425757	0.00925317842896913	0.977231105643178
15402280	MAN1A2	0.793732859952151	0.00205568635685715
15402295	CSTA	-0.296436553664487	0.349480408841648
15402300	CCDC58	0.212378300547138	0.507533329784298
15402305	KPNA1	0.630414390481962	0.0279795374737672
15402316	VAMP1	-0.0446255151331768	0.890470475239095
15402320	MRPL51	-0.0818211737780943	0.800429775734244
15402325		0.234854664355887	0.462486890231578
15402329	IFFO1	-0.546291062228505	0.0661118701451712
15402337	NOP2	0.156143071587856	0.627962030742145
15402357	CHD4	0.231442079896867	0.469202563150137
15402391	LOC112531639	-0.490910242758519	0.105104993214721
15402393	LPAR5	-0.227565893710915	0.476885106727607
15402395	ACRBP	-0.0381383503421123	0.906325687820087
15402407	ING4	-0.139156236617386	0.666234452763631
15402416	ZNF384	-0.153504500486438	0.633854813782996
15402429	C1H12orf53	-0.119577169223753	0.711266627345823
15402434	MLF2	0.399827465115699	0.19782878444187
15402442	CDCA3	-0.312259090377516	0.3230865138203
15402450	PHB2	-0.157279059868248	0.625431104786458
15402459	LPCAT3	0.252965402340607	0.427616629815566
15402473	C1R	0.00854228730850986	0.978980010015119
15402486	RBP5	-0.258459924793542	0.417299677131566
15402494	LOC418298	0.15202802222577	0.63716083290459
15402501	ZYX	-0.259229824451093	0.415863989406
15402511	CLCN1	0.3699307636143	0.236574152181475
15402533	CASP2	0.164951170148487	0.608436202828522
15402545		-0.478947669836836	0.115179859865772
15402550	GSTK1	0.311570934404674	0.324211063325363
15402560		-0.54968876813989	0.0641076051672627
15402575		-0.0700796626717542	0.828662665786195
15402577	EPHB6	0.164921771178913	0.608500994581058
15402595	TRBC2	-0.223396366199359	0.485213095953955
15402601		-0.334752615972288	0.287515739301673
15402603		0.391184485036595	0.208599892690002
15402605	PRSS2	-0.113922804534176	0.724438227272317
15402613		-0.285583221896322	0.368227520362321
15402615	YBX3	-0.0913860028731963	0.777590264609065
15402618	GABARAPL1	-0.114152744634229	0.723901225421301
15402623	C1H12orf59	-0.0164266678509974	0.959589537683829
15402628	LOC769174	0.223903959915481	0.484195733400225
15402636	HSD3B2	-0.299346146951687	0.344542956039039
15402642	HAO2	-0.300405255794157	0.342755032220362
15402651	WDR3	-0.234811135678667	0.462572265872102
15402678	FAM46C	0.26337591126589	0.408174798143043
15402681	ATP6V1A	0.211869904385902	0.508574022288175
15402700	SIDT1	0.0189538941775382	0.953377986474408
15402723	CTC1	0.335444772170632	0.286457979871385
15402730	STXBP5L	0.29125551602347	0.35836512372069
15402754	GTF2E1	-0.503101580216771	0.0954594833858757
15402759	NDUFB4	-0.186857280439293	0.560901973633111
15402765	GSK3B	-0.511466137260997	0.0891973026199713
15402767	C1H3orf15	-0.296434574839957	0.349483779596184
15402781	PLA1A	0.187390840884239	0.559763388046541
15402792	ATP1A1	0.107299488390002	0.739954412611434
15402812	MAB21L3	-0.0704643009125955	0.827734654357918
15402819	SLC22A15	0.0422006886648277	0.896392950578366
15402830	VANGL1	-0.024389686312483	0.94002608645234
15402838		0.343452264461799	0.274381910232782
15402862	TMEM39A	0.188423544826132	0.557562342661935
15402873	B4GALT3	-0.146208178510965	0.650250945402222
15402881		0.270944680876133	0.394323730601219
15402886	LOC408180	-0.604033328252849	0.0375226652028984
15402890	UPK1B	-0.134734113204889	0.67632327616242
15402900	C1H3ORF30	-0.243758059613057	0.445180664860099
15402907		0.172814539936773	0.59120027716009
15402911		-0.241634256929315	0.449280390357616
15402913	GAP43	-0.19727056196934	0.538853332683215
15402917	CLDND1	0.407453939295177	0.188614070279592
15402924	QTRTD1	0.126266056914265	0.695778464101099
15402934	ZDHHC23	0.295818966560747	0.3505332561127
15402939	GRAMD1C	0.490731560514887	0.105250997683881
15402959	PLA2G10	-0.295217961554598	0.351559454995175
15402967		0.279823965882058	0.37838449424048
15402971	APOVLDLII	-0.0199942835662297	0.9508215358495
15402978	ILDR1	-0.0555202406969862	0.863928158397545
15402990	BOC	0.00753131290402831	0.981467311266821
15403012	LOC418362	-0.0326279141797595	0.919818607686435
15403031	TAF13	0.31583655939831	0.317274912727056
15403036	GTPBP8	0.330064067934393	0.294738962260782
15403045		-0.425835736918932	0.167514185421144
15403050	SLC35A5	-0.158099809343315	0.62360482048798
15403059	BLZF1	0.652827612840113	0.0213655739327663
15403067	ATP1B1	-0.173586907107304	0.589517549019245
15403076	TBX19	0.344071832766678	0.27345992360824
15403090	SFT2D2	0.0188961056229028	0.953519996865848
15403099	TIPRL	0.0768960363203317	0.812247682694643
15403109		0.241403913334262	0.449726117365209
15403111	CPOX	0.415577037446647	0.179096905427427
15403120	COL8A1	-0.144908235409061	0.653187399966573
15403123	TMEM30C	0.264666876693666	0.40579525538972
15403133	C1H3orf26	0.419182204872293	0.174971049580873
15403145		-0.493270315058418	0.103189179087399
15403147	TOMM70A	0.374939969845558	0.229790387086811
15403161	ABI3BP	-0.00619110570262501	0.984764854436115
15403186	IMPG2	0.126843985449955	0.694445168276575
15403220	SENP7	0.537544757273347	0.0714694283023311
15403244		-0.0023299478823432	0.994266185385945
15403250	ZBTB11	0.0733788353007056	0.820709444077757
15403263	RPL24	-0.438001099712183	0.154405730995237
15403270	CBLB	0.0983240997745147	0.761122550051202
15403291	CD47	-0.0911096053870369	0.778248089173258
15403307	IFT57	0.184241483123859	0.566497507005051
15403320	MYH15	-0.252786559190724	0.427954520345375
15403347	KIAA1524	-0.465284279555077	0.127443130387021
15403372	HJURP	-0.270142351377768	0.395780561095783
15403385	GUCA1C	0.435893625986056	0.156628132436049
15403390		-0.48219048186348	0.112388281335371
15403397	BTLA	0.397274800063241	0.200973655246347
15403404	CGGBP1	0.574702533196897	0.0506311308147857
15403406	PROS1	-0.124073650584635	0.700843567364981
15403421	STX19	0.0792449218195764	0.806606876754394
15403423	MINA	0.513736878232815	0.0875464656950792
15403431		0.331672681142722	0.292249309662013
15403434	GABRR3	0.686724370464359	0.0136335193124066
15403443	DCAF6	0.423981981582657	0.169571251534252
15403463	MPZL1	-0.070071654902541	0.828681988162506
15403470		-0.0483229105065264	0.881449813157891
15403472	RCSD1	0.115329123400532	0.72115570358248
15403480	POU2F1	0.54085152842034	0.0694100174989548
15403497	DUSP27	0.578942456679052	0.0485624766401838
15403504	MAEL	0.0516818463106761	0.873266072120715
15403519	ZFP92	0.11691515105306	0.717458895406777
15403527		0.204022793656298	0.524755290530767
15403530		-0.154650288687452	0.631293475009696
15403533	ADPRH	0.00162026626571101	0.9960126399439
15403542	TIMMDC1	-0.278944348316187	0.379948410574465
15403546	POGLUT1	-0.155008660720248	0.630493118486038
15403553	BCL9	-0.385233110930932	0.216219810809226
15403557	ACP6	0.231742463959398	0.468609621199012
15403566	GJA5	-0.219658701832218	0.492734267336299
15403571	PDZK1P1	0.0705469420924884	0.827535293464441
15403581	HTR1F	-0.222917771164683	0.48617322705993
15403583	CHMP2B	-0.0528432258710246	0.870439089114638
15403591	CADM2	-0.152128272624254	0.636936166694841
15403603	MIR1806	0.382321636208509	0.220007977869596
15403605		-0.103843405122133	0.74808670577244
15403607	LOC769250	0.120080884737893	0.710096694517465
15403612	ROBO2	-0.232675185944915	0.466770702902395
15403637	ROBO2	0.308250796757752	0.329666679010577
15403640	LOC418465	0.133334201335609	0.679527394988658
15403646	LIPI	0.0846670807651159	0.793618313852051
15403657	HSPA13	0.243191385556318	0.446272797792329
15403664	SAMSN1	-0.0335188631286177	0.91763561621392
15403677	NRIP1	-0.208316103781559	0.515874833187554
15403680	NRIP1	-0.255556109990987	0.422736653521958
15403683	C1H21orf91	0.281093419502675	0.376133354193682
15403689	TMPRSS15	0.23353967995292	0.465069311346801
15403695		-0.178202255323014	0.579501253720173
15403697		0.263402414587714	0.408125876402598
15403699	LOC112533602	-0.314456461911826	0.319510015436138
15403701		-0.514251063589611	0.0871755428699073
15403705	LOC112533600	-0.548717563850165	0.0646761548477698
15403707		-0.0856995949251926	0.791150313690569
15403709	MRPL39	0.642829046506808	0.0241567491967808
15403721	ATP5J	-0.398607337621292	0.199328179253437
15403728	APP	-0.274350706699372	0.388169700155916
15403749	CYYR1	0.0530111493260656	0.870030451087925
15403753	ADAMTS1	0.334254794792412	0.288277880865808
15403763	ADAMTS5	0.153218113380298	0.634495592378093
15403772	LTN1	0.29264613587379	0.355968794457096
15403803	RWDD2B	0.264030928371435	0.406966581078214
15403810	CCT8	-0.0848731097853643	0.793125706827776
15403826	GRIK1	0.182259181105464	0.570752828211955
15403842	CLDN8	-0.441267699128911	0.15100092765469
15403844	TIAM1	-0.190590341203517	0.552955713439888
15403870	SCAF4	0.375620246378356	0.22887818290914
15403892	MIS18A	0.236090662239639	0.460065734099243
15403899	URB1	0.0664483816995078	0.837433571550111
15403937	C1H21orf59	0.0614910140567119	0.849434777773244
15403947	SYNJ1	0.453068251779482	0.139103198871773
15403977	GCFC1	0.643021242407092	0.0241007279312499
15403998	C1H21orf62	0.000840616259070479	0.997931297874036
15404000	TMEM50B	0.461331289885551	0.131143729347466
15404009	GART	0.361002567971947	0.24895657017971
15404032	DONSON	-0.0351025038948981	0.913756697795341
15404044	CRYZL1	0.345716955272018	0.271020446540325
15404059	ATP5O	-0.211971308398236	0.508366372118871
15404068		0.295114117788067	0.351736927097197
15404070	KCNE1	-0.337701106328372	0.283025190217389
15404072	RCAN1	-0.0953628967447173	0.768140306183748
15404078	RUNX1	-0.105197051015855	0.744898669753817
15404088	SETD4	-0.10964042962223	0.734459889714897
15404101	CLDN14	-0.12309393102652	0.70311064138464
15404103		-0.264295666273996	0.406478766027791
15404107	HLCS	0.108340361051813	0.737509942077174
15404122	PIGP	0.459190418963029	0.133176783865938
15404128	DSCR3	0.176387227031943	0.583432239712897
15404139	KCNJ6	-0.50132382230353	0.0968274477823402
15404142	ERG	-0.141959839314473	0.659864271247826
15404153	PSMG1	0.125979005538009	0.696440993212994
15404162	BRWD1	0.324182457256731	0.303943084674591
15404198	HMGN1	0.000948851168835076	0.997664939379761
15404204	LCA5L	-0.236328806424017	0.459599927463218
15404212	DSCAM	-0.215911882496808	0.500326135356577
15404239	TMPRSS2	0.0832348222645228	0.797044690818179
15404252	RIPK4	-0.355518654254109	0.256746935557405
15404261		0.479434028793018	0.114758290729668
15404284	C2CD2	0.223773698260997	0.484456722118415
15404299	ZNF295	0.0672233618629262	0.835560244220083
15404301	TFF2	0.2912776652743	0.358326889265495
15404305	TMPRSS3	-0.254809557998204	0.42414007224837
15404317	RSPH1	-0.305783883009266	0.333752403263029
15404325	WDR4	0.50351016419873	0.0951469276508566
15404336		0.391196835446263	0.208584252076419
15404344		0.110734877596512	0.731894963797715
15404351	LOC418544	-0.223069018922138	0.48586970880659
15404355	CBS	0.402657688603922	0.194377518176179
15404371	U2AF1	0.106136609481065	0.742688026049585
15404383	SIK1	0.510376802444884	0.0899966658953579
15404397		-0.246165170753888	0.440555830893689
15404402	HSF2BP	0.0516146972925548	0.873429565458375
15404410	LOC418554	-0.0796945013547634	0.805528175297178
15404419	ICOSLG	0.248786677707071	0.435545559628974
15404426	KDM6A	0.318148945524753	0.313549319427244
15404452	MAOA	-0.286342542762275	0.36689913903351
15404468	GPR34	-0.195049480877722	0.543525301920321
15404472	NYX	-0.490177026184655	0.105704977255559
15404476	NYX	-0.0255262825048562	0.937235958194815
15404478	NYX	-0.552284051407478	0.0626053021959977
15404479	NYX	-0.367264289049575	0.240233183113311
15404481	DDX3X	0.22693461828354	0.478141736753918
15404500	USP9X	0.700015276317198	0.0112547831103893
15404543		-0.414184834585316	0.180706289737109
15404547	ATP6AP2	-0.00683265697171819	0.983186304855824
15404558	MID1IP1	0.0651426594745827	0.840591588691591
15404561	TSPAN7	-0.201547254859024	0.529905483195565
15404570	OTC	0.574032766447713	0.0509634745541063
15404583	SYTL5	0.0605785707650724	0.8516469699375
15404597	CYBB	0.0706611007243349	0.827259916267499
15404615	XK	-0.167168930545935	0.603556005499139
15404624	LANCL3	-0.346411814522281	0.269993847838928
15404633	PRRG1	0.204970035027093	0.522790339399914
15404638		-0.569171915771405	0.0534214729763569
15404641	LOC107056924	-0.0438233022672853	0.892429271283405
15404645		0.226690111917805	0.478628864567196
15404650	GK	-0.0722398570753703	0.823453432011546
15404670	IL1RAPL1	-0.0672556315292381	0.835482257041568
15404681	LOC418592	0.110215922480312	0.733110864100652
15404689		0.0615298460415457	0.849340652762699
15404697	POLA1	0.0607942531438457	0.851123965127622
15404733		-0.238856723955206	0.454669075770175
15404735	PDK3	0.638243284596066	0.0255216230682685
15404747	LOC772218	-0.0389293132110505	0.904390713461637
15404756	ZFX	0.607439625869608	0.0361760818735052
15404764	EIF2S3	0.472133147930455	0.121194298225376
15404777	SAT1	-0.147329149498116	0.647722432045952
15404786	PRDX4	-0.525862086126297	0.0790808011206336
15404794	PTCHD1	-0.206535678251015	0.519549563812853
15404799	PHEX	0.0442763501609145	0.891322977179148
15404824	SMS	0.0115567902819813	0.971564525475105
15404839	MBTPS2	0.402962710893215	0.19400779442642
15404852		-0.231223972237591	0.469633314349842
15404858	CNKSR2	-0.117897248308836	0.715172545226208
15404877	PDHA1	0.288371999090419	0.363361090465915
15404889		-0.577119203525861	0.0494446091581818
15404907	CDKL5	0.324660766251654	0.303188657802601
15404923	RAI2	-0.128939722948196	0.689616936624617
15404925	BEND2	0.273726307927495	0.38929416828612
15404938	NHS	0.00443376525478854	0.989089066807554
15404948	REPS2	-0.00817950208740906	0.979872552116344
15404967	TXLNG	0.00025174340619308	0.999380475263671
15404978	SYAP1	0.0121445723584513	0.970118843091685
15404989		-0.119436981260914	0.711592330645937
15404992	GRPR	-0.0285512241576555	0.929813534163349
15404996	ZRSR2	0.541117840056575	0.0692459612624064
15405005	BMX	0.333583108954388	0.289308012767827
15405022	MOSPD2	0.0342964420667121	0.915730828623752
15405039	GLRA2	-0.0119995620644059	0.970475496376727
15405050		0.0792002983815364	0.80671396118677
15405056		-0.110787815074971	0.731770964222486
15405062	OFD1	0.0601834136888992	0.852605322341826
15405084	RAB9A	0.192963159346137	0.547929170710069
15405090	TCEANC	-0.20932852602028	0.513790303233486
15405092	EGFL6	-0.410792900772958	0.184664993014449
15405106		-0.368232005403906	0.238901399587124
15405110	TLR7	-0.114043245561264	0.724156935198512
15405117	PRPS2	-0.032068355174749	0.921189892575904
15405126		-0.16898009090637	0.599581555876493
15405130		-0.297882515006716	0.34702197951974
15405134	FRMPD4	0.312317478333857	0.322991197656116
15405151	MSL3	0.570767422029026	0.052605714624943
15405164	LOC426097	-0.0359661960183953	0.911641921018565
15405169	LOC107049810	-0.665109500178224	0.0182679040979649
15405171		0.030891070958069	0.924075646915035
15405175	CLCN4	0.497138284281152	0.10009994331213
15405185	WWC3	0.0947028417773469	0.769706770375203
15405208	CLDN34	0.0174618343198024	0.957044982953795
15405210	CLDN34	-0.220159049313006	0.491724402648835
15405212	SHROOM2	0.0287443060055673	0.929339929742358
15405224	TBL1X	0.708762750490484	0.0098672340628713
15405241		-0.409424796156292	0.186276818580784
15405244		-0.385420868425884	0.215976879424902
15405247	STS	0.555565876269723	0.0607407628093353
15405257	GYG2	0.297475775474725	0.347712582609374
15405265	XG	-0.270367367393882	0.395371712681219
15405276	CD99	-0.146637829715971	0.64928140263338
15405287		0.0966483400645375	0.765091938598508
15405289	ASMT	0.0612939053880374	0.849912578108817
15405299	AKAP17A	0.639231746898143	0.025222816262539
15405307		-0.385380128410562	0.216029577159419
15405316	CSF2RA	-0.279406583357073	0.379126163839812
15405329	CSF2RA	0.141495088438081	0.660918831573768
15405337	SHOX	-0.641249996217236	0.0246205946020741
[truncated: 16,310 more rows]

## Sheet: Turquoise ModuleMembership 
Supplementary Table S3. Module Membership (MM) of genes belonging to the yellow2 and turquoise modules. The table reports the complete lists of gene MM values and the relative P-values of all genes belonging to the two considered modules: yellow2 and turquoise
probeset_id	geneSymbol	MMturquoise	p.MMturquoise
15384038		-0.508346	0.0914995565422458
15384042	GOLGB1	0.772554	0.00322483656725673
15384066	HCLS1	0.219246	0.493566936425897
15384082	RABL2B	-0.457867	0.134443660659649
15384092	ARSA	-0.558235	0.0592528303455244
15384096	SHANK3	-0.206197	0.520248902876651
15384103	NR_035090	-0.366224	0.241669122139547
15384105	LMF2	0.339893	0.279712878013261
15384110		-0.0965843	0.765243786503967
15384114	SBF1	-0.0419798	0.896932659000227
15384147	GCC1	-0.267823	0.400007033523606
15384151	PPP6R2	-0.60118	0.038677722809799
15384174	MIR1651	0.512699	0.0882986765445623
15384176	SMO	0.232772	0.466579990335517
15384189	AHCYL2	-0.346852	0.269344151253285
15384203	FAM40B	-0.333331	0.289694850480627
15384217	NRF1	-0.39404	0.20500299390905
15384229	UBE2H	-0.574671	0.0506468529708077
15384233	KLHDC10	-0.205931	0.520800213895972
15384244	C7orf45	0.0524168	0.871476800624338
15384249	CPA2	-0.12756	0.692794318965745
15384265	CPA5	-0.531193	0.0755423047581807
15384280	MEST	-0.456428	0.135830309574174
15384289	IL15RA	-0.0113768	0.972007115283849
15384298	ANKRD16	-0.574794	0.0505860706900544
15384309	GDI2	0.732568	0.00673397970146666
15384322	ASB13	-0.739204	0.00601235266648944
15384330	TUBAL3	0.789094	0.00227825828412332
15384336	SLC35B4	0.218147	0.495790669184929
15384348	G2/M phase-specific E3 ubiquitin-protein	-0.110237	0.733061706127866
15384353	LOC101749355	-0.234933	0.462333695629096
15384356	CHCHD3	-0.685573	0.0138557020505136
15384366	PLXNA4B	-0.159054	0.621484205817418
15384369		-0.450833	0.141309077814344
15384372	PLXNA4B	0.139318	0.665865570422107
15384397		0.15845	0.622827166304957
15384402	PODXL	-0.131688	0.683302078441346
15384413		-0.136734	0.671755440847827
15384417		0.608464	0.035778063273051
15384421	MIR29B-1	-0.294345	0.353052011552058
15384423	MIR29A	-0.268023	0.399641560196276
15384425	K123	-0.121705	0.706327862312592
15384431	RBM17	0.329322	0.295890761315001
15384443	PFKFB3	-0.726242	0.00748076117510189
15384459	LOC419112	0.305003	0.33505217171271
15384470	ITIH2	-0.340473	0.278839724678211
15384494	TAF3	-0.476066	0.117698332195713
15384502	TAF3	-0.79498	0.00199876587090808
15384509	GATA3	-0.0956424	0.767477236852595
15384517	MIR1626	0.880939	0.000153784243984529
15384519	CELF2	0.0645302	0.842073581703525
15384534	MIR1596	0.0143799	0.964621784056146
15384536		-0.246591	0.439740806533818
15384540	ECHDC3	-0.556001	0.0604962398723556
15384546	C1H10orf47	0.0441868	0.891541753460441
15384550	UPF2	0.26806	0.399574929200804
15384554	DHTKD1	-0.119993	0.710300114752973
15384573	SEC61A2	0.0113864	0.971983544331367
15384586	CDC123	-0.30712	0.331535320992588
15384600	LOC425522	0.843016	0.000573300167267765
15384610	OPTN	-0.62177	0.0308870904042542
15384624	MCM10	-0.689792	0.0130542359815009
15384645		-0.541902	0.068764724686052
15384648	PRPF18	-0.259833	0.414740462720645
15384659	HSPA14	-0.689699	0.0130716031528023
15384673	SUV39H2	-0.397976	0.200107258774418
15384680	MEIG1	-0.49694	0.100257116247603
15384686	C1H7orf23	0.0862627	0.789805186463245
15384691	KIAA1324L	0.329591	0.295474123250088
15384713	LOC770113	-0.470766	0.122424895290518
15384719	SEMA3D	0.839096	0.000644039455320404
15384739	SEMA3A	0.710222	0.00964879825733621
15384759	SEMA3E	-0.434257	0.158368265253832
15384778	PCLO	-0.187367	0.559813608747282
15384805	CACNA2D1	-0.388456	0.212072347101528
15384844	HGF	0.767451	0.00356980207818814
15384864	SEMA3C	-0.11412	0.723976969663806
15384868	SEMA3C	-0.090867	0.778825511872715
15384887	GNAT3	0.191306	0.55143771057071
15384896	MAGI2	0.282644	0.373393501198896
15384924	TMEM60	-0.648438	0.022560237627687
15384928	PION	-0.345812	0.270880521105104
15384958	FGL2	0.880248	0.000158110634717582
15384962	FAM185A	-0.283109	0.3725731040147
15384972	LRRC17	0.924222	1.73108e+09
15384979	ARMC10	-0.161807	0.615379316029767
15384987	PMPCB	0.489705	0.106092560737021
15385001	PSMC2	-0.647273	0.0228853059745477
15385015		-0.652443	0.0214683157422931
15385018	LHFPL3	0.541106	0.0692531138027064
15385021	MLL5	0.802207	0.00169240824864057
15385050	PUS7	-0.0366169	0.91004896538984
15385067	RINT1	0.373642	0.231536833270018
15385082		-0.59201	0.0425616040931694
15385086	CDHR3	-0.404439	0.192224188940644
15385105		-0.140986	0.662074428244373
15385107	PIK3CG	-0.0737017	0.819931901384967
15385118	PRKAR2B	0.597494	0.040207201797746
15385128	HBP1	0.312761	0.322267047288827
15385139	GPR22	-0.590933	0.0430352390601066
15385141	DUS4L	0.768389	0.00350437860775398
15385149	BCAP29	0.59158	0.0427503027488468
15385158	SLC26A4	-0.490648	0.10531972760338
15385179	CBLL1	0.516212	0.0857709728254812
15385187	DLD	-0.764208	0.00380312170794146
15385204	ERGIC2	-0.3538	0.259217182111246
15385219		-0.039347	0.903369184764028
15385223	SLC2A13	0.0330942	0.918675951204823
15385226	ABCD2	-0.0388586	0.904563658144284
15385236	KIF21A	-0.707548	0.0100518994577494
15385271	LOC417691	-0.0666561	0.836931335851068
15385288	CPNE8	0.315371	0.3180277791353
15385308	TPRKB	-0.412343	0.182849648050592
15385315	GTSE1	-0.132084	0.682393470370223
15385319	GRAMD4	-0.527559	0.077942335693894
15385338		-0.136996	0.671157568665274
15385345	TBC1D22A	0.00909615	0.977617422217313
15385359	FAM19A5	-0.267406	0.400769976462646
15385363	ZBED4	-0.356058	0.255974461201267
15385367	CRELD2	0.773292	0.00317714596546286
15385380	MOV10L1	-0.672239	0.0166283636240854
15385410	PANX2	-0.473772	0.119729593472267
15385414	TRABD	0.333349	0.289667644235814
15385427	SELO	-0.64986	0.0221681442402582
15385438		-0.590677	0.0431485537683537
15385440		-0.18904	0.556249624450821
15385447	ZNF800	-0.077029	0.811928243887035
15385454	GRM8	-0.11756	0.715958327585313
15385466	POT1	0.36849	0.238547466651555
15385487	GPR37	-0.169189	0.599123991552295
15385490	WASL	-0.574137	0.0509117190525192
15385498	NDUFA5	-0.497994	0.099425094830803
15385505	IQUB	0.220741	0.490551211321332
15385519	ATP6AP1	-0.542231	0.0685628989217989
15385529	SLC13A1	-0.443342	0.148864471356834
15385543	CADPS2	0.120548	0.709012123682565
15385571	FEZF1	-0.365272	0.242988154752463
15385577	AASS	0.0793893	0.806260521341884
15385601	FAM3C	-0.104842	0.745734221705272
15385612	TSPAN12	0.614349	0.0335512073537807
15385622	ANKRD26	0.473417	0.120045543937901
15385642	CTTNBP2	-0.686366	0.0137023973794792
15385666	ASZ1	-0.329759	0.295212439951443
15385680	WNT2	-0.821251	0.00105559342902091
15385688	TFEC	0.486668	0.108608240244439
15385698	PPP1R3A	-0.882021	0.00014719773693462
15385709	GPR85	-0.598113	0.0399475882356414
15385711	MIR1695	0.118296	0.714245747329782
15385713	C1H7orf60	-0.31143	0.324440838650503
15385719	TMEM168	0.319027	0.312141403249381
15385724	DOCK4	0.519156	0.0836904011525065
15385771	IMMP2L	-0.516889	0.0852895186032176
15385779		0.282984	0.372793580513916
15385781		-0.349577	0.265345856950504
15385785	THAP5	0.0694153	0.830266045627914
15385790	PNPLA8	-0.391854	0.207752494169717
15385802	NRCAM	0.734234	0.00654699213385074
15385833	CNTN1	0.597831	0.0400655562169665
15385855	PDZRN4	0.116369	0.718730139913217
15385868	PPHLN1	0.116999	0.717263405472625
15385879	IRAK4	-0.261031	0.412514941289588
15385894	TMEM117	-0.826598	0.000915597538142685
15385902	LOC417800	0.354772	0.257819156741768
15385908	ANO6	-0.0708041	0.826915022939187
15385928	ARID2	0.713981	0.00910268544916183
15385951		0.0284062	0.930169348340688
15385953	XRCC6BP1	-0.36026	0.250003569315337
15385961	SLC16A7	0.786147	0.00242894935244789
15385967		-0.750523	0.00491759089651486
15385972		0.0397138	0.902472109369293
15385974	USP15	-0.73271	0.00671788303284106
15385998	MON2	-0.37252	0.233053380632071
15386032	MIRLET7I	-0.573419	0.0512691317451645
15386034		-0.327482	0.298759942318891
15386037	TMEM5	-0.163285	0.612112049885561
15386045	SRGAP1	0.576224	0.0498820149997189
15386070		-0.335289	0.28669512182512
15386074	XPOT	0.266922	0.401655365140395
15386095	TBK1	-0.503674	0.0950220367516266
15386117		-0.416877	0.177602387561725
15386123	RASSF3	-0.0653475	0.840096065203945
15386132		-0.567241	0.054420314993155
15386137	TBC1D30	-0.00215275	0.99470225275254
15386149	LEMD3	0.202592	0.527728420477518
15386166	MSRB3	0.189818	0.554595080667098
15386176	HMGA2	-0.36835	0.238739906699807
15386181	HELB	0.219489	0.493077066808751
15386197	CAND1	0.887306	0.000118138325986637
15386212	DYRK2	-0.143144	0.657180561403551
15386216	RAP1B	0.868574	0.000246646082525829
15386226	NUP107	0.281183	0.375974535558056
15386256	SLC35E3	0.765013	0.0037441427046291
15386263	MDM2	-0.681334	0.0146969505298431
15386277	CPSF6	0.0242233	0.940434638949034
15386288	LYZ	-0.062806	0.846248344696601
15386295	YEATS4	-0.132352	0.681778736463103
15386303	FRS2	0.572106	0.0519281135294076
15386312	CCT2	0.557782	0.0595035863359894
15386329	LOC417848	0.192095	0.549766551996367
15386341	RAB3IP	-0.224417	0.483169397886651
15386353	C1H12orf28	-0.226509	0.478989109743227
15386376		-0.227792	0.476436293246786
15386380	CNOT2	0.212552	0.507177950481083
15386396	KCNMB4	-0.262925	0.409007919784966
15386401	LGR5	0.483887	0.110946051222733
15386419	TMEM19	0.61233	0.0343036172025946
15386427	RAB21	-0.791731	0.00214961528809703
15386436	TBC1D15	-0.128175	0.691377713660321
15386454	TPH2	-0.506884	0.0925923121413216
15386468	TRHDE	-0.282848	0.3730331769004
15386487	GLIPR1L2	-0.109075	0.735784924752106
15386495	GLIPR1	-0.287425	0.365010244892684
15386501	GLIPR1	0.822074	0.00103304374503026
15386511	ZDHHC17	0.386536	0.214537587785335
15386530	NAV3	0.787402	0.00236388559433799
15386564	SYT1	0.520833	0.0825214192898523
15386578	RPS16	0.580062	0.0480262166858429
15386585	OTOGL	-0.661452	0.0191533917689848
15386642	LOC771607	-0.0190719	0.953087962267484
15386649	PTPRQ	-0.11678	0.717773150171175
15386687	MYF6	-0.383618	0.218316269615633
15386692	MYF5	-0.355116	0.257323785656308
15386695	ACSS3	0.19012	0.553954220120118
15386715	C1H12orf26	0.0110176	0.972890693225162
15386732	TMTC2	-0.469334	0.123723224917899
15386745	LRRIQ1	-0.604701	0.0372559133194224
15386767		-0.0888409	0.78365259643042
15386772	ALX1	-0.692057	0.0126385164263256
15386778	NTS	0.0417802	0.897420514570156
15386785		-0.0943253	0.7706032163915
15386794	TMTC3	0.721582	0.00806933279381061
15386809		-0.72822	0.00724088154823103
15386812		-0.58624	0.0451422819499547
15386816	PLEKHG7	-0.320706	0.309457368807747
15386828	NUDT4	-0.243661	0.445367026898452
15386835	MRPL42	-0.52918	0.0768652510867656
15386842	SOCS2	0.0761632	0.814009384734945
15386845	CRADD	-0.021327	0.947547512433719
15386850	PLXNC1	0.92601	1.54093e+08
15386879	SNAPC3	-0.519494	0.0834539177223683
15386881		-0.502137	0.0962000954828493
15386893	METAP2	-0.782253	0.00263961971404117
15386905		-0.0856572	0.791251730402899
15386910	AMDHD1	0.00901055	0.977828001163635
15386920	ELK3	0.878699	0.000168146048132805
15386927		-0.100526	0.755913854049683
15386943	C12orf55	0.618856	0.0319145238770929
15386970		-0.21314	0.505976573983992
15386978	NEDD1	-0.281944	0.374629466814631
15386994	MIR1691	-0.51819	0.0843690369257405
15386996	MIR135A-2	0.219096	0.493871765527198
15386998		-0.517567	0.0848088929197165
15387000	TMPO	-0.683485	0.0142655967041384
15387014	SLC25A3	-0.295563	0.350969878228515
15387026	LOC112531638	-0.308812	0.328740602257088
15387028	APAF1	0.328231	0.297589940943615
15387051	ACTR6	-0.332214	0.291414035864742
15387065	SCYL2	-0.213401	0.505442397448919
15387087	SLC17A8	0.185006	0.564859422411028
15387100	NR1H4	-0.0584258	0.856870243841436
15387113	GAS2L3	0.647754	0.022750717795585
15387124	ANO4	-0.640548	0.0248287687398561
15387148	UTP20	-0.068682	0.832036382311797
15387212	CNOT4	0.0964134	0.765648791486653
15387228	LOC417937	-0.397198	0.201068283882782
15387242	WDR91	0.190071	0.554057935141849
15387258	ARHGDIB	0.897223	7.58296e+09
15387266	ERP27	-0.114065	0.724107094689461
15387274	MGP	0.872932	0.000209971686082878
15387281	OC3	-0.206872	0.518854026323731
15387289	ART4	-0.0798548	0.805143656353461
15387294	C1H12orf69	-0.221898	0.488221777815844
15387297	WBP11	0.48511	0.109913931131308
15387310	HIST2H2AC	0.549046	0.0644833868718828
15387312	LOC427882	-0.666134	0.0180254282787918
15387314	HIST1H46L2	-0.506593	0.0928109863234852
15387316	HIST1H2BO	-0.325198	0.302343230146295
15387318	LOC769852	0.580316	0.0479051889290783
15387320	H4	-0.321461	0.308255041771754
15387322	H2B-V	0.605534	0.0369251548291271
15387324	H4	-0.321461	0.308255041771754
15387326		0.570279	0.0528542716588071
15387328	H4	-0.321461	0.308255041771754
15387330	LOC427895	0.101254	0.754195474454235
15387332	LOC417954	-0.523917	0.0803994206144596
15387334		-0.450613	0.141527477133229
15387336	H2B-V	0.59674	0.0405253554917138
15387338	HIST1H2BO	0.470118	0.123011325817623
15387340	HIST1H1C	-0.479088	0.115057853314688
15387343	H2B-V	0.0649169	0.84113784325326
15387345	APOLD1	0.637282	0.0258146206630742
15387347	DDX47	-0.269438	0.397060844641438
15387361	GPRC5A	-0.723951	0.00776590507967335
15387365	KIAA1467	0.203403	0.526043629789685
15387380	EMP1	0.945239	3.53636e+08
15387388	ATF7IP	0.699362	0.011363851481658
15387405	TTC26	0.628045	0.028756057436909
15387422	UBN2	0.0130922	0.967788309597724
15387441	C1H7orf55	-0.53157	0.0752960451934664
15387446	LUC7L2	-0.0633227	0.844996972630993
15387457	LOC417973	0.256552	0.420868993468455
15387467	POLDIP3	0.735176	0.00644305446910188
15387478	RRP7A	-0.0347641	0.914585539533781
15387486	SOCS1B	-0.436328	0.156168683461856
15387488	NFAM1	0.891501	9.84419e+09
15387496	TCF20	0.554734	0.0612094234398895
15387501	CYP2D6	0.854285	0.000402979265518265
15387513	NDUFA6	-0.418112	0.176189717474813
15387518	NAGA	0.701518	0.0110067178105373
15387528	CENPM	-0.412541	0.182617917595567
15387535	TNFRSF13C	-0.654979	0.020797260497502
15387540		0.184497	0.565949025109424
15387544		0.360542	0.24960585108803
15387552	PMM1	0.357904	0.253340679195117
15387561	POLR3H	0.20201	0.528940467965483
15387568	PHF5A	-0.611546	0.0345990018912203
15387573	TOB2	-0.416962	0.177505259326626
15387578	RANGAP1	-0.582666	0.0467953679967988
15387596	CHADL	0.735506	0.00640686766309015
15387598	CHADL	-0.447247	0.144893729718562
15387602	EP300	-0.372928	0.232500813680041
15387606	ST13	0.392862	0.20648245378139
15387620	SLC25A17	-0.1917	0.550601759220989
15387631	MKL1	-0.362348	0.247066769074987
15387647		0.208476	0.515546211587862
15387649	RPS19BP1	-0.220249	0.491542930792975
15387652		-0.11351	0.725401835486555
15387657		-0.701728	0.0109722824234998
15387661	RPL3	0.947304	2.92815e+08
15387666		-0.146137	0.650411038121326
15387668		-0.146137	0.650411038121326
15387670	MIR3538-2	-0.0871627	0.787656075880211
15387672	PDGFB	0.0946562	0.769817511963548
15387680	CBX7	-0.409242	0.186492776853343
15387688		-0.66374	0.0185960026062701
15387693	NPTXR	0.10122	0.75427658927105
15387697	DNAL4	0.412565	0.182590022346759
15387703	LOC418020	-0.485071	0.109946058853496
15387713	GTPBP1	-0.633841	0.0268834609423899
15387718	JOSD1	0.183648	0.567769390669702
15387725	DMC1	-0.611749	0.0345222690241579
15387740	DDX17	0.829682	0.000841621547758111
15387755	SDCCAG3	-0.528236	0.0774912805144928
15387757	KCNJ4	-0.224376	0.483250420440602
15387761	CSNK1E	0.555322	0.0608779691230566
15387773	TMEM184B	0.237721	0.45688113576071
15387784	PLA2G6	0.0254154	0.937508041048155
15387802	BAIAP2L2	-0.0297273	0.926929086736597
15387820	SLC16A8	-0.665173	0.0182528963125684
15387831	SOX10	-0.282198	0.374180051713992
15387837	C1H22orf23	-0.119777	0.710802699146217
15387845	ANKRD54	-0.755617	0.00447728503285989
15387855	LOC693258	-0.332542	0.290908748666167
15387857	LOC418038	-0.169141	0.599229136727958
15387871	LOC771154	-0.599522	0.0393606587353729
15387873	LGALS2	-0.438062	0.154341648379981
15387880	CARD10	-0.777972	0.00288692049049034
15387903	MFNG	0.646352	0.0231446545819108
15387913	ELFN2	-0.615697	0.0330555156011876
15387915	C1H22orf33	-0.36752	0.239880702128885
15387924	RAC2	0.851163	0.000445570207018212
15387931	SSTR3	-0.332035	0.291690500042258
15387935	C1QTNF6	-0.588828	0.0439714006659103
15387939	IL2RB	0.422617	0.171096058032747
15387952	TMPRSS6	0.110861	0.731599817845131
15387970	TST	-0.611441	0.0346386116290381
15387975	PVALB	0.0616197	0.849122779790939
15387983	IFT27	0.0225358	0.944578243408439
15387991	CACNG2	0.237243	0.457813815883444
15387996	EIF3D	-0.360655	0.249446721045765
15388010	FOXRED2	0.324178	0.303949587533015
15388018	MIR1742	-0.535656	0.0726640646832195
15388020	TXN2	-0.377188	0.226783917077193
15388029	MYH9	0.778542	0.0028530209589134
15388049	RBFOX2	-0.376322	0.227939862400244
15388062	MB	0.846815	0.000510628808360628
15388068	LARGE	0.460485	0.131945064247126
15388086	SYN3	-0.220628	0.4907785643052
15388101		-0.292609	0.35603347414188
15388118		-0.185563	0.563667956031769
15388133	C1H22orf28	0.419321	0.17481371296296
15388147	PRDM4	-0.585706	0.0453865954377036
15388159		-0.446388	0.14576113632225
15388163	MTERFD3	0.0121582	0.970085387806837
15388165	CKAP4	0.954341	1.44728e+08
15388167	NUAK1	0.687536	0.0134783750853951
15388175	APPL2	0.797176	0.00190151036574427
15388197	ALDH1L2	-0.760535	0.00408116910319886
15388222	SLC41A2	0.846286	0.00051902440791873
15388235	CHST11	-0.441828	0.150421346192114
15388239	NFYB	-0.30929	0.32795372206399
15388250	GLT8D2	0.931149	1.0847e+09
15388263	C1H12orf73	0.0316067	0.922321299961159
15388267	NT5DC3	-0.283541	0.371812765193601
15388282	PAH	-0.205277	0.522154223870679
15388298	LOC771761	-0.45027	0.141868168075485
15388310	IGF1	0.662718	0.0188435737853869
15388317	PMCH	-0.373308	0.231987085658726
15388324	NUP37	-0.0853934	0.791882109720367
15388335	CCDC53	0.661287	0.0191942183283203
15388344	GNPTAB	-0.161084	0.616981284907254
15388367	SYCP3	-0.156897	0.6262811557884
15388377	PARP12	0.537681	0.071383922622171
15388391	HIPK2	-0.550858	0.0634276381219236
15388408	KIAA1549	0.78042	0.00274345864051078
15388429	ATP6V0A4	-0.311303	0.324649009949687
15388452	SVOPL	-0.632079	0.0274432961227629
15388467	AKR1D1	0.668767	0.0174127177907471
15388479	RAB19	-0.154651	0.631292772336606
15388484		-0.685662	0.0138385345998137
15388503	ADCK2	-0.0653198	0.840163080901702
15388513	NDUFB2	-0.338583	0.281689994191436
15388518	TMEM178B	0.731341	0.00687430127078092
15388524	AGK	-0.581169	0.0475001110576608
15388541		-0.60301	0.0379342420529052
15388553	SSBP1	-0.221509	0.489004588940352
15388559	CREB3L2	0.92474	1.67417e+09
15388573	DGKI	-0.734837	0.0064802589632822
15388603	PTN	0.690253	0.0129688079724171
15388611		-0.607498	0.0361533153674412
15388613	MTPN	0.728783	0.00717371088656794
15388620	FAM180A	0.185996	0.562741919197931
15388623	SLC13A4	-0.797258	0.0018979646588536
15388640	SYT10	0.494719	0.102025205696805
15388648	PKP2	-0.327394	0.298897693697061
15388666	YARS2	0.187779	0.558936185840399
15388673	AMN1	0.139438	0.665592478925028
15388684	DENND5B	0.192256	0.549424556708646
15388707	FAM60A	0.0837648	0.79577635186656
15388715	MIR1593	-0.213059	0.506142329709357
15388717	CAPRIN2	0.524401	0.0800703681409237
15388738	IPO8	-0.207039	0.518510543870853
15388761	TMTC1	0.170004	0.597338064963576
15388782	ZFP3	-0.659505	0.0196376273997157
15388785	DDX11	0.203651	0.525528336990894
15388807	IQSEC3	-0.364024	0.244724926813857
15388821	CCDC77	-0.341761	0.276908350021708
15388834	B4GALNT3	-0.713981	0.00910265374223494
15388855	WNK1	-0.372347	0.233287567129981
15388884	ERC1	0.639495	0.0251436052812233
15388897	WNT5B	0.124596	0.69963490172131
15388902	ADIPOR2	-0.691547	0.0127312945943966
15388912	CHUNK-1	-0.306581	0.3324294424301
15388916	LRTM2	-0.304708	0.335543405580815
15388919		0.512177	0.0886780425974809
15388954	IL17RA	0.763425	0.00386120753876515
15388965	CECR2	-0.368274	0.238843599953731
15388988	BCL2L13	-0.680239	0.0149203856877059
15388995	BCL2L13	-0.636405	0.0260841703459899
15388999	PEX26	-0.083965	0.795297555122042
15389002	TUBA8	0.273523	0.389659831937385
15389010	TUBA4A	-0.481171	0.113260822873983
15389015	USP18	0.624498	0.0299470861956787
15389028	LOC418168	-0.606689	0.0364696943473422
15389040	BPGM	-0.728934	0.0071557090497908
15389046	CALD1	0.417905	0.176425453835308
15389069		-0.527325	0.078098435418253
15389071	PTPRO	-0.0494899	0.878605410756903
15389095	STRAP	0.0881872	0.78521155454914
15389108	DERA	0.485362	0.10970133676395
15389118	MGST1	0.812466	0.00132083690221488
15389123	PIK3C2G	0.652782	0.0213776256313506
15389152	CAPZA3	-0.368966	0.237894130471385
15389154	PLEKHA5	0.323708	0.304692166705203
15389178	AEBP2	-0.1765	0.58318865132329
15389186	PDE3A	0.748342	0.00511575632090582
15389202	SLCO1C1	-0.21113	0.510090376772469
15389217	SLCO1B1	-0.239069	0.454255377627441
15389233	IAPP	-0.432594	0.160148050099575
15389239	PYROXD1	-0.65398	0.0210597911280499
15389253	GOLT1B	0.916513	2.77298e+09
15389258	BCAT1	-0.237214	0.45787003370764
15389271		0.622523	0.03062539676748
15389276	SOX5	0.484503	0.110424729252373
15389292	KIAA0528	0.292614	0.356024529349438
15389318	ST8SIA1	0.352807	0.260650226609213
15389327	C3AR1	0.851807	0.000436512787341991
15389331		-0.215214	0.501746756522149
15389340	ABCC9	-0.267294	0.400974741295568
15389372	KCNJ8	0.0674727	0.83495776063896
15389376	LDHB	0.946478	3.16074e+08
15389386	GYS2	0.548037	0.0650769123810192
15389403	LOC418204	-0.413333	0.181695829589352
15389406	LRMP	0.279414	0.379113853809443
15389422	LYRM5	-0.163239	0.612212841921325
15389428	RASSF8	-0.0187701	0.953829534226735
15389436		-0.0153159	0.962320299282659
15389441		0.124154	0.700656677875246
15389444		0.30225	0.339652877199246
15389452	FGFR1OP2	0.544569	0.0671441223132756
15389459	MED21	0.26522	0.404778313190222
15389465	STK38L	0.216636	0.498855316836956
15389480	ARNTL2	0.649706	0.0222103961648451
15389497		-0.00819809	0.979826818193608
15389502		0.316627	0.315998054066863
15389508	PPFIBP1	0.656758	0.0203354407364425
15389537	LOC418221	-0.594943	0.0412907922534569
15389545	LOC418222	-0.66168	0.0190974718696075
15389548		-0.390046	0.210044857431774
15389555	TSPO	0.89575	8.12139e+09
15389560	MPPED1	-0.324857	0.302879613409056
15389569		-0.338123	0.28238551965873
15389579	SAMM50	0.0643859	0.842422950362582
15389596	PARVB	0.731183	0.00689250483195748
15389610	PARVG	0.544592	0.0671299890217228
15389624	PRR5	0.752284	0.00476182365184889
15389636		-0.698783	0.011461234319125
15389639	ARHGAP8	-0.646537	0.0230925249901849
15389655	NUP50	0.127405	0.693150690349673
15389665	UPK3A	-0.772374	0.0032365636163355
15389675	RIBC2	0.302488	0.339253769452547
15389683	FBLN1	0.894274	8.69084e+09
15389703	ATXN10	-0.183572	0.567932523075247
15389715	MIRLET7A-3	-0.0893614	0.782411924593283
15389717	MIRLET7B	-0.431566	0.161255265927119
15389719	PPARA	0.0534784	0.868893579177796
15389727		0.249059	0.435026349278909
15389731	TTC38	0.421318	0.172554702350819
15389737	ETV6	0.0665351	0.837223822360106
15389747	MIR1727-1	0.107478	0.739534950128444
15389749	MIR1727-1	0.107478	0.739534950128444
15389751	BCL2L14	-0.695884	0.0119582281137515
15389758	LOH12CR1	-0.218327	0.495426935208084
15389763	CREBL2	-0.428733	0.164330907679258
15389768	CDKN1B	-0.657356	0.0201820625091066
15389774	MRPS35	-0.525492	0.0793303616396644
15389782	KLHDC5	0.116766	0.717806511295771
15389786	CCDC91	0.274686	0.387567216061279
15389800	FAR2	0.854945	0.000394390212756082
15389815	C1H12orf4	0.505888	0.0933417478190565
15389832	FGF6	-0.0893533	0.782431283887798
15389836	FGF23	-0.319672	0.311108748393607
15389841	NDUFA9	-0.63833	0.0254953655932872
15389854	KCNA7	0.356898	0.254773679587944
15389856	KCNA5	-0.0138159	0.966008491629833
15389859	NTF3	-0.00749597	0.981554257640704
15389864	CD9	-0.410578	0.184917210013928
15389874	CDKN1B	-0.207272	0.518027713418801
15389877	PRMT8	0.847997	0.000492263246550985
15389888	FOXM1	0.235138	0.461931118836205
15389898	SLC2A3	0.906832	4.71987e+09
15389909	RIMKLB	0.669282	0.0172945978397113
15389916	A2ML1	0.619308	0.0317532682016021
15389946		-0.0776435	0.810451660945066
15389983	PHC1	-0.00408282	0.989952658626711
15390000	A2M	-0.263084	0.408714159598029
15390028	CD86	0.34382	0.273834498053132
15390035	CASR	-0.630209	0.0280462919372994
15390043	CSTB	0.183134	0.568872859310858
15390048	FAM162A	-0.324435	0.303544178752244
15390054	FBXO40	-0.287048	0.365667904758421
15390058	TAPBPL	0.42746	0.165725073177926
15390067	SCNN1A	-0.567236	0.0544229725823669
15390076	NCAPD2	-0.517245	0.0850369914970325
15390106		0.152572	0.635941401288118
15390108	CNP1	-0.700624	0.0111538021051824
15390111	GAPDH	-0.891274	9.94361e+09
15390122	PTMS	0.747512	0.00519273774712934
15390127	COPS7A	-0.681262	0.0147116352334455
15390136		-0.102651	0.750898001669418
15390140	LAG3	-0.337635	0.283124838870173
15390145	LAG3	-0.17438	0.58779182612366
15390149	CD4	0.200454	0.532186140471696
15390161	GPR162	0.757062	0.00435804684195516
15390166	GPR162	0.928387	1.31417e+09
15390172	LEPREL2	0.780844	0.00271912865733446
15390190	GNB3	-0.180403	0.57474855905855
15390202	USP5	0.286392	0.366812207585817
15390224	TPI1	-0.648489	0.0225461293597534
15390234	LRRC23	0.150717	0.640101703563002
15390240	ENO2	-0.0790846	0.80699153640695
15390253	ATN1	0.772761	0.00321138271456422
15390265	C1H12orf57	0.33436	0.288116663356428
15390269	PTPN6	0.94752	2.8698e+08
15390286	EMG1	0.00459858	0.988683499270153
15390294	C1S	0.839255	0.000641061130782338
15390308	CLSTN3	0.808238	0.00146545343886999
15390327	PEX5	0.0772794	0.81132657280486
15390342	EPHA1	-0.523543	0.0806549627657342
15390360	FAM131B	0.635345	0.0264125007056833
15390368	RAP1GAP	0.00496801	0.987774446066726
15390391	KEL	0.11198	0.728981110783195
15390410	TRPV6	-0.468254	0.124708563935855
15390425		-0.0151374	0.96275929141204
15390428	PRSS3	-0.216611	0.498905953013785
15390431	LOC768817	-0.0100085	0.975373110739037
15390435	PRSS3	0.0408234	0.899759148976636
15390440	LOC768817	0.158617	0.622454225035619
15390445		-0.303252	0.337973689231521
15390448	CSDA	-0.771	0.0033270699307119
15390453	STYK1	-0.420744	0.173201907549779
15390464	WARS2	0.450763	0.141378299811719
15390470	TBX15	-0.222609	0.48679363449957
15390479	SPAG17	-0.174827	0.586819275114703
15390526	GDAP2	0.701016	0.0110890821243011
15390542	DUSP12	-0.548689	0.0646928712114043
15390550	NAA50	-0.33875	0.281437639241429
15390556	KIAA2018	0.592917	0.0421654727790618
15390562	SPICE1	0.601329	0.0386170820381223
15390577	SPICE1	-0.600823	0.0388240240727674
15390582	TRIM45	0.2129	0.506466086522254
15390590	VTCN1	-0.578345	0.0488504376805033
15390595	TNFRSF1A	0.907761	4.49637e+09
15390610	METTL16	-0.784015	0.00254265523186606
15390620	POLQ	0.615374	0.0331737251842891
15390637		-0.31253	0.322644574078449
15390642	RABL3	0.595663	0.0409828022610639
15390651	HGD	-0.762032	0.00396604509386872
15390666	FSTL1	0.915523	2.9362e+09
15390678	LRRC58	0.395402	0.203300337783848
15390684	GPR156	-0.725936	0.00751831622953992
15390693		-0.0967518	0.764846756838578
15390696		-0.777203	0.00293317944011868
15390699	GSK3B	0.539337	0.070347798064386
15390711	COX17	-0.266316	0.402764874181651
15390714	POPDC2	0.444022	0.148167615001269
15390724	CASQ2	-0.104775	0.745893305640741
15390740	NHLH2	-0.467281	0.125600095308982
15390743	LOC418339	0.541016	0.0693086036085155
15390762	B4GALT4	0.250747	0.431816178592852
15390771	LOC418343	0.491954	0.104254870091991
15390775	MIR3539	0.849895	0.00046383926940496
15390789	IGSF11	0.460314	0.132107246495303
15390796	LSAMP	0.905464	5.06475e+09
15390808	ZBTB20	0.357583	0.253797171150494
15390815	DRD3	-0.454546	0.137657289821996
15390820	KIAA1407	0.395741	0.202878102113297
15390842		-0.592649	0.0422822370294979
15390848		-0.0173161	0.95740307946268
15390856	GPR15	-0.620056	0.0314883360629137
15390858	WDR52	-0.491827	0.104357854649979
15390880	C3orf17	0.0984169	0.760902825729245
15390888	CD200R1L	-0.641685	0.0244921513634139
15390895	CD200R1	0.0788415	0.807575192672958
15390904	CCDC80	0.918549	2.45952e+09
15390914	ATG3	0.248403	0.436277920518901
15390928	F5	0.659136	0.0197303632701986
15390958	SLC19A2	-0.493322	0.103147366610607
15390965	C1H1orf114	-0.0283487	0.930310372897744
15390972		-0.134848	0.676063216075109
15390983	MIR1690	-0.28904	0.362200479137453
15390985	DPT	0.833547	0.000755544419637095
15390991	IFNG	0.51675	0.0853877524867991
15390996	GPR161	0.707909	0.0099967201396644
15391005	TTF2	-0.103999	0.747719826016045
15391028		-0.880973	0.000153574046600729
15391030		0.299415	0.344425912576542
15391036		-0.364785	0.243665010150851
15391038		0.247055	0.438851607392802
15391043	ST3GAL6	-0.534143	0.0736313968630446
15391060	DCBLD2	0.726094	0.00749892942225965
15391077	FILIP1L	-0.566802	0.0546492871962025
15391082	TBC1D23	0.470133	0.122998047778471
15391101	NIT2	0.0532034	0.869562659952259
15391113	LNP1	-0.0667675	0.83666199982141
15391119	TMEM45A	0.740833	0.00584447910951763
15391126	LOC418390	-0.670741	0.0169636208523353
15391143	TFG	0.369549	0.237095307164138
15391154	LOC418395	-0.516906	0.0852772990542439
15391156	RG9MTD1	-0.678639	0.0152511510659778
15391158	PCNP	0.655024	0.0207853734332094
15391164	CEP97	-0.120059	0.710147964773606
15391176	FAM55C	0.599984	0.0391693539934798
15391185	NFKBIZ	0.77933	0.00280662825478383
15391198	ZPLD1	0.0799931	0.80481197837095
15391210	ALCAM	0.740531	0.00587528016960453
15391228	BBX	0.514128	0.0872643638722201
15391244	BBX	0.395963	0.202601130665746
15391247	HHLA2	0.823086	0.00100582741396089
15391258	TRAT1	0.69747	0.0116844923012671
15391264	PVRL3	0.37376	0.231377331708634
15391272	LOC418416	-0.128243	0.691220952300606
15391278	PLCXD2	-0.069917	0.829055123101246
15391284	PHLDB2	0.4648	0.127892560128476
15391301	ABHD10	-0.381543	0.221028388260169
15391307	TAGLN3	-0.129109	0.689226641744646
15391314	TMPRSS7	-0.158697	0.622276737863475
15391333	LOC418421	-0.320586	0.309649627625805
15391339	LOC770026	0.0117957	0.970976899888013
15391342	LOC418424	-0.250245	0.432771032291218
15391351	CD200	0.221314	0.489397011129052
15391358		0.0975737	0.762899278754102
15391369	C1H3orf38	-0.450092	0.142044612100994
15391375	EPHA3	0.826102	0.00092792599835581
15391392	ARL13B	0.535426	0.072810861700287
15391405	NSUN3	0.207825	0.516887137870765
15391412	EPHA6	-0.586465	0.0450398811022749
15391433	ARL6	0.189508	0.555255076482231
15391439	CRYBG3	0.867322	0.000258052331795079
15391443	CRYBG3	0.670248	0.017074877412046
15391461	BRP44	-0.723527	0.00781959742808628
15391466	CREG1	-0.387962	0.212705135559468
15391471	CD247	0.180535	0.57446456357632
15391479	GPA33	-0.448234	0.143900905676895
15391487	ILDR2	-0.43435	0.158269099862788
15391499	LOC396098	-0.622824	0.0305213726620604
15391508	CD2	-0.498289	0.0991928719928577
15391513	LOC768770	-0.414977	0.179789509765558
15391519	PTGFRN	0.750384	0.00493007419846406
15391529	CD101	-0.257502	0.419090164790177
15391538	IGSF3	0.593104	0.0420844500165739
15391549	CD80	0.793544	0.00206439227466583
15391557	BCL9	0.494838	0.101929395363998
15391564	GJA8	-0.488896	0.10675836370273
15391566	GPR89B	-0.144067	0.655091001116875
15391581	POU1F1	-0.507619	0.0920421719518067
15391597	VGLL3	0.747629	0.00518178634131894
15391602	GBE1	0.712164	0.00936363369494809
15391620	ROBO1	0.964794	4.01521e+07
15391645		-0.285992	0.367512273978587
15391651	ABCC13	0.712485	0.00931722994872778
15391680		-0.544499	0.0671862562201282
15391683	USP25	-0.818856	0.00112342527905314
15391708		0.631017	0.0277844453651275
15391718	MIR99A	-0.825476	0.000943695091152644
15391720	MIRLET7C	-0.800048	0.00177986570891422
15391722	MIR125B	0.119405	0.711667572250852
15391724	CXADR	0.305311	0.334539520873978
15391733		0.0521003	0.8722473502377
15391736	CHODL	0.560351	0.0580920595885776
15391743	NCAM2	-0.463434	0.129166997777143
15391762	LOC112533602	-0.665611	0.0181488899264452
15391767		-0.240934	0.450636378470611
15391769		0.0489909	0.879821479392192
15391771	MIR155	-0.188826	0.556706565169121
15391773	JAM2	0.576224	0.0498817949668125
15391785	GABPA	0.0502812	0.876677189522002
15391796		-0.675784	0.0158547505586977
15391798		-0.362509	0.246840614085002
15391805		-0.341755	0.276916394562396
15391808	N6AMT1	0.0999154	0.757358170322574
15391814	USP16	0.731623	0.00684182823085946
15391833	C1H21orf7	-0.232168	0.467770732585177
15391842	BACH1	0.547675	0.0652904392356514
15391848	SOD1	0.149615	0.642576104556605
15391856	HUNK	0.362934	0.246246944192685
15391867	MIR1738	0.0792656	0.806557302819292
15391869	C1H21orf63	0.0544287	0.866582151381878
15391878	IFNAR2	0.898367	7.18453e+09
15391891	IL10RB	0.250209	0.432839101987013
15391902	IFNAR1	0.845154	0.000537341714707863
15391916	IFNGR2	0.266209	0.402961195656263
15391925	LOC427977	-0.0652543	0.840321482802493
15391945	RSRC1	0.0594119	0.854476930498003
15391958	ITSN1	0.410339	0.18519886785697
15391993	SLC5A3	0.805782	0.0015548454238374
15391995	MRPS6	-0.759999	0.00412305340520202
15392000	KCNE2	-0.595469	0.0410656203982918
15392002	FAM165B	-0.670897	0.0169283677698704
15392004	CLIC6	-0.270381	0.395346881774013
15392011		-0.0326859	0.919676632919783
15392015	CBR1	0.539314	0.070362244455954
15392021	MORC3	0.726824	0.00740951786910197
15392053	MORC3	0.557873	0.0594532345147425
15392072	CHAF1B	0.527898	0.077716484673784
15392089	SIM2	-0.634457	0.0266899858824851
15392102	TTC3	0.816557	0.00119164605388556
15392148	DYRK1A	0.434689	0.157907086236423
15392159	KCNJ15	-0.177031	0.582036845365311
15392161	ETS2	0.358011	0.253188493226805
15392171	WRB	-0.00803292	0.980233180611939
15392179	SH3BGR	-0.637422	0.0257717639252101
15392188	B3GALT5	0.259779	0.414841473065497
15392190		-0.361959	0.247612911581364
15392196	IGSF5	-0.218489	0.495099481150377
15392202	PCP4	-0.492113	0.104125668012012
15392205	BACE2	0.692195	0.0126134370298678
15392215	FAM3B	0.0759199	0.814594241176764
15392223	MX1	0.519621	0.0833651028861555
15392240	UMODL1	0.432417	0.160338943568563
15392265	ABCG1	0.672004	0.0166806912877019
15392281	UBASH3A	0.70026	0.0112140640694839
15392297	SLC37A1	-0.126402	0.695465891119823
15392318	PDE9A	0.585438	0.0455096317207726
15392339	NDUFV3	-0.717657	0.00859123882702444
15392345	PKNOX1	0.530297	0.0761295076291628
15392359	CRYAA	-0.727464	0.00733187434212831
15392367	RRP1B	-0.0234697	0.942285021152516
15392382	PDXK	0.79957	0.00179967923183268
15392391		-0.026562	0.934693933737304
15392394		0.726192	0.00748682572559058
15392399		0.341359	0.277509761511616
15392403	TRAPPC10	0.226085	0.479834673933082
15392410		-0.100666	0.755582984438542
15392413	PWP2	0.311711	0.323981399053479
15392418	C1H21orf33	-0.748803	0.0050734079311881
15392426	LOC771028	0.00215535	0.994695856337399
15392431	MIR222-1	-0.490503	0.105437877154237
15392433	MIR222-1	-0.490503	0.105437877154237
15392435	MIR221	-0.523668	0.0805692858400952
15392437		-0.30547	0.334274741277167
15392441	C1HXorf36	0.00417664	0.989721800148839
15392449	FUNDC1	-0.130483	0.686068507090311
15392456	EFHC2	-0.371363	0.234622632563597
15392473		-0.156142	0.627965136862928
15392475	NDP	-0.0580238	0.857846003631406
15392480	MAOB	0.625567	0.0295843749131569
15392500		-0.370558	0.235718043601794
15392504	CASK	0.0822206	0.799473040386283
15392530	RPL8	-0.0808174	0.8028352470372
15392538	MED14	0.669361	0.0172765350343438
15392569	BCOR	-0.651171	0.0218108099243974
15392588	RPGR	0.115521	0.720707898915751
15392602	SRPX	0.512529	0.0884223430081038
15392615	DYNLT3	0.65707	0.0202553769703918
15392621	C1HXorf22	-0.66302	0.018770001329656
15392638	C1HXorf22	-0.422241	0.171517802697463
15392648		0.291704	0.357591772184393
15392653		-0.524928	0.0797125444983839
15392657	CXorf30	0.0532333	0.869489790152659
15392667	TMEM47	0.545435	0.0666234517095831
15392672	DMD	0.417621	0.176749913030577
15392743	TAB3	-0.617299	0.0324731960450917
15392750	GM2A	-0.336495	0.284857230433574
15392752	CXorf21	-0.257384	0.419310348484391
15392754	NR0B1	-0.62213	0.0307619857792663
15392759		-0.451005	0.141138077816888
15392761	PCYT1B	0.402749	0.194266892238767
15392769	KLHL15	0.670794	0.0169516775061608
15392777	APOO	-0.807349	0.00149734808534424
15392787	ACOT9	0.325232	0.302288964330945
15392805	SMPX	0.776471	0.00297767999807332
15392809	KLHL34	0.0322535	0.920736022401537
15392811	RPS6KA3	-0.218214	0.495655499434778
15392831	EIF1AY	-0.198162	0.536983095709023
15392840	MAP7D2	-0.0767064	0.81270338808789
15392856	CXorf23	-0.120709	0.708639779721087
15392864	SH3KBP1	0.850497	0.00045509643001893
15392884	MAP3K15	0.101055	0.754664999126186
15392911	GPR64	0.65606	0.020515895363959
15392933	PHKA2	0.799829	0.00178893016689519
15392960	RS1	-0.523991	0.0803489799620035
15392967	SCML2	-0.00303644	0.992527592648188
15392982	RBBP7	-0.137208	0.670671995097585
15392996	CTPS2	-0.580614	0.0477633637429323
15393018	AP1S2	-0.49493	0.101855648096298
15393025	TMEM27	0.0677708	0.834237477681714
15393033	ACE2	-0.359622	0.250904255412227
15393053	FIGF	0.653687	0.0211372806709445
15393061	PIGA	-0.259924	0.414572338345795
15393068	ASB11	-0.0325098	0.920107985252509
15393076	ASB9	0.317349	0.314834667755648
15393087	FANCB	0.227938	0.476145279630779
15393099	GEMIN8	-0.0521593	0.872103819422095
15393104	GPM6B	0.730439	0.00697872326820592
15393114	TRAPPC2	0.41769	0.176671376682464
15393120		-0.347431	0.268491689239928
15393123	ARHGAP6	0.821098	0.00105982669644598
15393137	MID1	0.549021	0.064498420117586
15393149	GPR143	-0.564225	0.0560067763053129
15393158		-0.535583	0.0727105936401804
15393163	KAL1	0.785656	0.00245479414233897
15393176	PNPLA4	0.281883	0.374736551289801
15393184	HDHD1	-0.554319	0.0614444558195586
15393191	NLGN4X	-0.40661	0.18962088723839
15393200	MIR1397	-0.235319	0.461575673510109
15393202		-0.183355	0.568399597002009
15393205	PRKX	0.745844	0.00535009916212071
15393213	MXRA5	0.878852	0.000167132213182415
15393222	ARSH	0.510537	0.0898791314144324
15393230	ARSD	-0.629462	0.0282897411887322
15393240	ARSE	-0.0699098	0.829072665496194
15393250	DHRSX	-0.561398	0.0575233473537639
15393259	P2RY8	0.898115	7.27094e+09
15393265	ASMTL	-0.56514	0.0555222911640399
15393281	SLC25A6	0.740844	0.00584329219341382
15393286	CRLF2	0.461831	0.130671925974869
15393294	PPP2R3B	0.0711566	0.826064800725143
15393310	GTPBP6	-0.206809	0.518984667400335
15393322	SLC9A7	0.857073	0.000367666759134063
15393340	TUBGCP5	0.50396	0.0948033052342205
15393363	CYFIP1	0.82465	0.000964830842196107
15393391	HERC2	0.605627	0.0368881165860587
15393478	OCA2	-0.399917	0.197718651872054
15393501	GABRB3	-0.223595	0.484814860508512
15393512	ATP10A	0.885544	0.000127275162781631
15393533	UBE3A	-0.812657	0.00131458104179142
15393548		-0.35998	0.250398424648172
15393550	TMEM131	0.688532	0.0132900287974564
15393591	UNC50	0.432105	0.160674770656947
15393598	LIPT1	-0.438482	0.153900955631255
15393600	MRPL30	-0.729682	0.00706741754101649
15393606	EIF5B	-0.275784	0.385595436750573
15393631	NMS	-0.556573	0.0601764588456648
15393640	PDCL3	-0.319018	0.312156164454037
15393647	NPAS2	0.193954	0.545835526261666
15393668	RPL31	0.426223	0.167085936753396
15393673	C1H2orf29	-0.749871	0.00497622037669876
15393682	MIR1656	0.0796984	0.805518929864962
15393684	MAP4K4	0.872882	0.000210367317562202
15393711	IL1R2	0.528318	0.0774367512056783
15393721	IL1R1	0.914087	3.18647e+09
15393734	IL1RL2	0.130183	0.686758662228855
15393753	IL1RL1	0.763275	0.00387239981445172
15393767	IL18R1	0.820989	0.00106286784803277
15393784	IL18RAP	0.514917	0.086696399205327
15393795	SLC9A4	-0.231625	0.468840803439696
15393810	SLC9A2	-0.318841	0.312439772595629
15393824	TMEM182	0.0200114	0.950779530986579
15393832		0.25324	0.427097819605993
15393835	MRPS9	-0.331102	0.293131099993191
15393847	C1H2orf49	-0.407924	0.188055079405771
15393853	NCK2	0.42233	0.171418012221761
15393860	C1H2orf40	0.703693	0.0106548821117139
15393864	LOC771085	-0.242244	0.448101300334696
15393868	SLC5A7	-0.388077	0.212558401273287
15393879	SULT1C3	-0.769801	0.00340764369850712
15393889	GCC2	0.24393	0.444849605711725
15393907	LIMS1	0.363466	0.2455030656587
15393919	RANBP2	-0.321368	0.308403365548563
15393929	SH3RF3	0.418267	0.176012800213651
15393940	MIR1700	-0.533367	0.0741309280777349
15393942	RASA3	-0.394631	0.204262913988053
15393967	GAS6	0.815338	0.00122906903081037
15393981	ATP4B	-0.562699	0.0568219442657423
15393991	DCUN1D2	-0.860664	0.000325797687867194
15393999	ADPRHL1	0.470918	0.122287915293315
15394009		0.417013	0.177446392101543
15394014	GRTP1	-0.721873	0.00803155445579427
15394022	PCID2	0.330144	0.294615089240746
15394039	TUBGCP3	0.477743	0.116228090864239
15394063	MYO16	0.68908	0.0131869846848448
15394097	COL4A2	0.27629	0.384688269803065
15394131		-0.593258	0.0420176429380285
15394134	CARKD	-0.800658	0.00175478707207163
15394145	ING1	-0.647968	0.0226910256224235
15394147	ARHGEF7	0.633474	0.0269993769058712
15394170		-0.566461	0.0548275743097208
15394173	MIR1632	0.0853136	0.792072645907281
15394175		-0.379688	0.223468971152543
15394179		-0.659758	0.01957418675628
15394182	LIG4	-0.708054	0.00997467744908969
15394186	FAM155A	-0.123045	0.703224177343379
15394189	ARGLU1	-0.250177	0.432900539082627
15394196	EFNB2	0.305349	0.334475398120211
15394203	SLC10A2	0.0320929	0.921129771536693
15394210	KDELC1	0.883721	0.000137300930259402
15394221	METTL21C	0.0164573	0.959514180147728
15394228	FGF14	0.080234	0.804234140593354
15394236	NALCN	0.781804	0.0026647636879038
15394279	LOC418771	0.0371924	0.90864032154555
15394285	TMTC4	-0.205576	0.521534768236646
15394303		-0.343566	0.274213115134448
15394305	LOC431250	-0.228602	0.47482641952626
15394307	GPR183	0.844066	0.000555416268377319
15394309	GPR18Ê	0.457256	0.135031739069951
15394311	DOCK9	-0.223577	0.484850138878589
15394359	SLC15A1	-0.55374	0.0617731586182652
15394382	STK24	0.263144	0.408602106362255
15394396	OXGR1	-0.312956	0.321950248562141
15394398	LOC428024	-0.337174	0.283825588582321
15394400	UGGT2	0.440662	0.151628491201681
15394441	DZIP1	0.631314	0.0276887308893418
15394462	ABCC4	-0.610494	0.0349982306121879
15394493	TGDS	0.396497	0.201938275112803
15394507		-0.356157	0.255832687477382
15394509	DCT	-0.611935	0.0344523849235178
15394523		-0.206339	0.51995689423713
15394528		0.0360999	0.911314689853901
15394530		-0.15307	0.634827994579499
15394532		0.282814	0.373093768984327
15394535	SLITRK6	-0.746084	0.00532717476160136
15394538	SLITRK1	-0.345293	0.27164721985036
15394540		-0.048906	0.880028263096229
15394542	SPRY2	0.00863177	0.978759868231319
15394544	SPRY2	-0.40904	0.186731772616642
15394549	RBM26	0.271008	0.394209140626525
15394573	RNF219	0.425604	0.167770981434359
15394581	RNF219	0.835836	0.000707890185990832
15394583	EDNRB	0.32395	0.304310830932687
15394592	MYCBP2	0.617246	0.032492217218861
15394670	FBXL3	-0.016693	0.958934743608605
15394676	LOC418811	-0.74764	0.00518078490214506
15394683	COMMD6	0.504762	0.0941935626375397
15394691	TBC1D4	-0.598605	0.0397420112041019
15394712	KLF12	0.308563	0.329150826689212
15394719	DIS3	-0.0856706	0.791219629889614
15394742	MZT1	-0.635449	0.0263802510710896
15394746	DACH1	-0.111668	0.729709078865223
15394759	MIR1743	-0.0745776	0.817823393065466
15394761	KLHL1	-0.375408	0.229162036029543
15394763	KLHL1	-0.0979044	0.762116293343687
15394774	PCDH9	0.353142	0.260166804348696
15394776		-0.500785	0.0972443215501731
15394779		0.253645	0.426333211689547
15394781	PCDH20	-0.57113	0.0524216504036511
15394783	DIAPH3	-0.0278865	0.931444175466318
15394809		-0.191653	0.550702814002176
15394811	PCDH8	-0.196365	0.540755289279273
15394815	LECT1	0.0676137	0.834617009178887
15394824	WBP4	-0.16686	0.604235784932258
15394835		-0.354299	0.258498451912562
15394837	NAA16	-0.371474	0.234471892483014
15394859	C1H13orf15	0.580787	0.0476811483271268
15394864	DGKH	0.573303	0.0513272589587025
15394889	AKAP11	0.587225	0.0446941439490262
15394895	AKAP11	0.697686	0.011647508620129
15394908	TNFSF11	0.0827492	0.798207167579937
15394915	DNAJC15	0.238744	0.4548883832071
15394923	LACC1	-0.111685	0.72966982291947
15394931	KIAA1704	0.2561	0.421715780288985
15394940		-0.619471	0.0316955707988865
15394942	GTF2F2	-0.159422	0.620667863325649
15394952	SLC25A30	-0.318981	0.312213975376405
15394964	COG3	0.33715	0.283861143022569
15394988	SPERT	-0.709923	0.00969325828006729
15394995		0.437788	0.154629803025653
15394997	LRCH1	-0.300665	0.342316686532443
15395015	NUDT15	-0.207558	0.517438370886432
15395020	ITM2B	0.609288	0.0354599466557213
15395028	RB1	0.771283	0.00330825102261358
15395059		-0.677629	0.015462667161143
15395061	DELTARB2	-0.218944	0.494177956824635
15395063		-0.440283	0.152022678305382
15395065	CYSLTR2	0.16442	0.609607906573079
15395067	FNDC3A	0.110593	0.732227902320712
15395094	MLNR	-0.491507	0.104618162081292
15395098		-0.381945	0.220500385313161
15395102	CDADC1	0.0444677	0.890855886186719
15395113		-0.226744	0.478521754101773
15395117	SETDB2	-0.349758	0.265081776999102
15395139	PHF11	0.559408	0.058607482060838
15395151	ARL11	-0.49695	0.100249021304984
15395153	TRIM13	-0.119565	0.711294886076925
15395155	KCNRG	-0.0417212	0.897564634175286
15395157		-0.575264	0.0503536727599894
15395163		-0.273248	0.390156660176977
15395167	RNASEH2B	0.308185	0.329776072888291
15395182		-0.64196	0.0244111577639511
15395185	FAM124A	-0.666134	0.0180254285727947
15395189		0.208345	0.515815560001383
15395199	WDFY2	0.753482	0.00465803301745798
15395214	ALG11	-0.122539	0.704396493423167
15395219	VPS36	-0.132974	0.680352232079668
15395235	THSD1	-0.624585	0.0299176222683645
15395241	TPTE2	0.352233	0.26148158539435
15395261	MRPS31	-0.918787	2.42475e+09
15395263	FOXO1	-0.278579	0.380599844394631
15395267	LHFP	0.912889	3.408e+09
15395271	PROSER1	0.233868	0.464424542067716
15395286	STOML3	-0.0278924	0.931429636053788
15395293	TRPC4	-0.371294	0.234716716971176
15395306	POSTN	0.949068	2.47731e+08
15395331	FAM48A	0.316098	0.316851773703851
15395354	ALG5	0.71104	0.00952791826043527
15395366	SMAD9	0.250015	0.433208429466347
15395373	SPG20	0.719874	0.00829340675170485
15395383	DCLK1	0.730438	0.00697889813256285
15395399	MAB21L1	0.702008	0.0109266515236028
15395403		0.552144	0.0626855974739691
15395405	STARD13	0.853	0.000420104061091775
15395420	KL	-0.623123	0.03041842824304
15395424	N4BP2L2	-0.482756	0.111905720069866
15395435		-0.249542	0.434106419016388
15395442	N4BP2L1	0.681208	0.0147225372343532
15395449	ZAR1L	-0.526432	0.0786969933273579
15395455		-0.0170882	0.957963492143342
15395459	HSPH1	0.706677	0.0101858191054792
15395479	HMGB1	0.289409	0.361560712095403
15395485	KATNAL1	0.775993	0.00300703655045093
15395496	UBL3	-0.357656	0.253694020958015
15395503	SLC7A1	0.618158	0.0321641833607125
15395516	SLC46A3	0.090973	0.778573328662639
15395524	FLT1	-0.431758	0.161048109187473
15395554		0.247484	0.438032639494404
15395579	CDX2	-0.592635	0.0422884255308863
15395584	LNX2	-0.245043	0.44270803521845
15395595	MTIF3	-0.804063	0.00161988054463076
15395599		-0.056298	0.86203801645178
15395603	USP12	0.509538	0.0906157036857792
15395613	GPR12	-0.893237	9.10892e+09
15395615	RNF6	0.0241531	0.940606826847776
15395620	ATP8A2	-0.24084	0.45081869624365
15395652	MTMR6	-0.339148	0.280835563630497
15395667	FAM123A	-0.642277	0.0243181264360561
15395669	SPATA13	0.122203	0.705174350378641
15395671	SPATA13	0.548327	0.0649059439472897
15395684	C1QTNF9	-0.0531462	0.869701881351597
15395686	MIPEP	0.746305	0.00530621810689188
15395706		-0.471667	0.121612810927588
15395708		-0.266557	0.40232397366984
15395714	SACS	0.750969	0.00487777970507949
15395723	EFHA1	-0.18684	0.560939343154968
15395736	ZDHHC20	0.334243	0.288296285348776
15395749	SKA3	-0.373698	0.231461188105793
15395766	LATS2	0.47724	0.116667898474759
15395781	XPO4	0.17927	0.577192594175366
15395806	N6AMT2	-0.477413	0.11651691984621
15395812	CRYL1	-0.574679	0.0506427446087774
15395822	GJB6	-0.609219	0.0354867385103824
15395826	LOC428083	-0.481136	0.113290916661979
15395828	GJA3	-0.419887	0.174172015558875
15395830	PSPC1	0.0335518	0.917554890132016
15395844	CENPJ	-0.445019	0.14715034441798
15395857	CENPJ	-0.459501	0.132880874730751
15395866	ARHGAP20	0.727563	0.00731996487225248
15395877		0.550828	0.0634449973484134
15395879	RDX	-0.472031	0.121285671554083
15395894	KDELC2	0.959081	8.43412e+07
15395903	NPAT	0.203386	0.526078227734026
15395922		-0.785067	0.00248606913231555
15395926	SLC35F2	-0.491462	0.104654703901187
15395935	ALKBH8	-0.503629	0.095056388042843
15395948	CWF19L2	-0.309535	0.327550527948418
15395969	VMO1	-0.450295	0.14184321568198
15395974	GUCY1A2	-0.44813	0.14400533718608
15395983	MIR1709	-0.0955505	0.76769521695141
15395985	KBTBD3	-0.130735	0.685489028524817
15395988	MSANTD4	-0.42316	0.170488780000384
15395992		-0.510861	0.0896410895430943
15395995	PDGFD	0.847424	0.00050109378627238
15396003	DCUN1D5	-0.10866	0.736760383749209
15396014	MMP13	-0.256681	0.420627160044387
15396017	MMP13	0.12666	0.694870422509219
15396029	MMP10	0.433681	0.158983514083876
15396043	MMP1	0.5567	0.0601057044545225
15396055	MMP27	0.757185	0.00434796118263109
15396068	MMP7	0.588408	0.044159999638284
15396075	TMEM123	0.861053	0.000321495831189586
15396082	ANGPTL5	0.735044	0.00645748267234926
15396093	LOC112531593	-0.691025	0.0128266032707163
15396102	TRPC6	0.919521	2.32012e+09
15396115	PGR	-0.293963	0.353708027970377
15396127	CCDC82	0.229413	0.473217852319247
15396136	MAML2	0.965518	3.62299e+07
15396140	MTMR2	0.771074	0.00332215539833345
15396156	FAM76B	0.642861	0.0241474317013235
15396167	SESN3	0.851999	0.000433834636581305
15396177	CWC15	-0.825692	0.000938239091298919
15396185	MRE11A	0.378499	0.225042239914206
15396205	GPR83	-0.139797	0.664777131243957
15396210	TM4SF4	-0.459054	0.133307169519847
15396217	LOC428094	-0.276447	0.384407309642312
15396226	VSTM5	0.178393	0.579089099985613
15396231	TAF1D	0.694001	0.0122894382218158
15396246		0.0722748	0.823369151531683
15396248	TAF1D	-0.197988	0.537346929415302
15396250	TAF1D	-0.3315	0.29251634959874
15396252		-0.109468	0.734864264884369
15396254	TAF1D	-0.129831	0.68756687168517
15396256	TAF1D	-0.354901	0.257632569859014
15396258	TAF1D	-0.220479	0.49107939980259
15396260	TAF1D	-0.361026	0.248923221960509
15396262	C1H11orf75	0.419626	0.174467206618236
15396267		0.376176	0.22813408675693
15396271	SLC36A4	-0.33743	0.283435738181544
15396281	CHORDC1	0.702732	0.0108091980455279
15396295	NOX4	-0.166351	0.60535414272039
15396315		-0.248888	0.435352548624885
15396320	GRM5	-0.372741	0.232753627526383
15396334		-0.0762983	0.813684436704784
15396337	CTSC	0.692687	0.0125245340644372
15396346	RAB38	0.0164931	0.959426175783523
15396350	MIR1657	0.0949998	0.769001986862682
15396352	FZD4	-0.110191	0.733168220740508
15396356		-0.610255	0.035089439583642
15396359	ME3	0.179662	0.576347760335164
15396375	C11orf82	0.494781	0.101975130598795
15396380		0.369278	0.237467500485909
15396383	PCF11	0.108402	0.737365795410537
15396398	ANKRD42	-0.324536	0.303385637482274
15396410		0.31619	0.316703295546105
15396414	TMEM126A	0.0426266	0.895352389703039
15396419	CCDC83	-0.538139	0.0710964426467595
15396432	EED	0.355001	0.257489833066109
15396447		-0.012568	0.96907749424156
15396449	ODZ4	0.718116	0.00852902146264246
15396473		-0.321076	0.308868596028255
15396475	GAB2	0.404994	0.191556355563635
15396492	NARS2	0.103766	0.748268992370826
15396507	KCTD21	0.444059	0.148129491680662
15396509	ALG8	0.467597	0.125310166443532
15396523	THRSP	0.157562	0.624801273716523
15396526	KCTD14	-0.365929	0.242077936239005
15396528	INTS4	0.339457	0.280370152565252
15396545	CLNS1A	-0.429576	0.163411633581516
15396553	PAK1	0.23351	0.465127404320035
15396567	GDPD4	-0.492623	0.103712166130077
15396583		-0.376014	0.228351634334784
15396586	GUCY2F	-0.545594	0.066528070392835
15396606	LRRC32	0.531245	0.0755080186996597
15396608	PRKRIR	-0.294874	0.352147555882205
15396614	WNT11	0.793645	0.00205974875930771
15396622	ART7C	-0.189391	0.555503187243181
15396624	ART7C	-0.794792	0.00200727240409629
15396628	MADPRT	-0.272204	0.392041882969081
15396633		-0.375117	0.229553259141586
15396639	DCHS1	0.119996	0.710292844336154
15396669	MIR1600	-0.569933	0.0530314424369053
15396671	TPP1	-0.20181	0.529358235144088
15396680	LOC419074	-0.723617	0.00780809777592795
15396684	LOC419074	-0.410781	0.184678426831954
15396696	ARFIP2	-0.117997	0.714941036660151
15396704	FAM160A2	-0.682821	0.0143977517374074
15396722	OR52B2	-0.600381	0.0390058185893538
15396725	LOC428111	-0.332558	0.290883531838666
15396727	HBE1	0.522414	0.0814291324477399
15396734	HBE1	-0.761824	0.00398195136155788
15396739	HBE	-0.122385	0.704752334061783
15396742	OR51M1	-0.415653	0.179008888691579
15396744	LOC428119	-0.00211052	0.994806177703674
15396746		-0.262294	0.410174771601628
15396748	NUP98	-0.0402696	0.901112897663259
15396777	CHRNA10	-0.493129	0.103303457691728
15396782	MAP6	-0.334847	0.287371770234307
15396798	SERPINH1	0.976164	5.82159e+06
15396808	PLEKHB1	-0.658202	0.0199664893333956
15396816	P2RY2	-0.607428	0.0361806851875326
15396818	P2RY6	0.341347	0.277528458388906
15396822	ARHGEF17	-0.209581	0.513270323962498
15396831		-0.000253361	0.999376494770423
15396834		0.231497	0.469093847515267
15396836		0.28539	0.368565500947974
15396838	MRPL48	-0.244397	0.443950733350717
15396847	PAAF1	-0.158578	0.622540640023729
15396860	DNAJB13	-0.488728	0.106897061697457
15396869	PPME1	0.62248	0.0306404074281916
15396884	XRRA1	-0.209873	0.512669865491336
15396898	CHRDL2	0.313935	0.320356245002681
15396911		-0.598006	0.0399923084761465
15396913	PGM2L1	-0.856713	0.000372088202493809
15396924	PGM2L1	-0.819158	0.00111470544298318
15396929	ADAM15	-0.211539	0.509251407099103
15396944		-0.569703	0.0531487719705035
15396947	OR9Q1	-0.620558	0.0313113727069453
15396949	NME6	-0.0108851	0.973216592941292
15396955	ACR	-0.471572	0.121698458869291
15396960	ARSA	0.135873	0.67372093579283
15396969		-0.329489	0.295632446999237
15396972	NCAPH2	-0.347174	0.268870040590286
15396995	FAM116B	-0.388378	0.212172527563956
15397015	DENND6B	-0.451894	0.140259142921224
15397018	UBE2H	-0.116065	0.719440473602162
15397027	ZC3HC1	0.110503	0.732438731171186
15397039	LOC100859230	-0.438949	0.153413052028533
15397058	TMEM209	0.807698	0.0014847378524803
15397076	TSGA14	-0.776251	0.00299120958338632
15397088	COPG2	0.203679	0.525468412318225
15397111	FBXO18	-0.177278	0.581500755406141
15397134	FAM208B	0.0416367	0.897771260573391
15397161	CALML3	-0.62053	0.0313214277081172
15397163	NET1	0.476608	0.117222120103099
15397178		-0.289164	0.361984991692813
15397182		-0.535324	0.0728757831767071
15397184		-0.160906	0.617375412161392
15397243	MIR205B	-0.593676	0.0418363291782189
15397245	LRGUK	-0.277769	0.382044084909621
15397267	EXOC4	0.632934	0.0271706085105715
15397287		-0.300538	0.34253163999981
15397294	LOC101750035	-0.405941	0.190420815398564
15397301	MKLN1	-0.254813	0.424134510717886
15397321	IL2RA	0.582106	0.0470582108369541
15397331	PRKCQ	0.0271666	0.933210524110256
15397345	SFMBT2	0.267627	0.400365995906768
15397364		0.229785	0.472480237121335
15397368	ITIH5	0.246561	0.43979716100595
15397384	KIN	0.155163	0.630148786924528
15397400		-0.470525	0.12264324901545
15397404	USP6NL	0.612226	0.0343427430933702
15397416	UPF2	0.373643	0.231536191733975
15397438	NUDT5	0.493241	0.103212566945744
15397446	CCDC3	-0.21605	0.500045444475829
15397450	PHYH	-0.590562	0.0431993234930039
15397461	SEPHS1	0.169724	0.597950984244455
15397471	BEND7	-0.00365744	0.99099942766974
15397482	LOC419035	0.252781	0.427964512824542
15397503	MIR1460	-0.324375	0.303639018415795
15397505	FAM107B	0.591401	0.0428289614775356
15397509	DCLRE1C	0.108499	0.737137717210572
15397524	DMTF1	0.306391	0.332744075905623
15397546	GRM3	-0.526058	0.0789487347974599
15397553		-0.399431	0.198315575094247
15397556	CD36	0.675321	0.0159542727079537
15397568	GNAI1	0.59094	0.0430323093183288
15397578	PHTF2	-0.661527	0.0191351157198064
15397599	RSBN1L	0.0720459	0.823920975774755
15397606	PTPN12	0.570242	0.0528734761492586
15397625	CCDC146	-0.783295	0.00258189209462161
15397644	FBXL13	0.0799218	0.804982807685312
15397669	NAPEPLD	-0.0857161	0.791110783312992
15397676	DNAJC2	-0.607486	0.0361580576804415
15397693	SLC26A5	-0.343473	0.274351215851684
15397715	RELN	0.300701	0.342256039580924
15397774	ORC5	0.571406	0.0522817047525824
15397791	WFIKKN1	-0.55436	0.061421507935115
15397793	SRPK2	0.756346	0.00441685250787573
15397822	ATXN7L1	0.333234	0.289844172524484
15397835	SYPL1	0.159298	0.620942571634993
15397843	NAMPT	-0.776534	0.00297383170595474
15397855	COG5	0.518815	0.0839298556764508
15397877	MIR2126	-0.546663	0.0658904047812411
15397879	SLC26A3	-0.498128	0.0993196083532443
15397899	LAMB1	0.886995	0.000119709626845553
15397931	LAMB4	-0.534787	0.0732184459894781
15397966	LRRK2	-0.200052	0.533027369944976
15398013	ALG10	0.118182	0.714509920930213
15398018	CERK	-0.286245	0.367069341420467
15398029		-0.0911646	0.778117174438364
15398033	LOC419113	-0.767544	0.00356325515844457
15398041		0.449173	0.142961311654058
15398045		0.110147	0.73327261213017
15398049	BRD1	0.408405	0.187483513803603
15398063		-0.308295	0.329593368806419
15398067	ALG12	0.918333	2.49141e+09
15398076	PIM3	0.729742	0.00706037421733153
15398082	IL17REL	-0.142219	0.659277590573056
15398095	MLC1	-0.448264	0.143871230694651
15398111	LOC429348	0.0037307	0.990819150344449
15398113	HDAC10	0.475536	0.118165801407664
15398118	LOC417741	0.0142794	0.964868894460799
15398124	MAPK12	0.370392	0.235944492136916
15398137	MAPK11	0.60456	0.037312095412461
15398147	PLXNB2	0.34587	0.270794687935296
15398172	MIR1693	-0.499163	0.0985081219694154
15398174		-0.485179	0.109855725500312
15398176	LOC769134	0.85532	0.00038957958251065
15398183	SPAM1	0.0612831	0.849938849351938
15398188	HYALP1	0.0380045	0.906653300230647
15398192	LMOD2	0.942131	4.63593e+08
15398196	ASB15	-0.692059	0.0126379978878638
15398206	PTPRZ1	-0.19783	0.53767848994813
15398244		-0.678971	0.0151819239133393
15398246	WNT16	-0.325645	0.301639011436827
15398252	C7orf58	0.574648	0.0506578911099711
15398276	MIR1645	-0.623192	0.0303943804548724
15398278	ING3	0.210842	0.510681040916362
15398290	KCND2	-0.64851	0.0225403831243612
15398299	KCND2	-0.0122682	0.969814906037077
15398301	NAA38	-0.163353	0.611961678342027
15398308		-0.209037	0.514390431677727
15398312	CFTR	-0.436232	0.156270074248299
15398338	ST7	-0.371954	0.233819919420745
15398355	CAPZA2	-0.452468	0.139693669378608
15398365	MET	0.36298	0.246182150936909
15398386	CAV1	0.263129	0.408630410177097
15398390	CAV2	-0.221436	0.489152317339478
15398395	TES	0.8349	0.000727072254335885
15398404	FOXP2	0.672745	0.0165161848257437
15398411	FOXP2	0.214791	0.502607473207926
15398425	C1H7orf53	-0.747337	0.00520910117317198
15398431	IFRD1	-0.172975	0.590850106231059
15398445	ZNF277	0.129885	0.687443460722951
15398458		-0.584679	0.0458595088258265
15398460	DNAJB9	0.226746	0.478517477657827
15398464	AVPR2	0.135735	0.674034582475537
15398467	GXYLT1	0.124809	0.699143480382832
15398477	YAF2	-0.582469	0.046887605407908
15398483	ZCRB1	-0.675027	0.0160175830833907
15398491	PRICKLE1	0.487462	0.107946808011082
15398501	ADAMTS20	0.632846	0.0271985570155018
15398537	PUS7L	0.154874	0.630794499728262
15398547	TWF1	0.00465159	0.988553062464463
15398560		-0.257411	0.419259825270867
15398562	NELL2	0.0618998	0.848444021820321
15398582	DBX2	-0.137865	0.669176135151171
15398593	SCAF11	0.708551	0.00989924339042508
15398611	SLC38A1	0.890192	0.000104290384729737
15398629	SLC38A2	0.387785	0.212931518138797
15398648	SLC38A4	-0.50947	0.0906657970880356
15398667		0.151981	0.637266723913423
15398671	AMIGO2	0.166648	0.604700227720933
15398676	RPAP3	-0.255758	0.422357196978383
15398691	LRIG3	0.868647	0.000245998302487596
15398712		-0.0741249	0.818912978086625
15398714	FAM19A2	-0.576265	0.0498617279176596
15398718	PPM1H	0.683595	0.0142437518398842
15398728	AVPR1A	-0.669662	0.0172079563798226
15398731	LOC427948	-0.101512	0.753585039487114
15398734	C1H12ORF66	0.570212	0.0528885956328897
15398738	RPL18A	0.701097	0.0110757835045548
15398744	LOC112531625	-0.3808	0.222003315055838
15398746	GNS	0.675772	0.01585720752813
15398763	WIF1	-0.217859	0.496373638758686
15398775	LLPH	-0.29534	0.351350160710547
15398781	TMBIM4	0.621289	0.0310551156486333
15398790	GRIP1	-0.367837	0.239444435911445
15398813	IFNG	-0.170874	0.595436653600308
15398821	IL26	0.266493	0.402441622997616
15398827	IL22	-0.219859	0.492329237860723
15398835	MDM1	0.141586	0.660711589728437
15398849	LOC771935	0.246335	0.440230727467438
15398853	CPM	0.397123	0.201161417002861
15398863	LRRC10	-0.572484	0.0517380721308286
15398865	BEST3	-0.151959	0.637315982430148
15398875		-0.318533	0.312933574308651
15398878	PTPRB	-0.639215	0.025227967294265
15398906	PTPRR	-0.119669	0.711053013967323
15398922	TSPAN8	-0.00924445	0.977252571454526
15398934	ZFC3H1	0.694653	0.0121739684499833
15398967	KCNC2	0.693074	0.0124548651734736
15398972	CAPS2	0.0798366	0.805187273516708
15398992	CCDC107	-0.19017	0.553848268422366
15398999	KRR1	-0.0897012	0.781602248387258
15399010	NAP1L1	0.769061	0.00345810677105151
15399024	BBS10	-0.152232	0.636703887607776
15399028	BBS10	0.235815	0.460605873613747
15399030	OSBPL8	0.86802	0.000251645892355188
15399053	CSRP2	0.376101	0.228234674295629
15399061	E2F7	-0.287705	0.364522100998278
15399075	PAWR	0.187211	0.56014725859605
15399084	PPP1R12A	0.49852	0.099011465032017
15399110	LIN7A	0.461975	0.130536358004941
15399115	PPFIA2	-0.100997	0.754802841685777
15399143	CCDC59	-0.379449	0.223784416123502
15399149	SLC6A15	-0.0117266	0.971146939612891
15399161	RASSF9	0.254346	0.425011712056835
15399164	MGAT4C	-0.162803	0.613177053274174
15399168	C1H12orf50	-0.29693	0.34864049319202
15399182	CEP290	0.623865	0.0301631880685435
15399234	KITLG	-0.2469	0.439148455552255
15399245	DUSP6	0.799489	0.00180307371691656
15399250	WDR51B	0.112752	0.727174190520676
15399264	ATP2B1	0.762278	0.00394742958556697
15399286	EPYC	-0.10045	0.7560952017321
15399294	KERA	-0.079827	0.805210323428881
15399300	LUM	0.92988	1.18579e+09
15399305	DCN	0.946805	3.06703e+08
15399317	BTG1	0.753594	0.00464839605891523
15399322	EEA1	0.368636	0.238346817235804
15399349	UBE2N	0.532304	0.0748186549760817
15399354	CCDC41	0.581523	0.0473329213202646
15399371	TMCC3	0.183486	0.568117210418829
15399376	NDUFA12	-0.868412	0.000248098942080189
15399382	NR2C1	0.516719	0.0854100955966655
15399400	FGD6	0.0255437	0.93719328593201
15399423		-0.350092	0.264593873305774
15399426	USP44	0.404285	0.192409974635655
15399433	NTN4	-0.743162	0.00561052774449985
15399446	HAL	-0.221509	0.489004342073638
15399471	LTA4H	0.906708	4.75034e+09
15399489	CDK17	-0.133311	0.679580056433215
15399509		-0.482388	0.112219887571849
15399515		0.122442	0.704620005320498
15399517	IKBIP	0.503565	0.0951053960526523
15399522	ANKS1B	-0.220258	0.491525067638588
15399542	UHRF1BP1L	-0.027641	0.932046517745761
15399564	SLC5A8	-0.346777	0.26945463171905
15399581	ARL1	0.513291	0.0878687616553914
15399588	NUP205	-0.0782106	0.809089740275455
15399629	STRA8	-0.223382	0.485242574111312
15399643	TMEM140	0.0376953	0.907409805660816
15399647	AGBL3	-0.0905032	0.779691754799421
15399658	PDE6H	-0.508091	0.0916895189850934
15399664		-0.700891	0.0111097467427852
15399669		-0.353254	0.260004585506523
15399671	HIST1H3G	0.580316	0.0479051889290783
15399673	HIST2H2AC	0.556741	0.0600827255814247
15399675		-0.428956	0.164087363402792
15399678	H2AFJ	0.237213	0.457872773005999
15399680		-0.519587	0.083388840045711
15399682	LOC417948	0.149184	0.643545257592734
15399684		0.540738	0.0694801773169407
15399686	H4	-0.189442	0.555394882641392
15399688	HIST2H2AC	0.5478	0.065216337139443
15399690		0.570279	0.0528542716588071
15399692		-0.423844	0.169725095955393
15399694	HIST2H2AC	0.555153	0.0609730752081657
15399696	HIST2H2AC	0.549046	0.0644833868718828
15399698	HIST2H2AC	0.499	0.098635070572659
15399700	LOC770267	-0.43877	0.153599448605257
15399702	LOC427896	-0.419614	0.174480507537902
15399705	HEBP1	0.847044	0.00050702473717052
15399711	LOC417962	0.434308	0.158314092428131
15399718	GSG1	0.0126204	0.968948637074617
15399724	GRIN2B	-0.130351	0.686371230592174
15399737	PLBD1	0.549119	0.0644405857947236
15399748	GUCY2C	-0.179378	0.57695950990405
15399776	GBE	-0.716906	0.0086939923624473
15399782	LOC112531612	-0.443276	0.148931207382013
15399784	SERHL2	0.403956	0.192806551333433
15399797		-0.511075	0.0894839470191701
15399802	C1H22orf32	0.0508407	0.875314292658684
15399806	FAM109B	-0.375586	0.22892362524616
15399808	WBP2NL	0.199931	0.533278636279473
15399820	SEPT3	-0.54	0.069936458171732
15399831	SREBF2	0.402458	0.194619360568648
15399850	MIR33	-0.666235	0.0180016273031514
15399852	CCDC134	0.071609	0.824974133252328
15399859	MEI1	0.387416	0.213405214174277
15399886	SNU13	-0.667631	0.0176751659183384
15399890	XRCC6	-0.0129463	0.968147105849495
15399905		-0.140808	0.662478859955032
15399908		-0.163785	0.611008037922641
15399914	ACO2	-0.291523	0.357904066926001
15399934	TEF	0.378842	0.224586986682657
15399943	ZC3H7B	0.23908	0.454235043539499
15399967	L3MBTL2	-0.0829001	0.797845967965859
15399985	EP300	0.424322	0.169192230501684
15400015	RBX1	-0.130035	0.687098054195487
15400022	MIR1683	-0.056602	0.861299227004609
15400024	XPNPEP3	-0.513831	0.0874786742240888
15400036		-0.575033	0.05046780773168
15400041		-0.479853	0.114395735152935
15400045	SGSM3	-0.638444	0.0254606597463714
15400066	ADSL	-0.284381	0.370335425519585
15400082	TNRC6B	0.607677	0.0360836111096762
15400103	FAM83F	-0.298365	0.346204175831949
15400108	GRAP2	0.0416451	0.897750614125282
15400117	CACNA1I	-0.421127	0.172770540428382
15400141	ATF4	0.597764	0.0400937694874825
15400147	SMCR7L	0.288633	0.362907465638639
15400152	MGAT3	0.848529	0.00048415529483393
15400157	TAB1	-0.494764	0.101989021856514
15400176	GTPBP1	-0.0673227	0.835320139272414
15400188	TOMM22	0.667236	0.0177670952155379
15400193	CBY1	-0.463348	0.129246870172167
15400200	KDELR3	0.974291	8.47197e+06
15400208	TMEM184B	0.152289	0.636576182905786
15400211	MAFF	-0.454546	0.13765785619939
15400214	PICK1	0.0181794	0.955281409318874
15400230	POLR2F	-0.545585	0.0665337962040397
15400236	MICALL1	0.822215	0.00102921208881337
15400260	EIF3L	0.486395	0.108836019595373
15400273	GALR3	-0.613606	0.0338268940779091
15400276	GCAT	-0.68895	0.0132114096231688
15400287	H1F0	-0.586508	0.0450204649625201
15400291	H1F0	-0.930914	1.10291e+09
15400305	NOL12	-0.29427	0.353180545173681
15400313	PDXP	-0.544033	0.067467648055129
15400315	SH3BP1	0.514359	0.0870979403179887
15400333	LGALS1	0.887827	0.000115538416201291
15400338	LOC771207	-0.241258	0.450007944944789
15400340	GGA1	-0.247405	0.438183054427409
15400357	CDC42EP1	-0.242012	0.448549402366779
15400362		0.0827923	0.798103923202263
15400365	CYTH4	0.552908	0.0622480103206244
15400380	KCTD17	-0.33342	0.289558251127351
15400387	MPST	0.00187019	0.995397602568283
15400391		-0.464588	0.1280902896551
15400395	CSF2RB	0.873907	0.000202389638506364
15400405	NCF4	0.856345	0.000376652856817774
15400417		-0.633938	0.0268530631800414
15400420	RASD2	-0.0574612	0.859212302948611
15400424	MCM5	0.292342	0.356492020671724
15400441	HMOX1	0.916975	2.69921e+09
15400449	TOM1	0.756224	0.00442692557049161
15400467	HMGXB4	0.2278	0.47642036783445
15400479		-0.287949	0.364097075474433
15400486		-0.269561	0.396837401223934
15400492	TIMP3	0.203436	0.525974543298982
15400500	FBXO7	-0.201273	0.530478262224614
15400512	ASCL4	-0.525756	0.0791521187453034
15400515	PWP1	-0.0284464	0.930070552637129
15400531	BTBD11	0.571242	0.0523648612457627
15400549	CRY1	-0.162744	0.613308161100005
15400565	C1H12orf23	0.902399	5.90914e+09
15400571	RIC8B	0.701522	0.0110060529828967
15400581	RFX4	-0.0509512	0.875045338290258
15400600	POLR3B	-0.0708553	0.82679154857865
15400627	TCP11L2	-0.398041	0.200026598556294
15400640	OCC-1	0.717613	0.00859728792688714
15400647	KIAA1033	-0.309599	0.327446043857257
15400679		-0.451477	0.140670752780217
15400685	C1H12orf45	-0.668691	0.0174302310374609
15400690	CHST11	0.0140981	0.965314559410341
15400693	TXNRD1	0.926046	1.5373e+09
15400710	HCFC2	-0.0897086	0.781584575113794
15400725	TDG	0.37467	0.230153014719666
15400736	HSP90B1	0.837353	0.000677596354733651
15400758		-0.481249	0.113193714017064
15400763	STAB2	0.283534	0.371825077728226
15400827	C1H12orf48	-0.484893	0.110096185672124
15400841		-0.486141	0.10904833831396
15400845	DRAM1	0.839118	0.000643636755564144
15400853	CHPT1	0.685837	0.0138046213332683
15400863	MYBPC1	0.707455	0.0100661607332118
15400890	SPIC	0.252727	0.428067842384178
15400895	TBXAS1	0.885668	0.000126613449281803
15400906	TMEM213	-0.315271	0.318189039495613
15400909	TRIM24	0.373997	0.231058557640897
15400928	LOC418108	0.427223	0.165984803956047
15400942	LOC418109	-0.544204	0.0673643517406363
15400955	JHDM1D	-0.293394	0.354683729058177
15400976	SLC37A3	-0.11165	0.729751707564696
15400993	MKRN1	0.293434	0.354615705747282
15401003	DENND2A	0.468542	0.124445113338068
15401023	GSE1	-0.25776	0.418606211067214
15401027	BRAF	0.724312	0.00772047018576147
15401050	MRPS33	-0.727784	0.00729326240632423
15401054	KIAA1147	0.819888	0.00109381294404905
15401064		-0.335177	0.286867212416607
15401066	CHRM2	-0.232667	0.466786555793481
15401068	MIR490	0.125064	0.698554932865128
15401070	DNM1L	0.556556	0.0601858613726151
15401090	FGD4	0.662939	0.0187896505852879
15401106	BICD1	-0.176246	0.583739447005339
15401116	C1H12orf35	0.462354	0.130180106045447
15401120	METTL20	0.172639	0.59158378389633
15401126		-0.322046	0.307325693144503
15401130		-0.396126	0.202398880423456
15401133	WASH1	-0.0783182	0.808831406120492
15401145	LOC427923	-0.425124	0.168302464655813
15401158		0.0286017	0.929689659838539
15401171		-0.148968	0.644032923665921
15401186	KDM5A	0.293442	0.354600434529787
15401210	NINJ2	0.83299	0.000767514076976732
15401215	RAD52	-0.162398	0.614073259441319
15401228	FBXL14	0.106428	0.742001709198171
15401231	CACNA2D4	-0.856993	0.000368654983711844
15401266	DCP1B	0.33038	0.29424952948947
15401277	CECR5	-0.766031	0.00367061787826522
15401284	CECR1	-0.383564	0.218386360701209
15401297	ATP6V1E1	0.0435959	0.892984598128378
15401308	BID	0.726353	0.00746710061639416
15401314	MICAL3	-0.0222512	0.945277262167769
15401325	MICAL3	0.19111	0.551852233285153
15401347	AKR1B10	0.336922	0.284208399935036
15401354	LOC418170	-0.242995	0.446650659995422
15401361	AKR1B1L	0.760286	0.00410059511666246
15401366	LOC425137	0.534855	0.0731754791661327
15401370	AKR1B10	0.744343	0.00549470808925113
15401380	RERG	0.917762	2.57709e+09
15401385	EPS8	0.947845	2.78344e+08
15401408	SLC15A5	-0.624827	0.0298350842369831
15401425	LMO3	-0.092385	0.77521384056914
15401432		-0.341445	0.277381374184277
15401434	RERGL	-0.0339918	0.916477002603341
15401440	PLCZ1	-0.611552	0.0345967449968864
15401455	LOC418189	-0.435651	0.156885596136694
15401468	SLCO1A2	-0.258745	0.416767868087917
15401484	RECQL	0.754225	0.00459457075042671
15401501		-0.262177	0.410391187732265
15401503		-0.567244	0.0544191589819944
15401507	ETNK1	0.683189	0.0143243367794363
15401516	CMAS	0.407366	0.188718879487239
15401525		-0.303013	0.338374346945819
15401527	C12orf39	0.125116	0.698434641048048
15401533	CASC1	-0.209055	0.514352320804421
15401548	KRAS	0.769461	0.00343074101832937
15401554		-0.142682	0.658227203060847
15401557	LOC418209	-0.358878	0.251957661124906
15401562	ITPR2	0.94034	5.38273e+08
15401610	C1H12orf11	-0.386174	0.21500413102694
15401628	TM7SF3	-0.422031	0.171753418443508
15401642	CYB5R3	0.784365	0.00252367125570599
15401652	A4GALT	-0.604293	0.0374187265921206
15401654	ARFGAP3	0.790991	0.0021851278560679
15401672	PACSIN2	0.69174	0.0126960993526816
15401688	TTLL1	-0.216993	0.498130301112243
15401700	MCAT	-0.442462	0.149768562314144
15401707	TTLL12	0.410325	0.185215460711768
15401722	SCUBE1	-0.0507131	0.875625211474377
15401744		-0.456192	0.136058175005786
15401746		-0.357984	0.25322692178111
15401749		-0.567797	0.0541316507468361
15401754	EFCAB6	-0.404269	0.192429388413318
15401762	SULT4A1	0.578406	0.04882073349351
15401772		0.0809138	0.802604288007818
15401776	KIAA1644	0.206593	0.519431362898684
15401780	PHF21B	-0.738128	0.00612519211808402
15401791		-0.259021	0.416253146683868
15401794	KIAA0930	0.553222	0.0620682386401735
15401805	SMC1B	-0.478569	0.115508810744735
15401828	WNT7B	-0.0713406	0.825621163709447
15401837	C1H22orf40	0.800273	0.00177059378859127
15401843	PKDREJ	0.0865575	0.789101004641348
15401848	ZC3HAV1	0.729305	0.0071118163122052
15401863	LRP6	0.714245	0.00906517070436545
15401885	MANSC1	0.161675	0.615672834140852
15401889	DUSP16	0.111315	0.730537172815511
15401897		-0.357939	0.253291306593871
15401902		-0.493386	0.103095881574195
15401904		0.156159	0.627927027200511
15401906	PTHLH	0.291278	0.358325823281767
15401914		-0.673678	0.0163111277535878
15401918	RAD51AP1	0.296383	0.349572247604705
15401926	C1H12orf5	-0.122796	0.703799452456392
15401932	CCND2	0.691893	0.0126681806265518
15401937	CCND2	0.815895	0.00121185108925849
15401944		-0.531915	0.0750714809810614
15401946	ANO2	-0.269889	0.396241836166616
15401973	VWF	-0.153086	0.634791985134199
15402023		0.0264105	0.93506569940887
15402030	ARHGEF19	-0.124101	0.700781174419467
15402044	PRMT1	-0.490865	0.105141663226297
15402049	PARP11	0.0387241	0.90489277089608
15402059	TSPAN9	0.527077	0.0782643135449995
15402070	TEAD4	0.409438	0.186261657779595
15402084		0.442826	0.149393898473372
15402086	TULP3	0.426804	0.166446270413617
15402099	C1H12orf32	0.281882	0.374738471620239
15402105	ITFG2	-0.24325	0.446160161195759
15402119	FKBP4	0.633305	0.0270530349743114
15402134	NECAP1	0.888202	0.000113691701327817
15402142	FOXJ2	-0.285144	0.36899677514093
15402154	LOC418258	-0.393283	0.205952791581023
15402159	NANOG	-0.197861	0.537614906645736
15402164	AICDA	0.304876	0.335263117459392
15402171	MFAP5	0.872258	0.00021534852527092
15402175		0.0992988	0.758816290995692
15402182		0.0377048	0.907386438199737
15402187	M6PR	0.622427	0.0306586102480161
15402196		-0.256704	0.420584102308041
15402212	LOC396151	-0.0180093	0.955699519941308
15402251	LOC425757	-0.587604	0.0445228793370839
15402280	MAN1A2	0.472461	0.120900110155288
15402295	CSTA	0.568571	0.0537312469903067
15402300	CCDC58	-0.399699	0.19798625611243
15402305	KPNA1	0.0391471	0.90385804910205
15402316	VAMP1	-0.757512	0.00432138187100132
15402320	MRPL51	0.349182	0.26592308713106
15402325		-0.684515	0.0140622560942802
15402329	IFFO1	-0.171791	0.593432133364177
15402337	NOP2	-0.501312	0.0968364353637072
15402357	CHD4	0.846274	0.000519218981806707
15402391	LOC112531639	0.0540546	0.867491820175555
15402393	LPAR5	0.280278	0.377578089955652
15402395	ACRBP	-0.795261	0.00198611992037282
15402407	ING4	0.452741	0.139425153805009
15402416	ZNF384	0.104039	0.747624884281156
15402429	C1H12orf53	-0.584837	0.0457861727488955
15402434	MLF2	0.339941	0.279639998751005
15402442	CDCA3	0.0330338	0.91882410045977
15402450	PHB2	-0.582171	0.0470277272789831
15402459	LPCAT3	0.509538	0.0906151026266998
15402473	C1R	0.913889	3.22238e+09
15402486	RBP5	0.491279	0.104804077002954
15402494	LOC418298	0.229813	0.472425282248469
15402501	ZYX	0.920435	2.19478e+09
15402511	CLCN1	-0.657817	0.0200643454428751
15402533	CASP2	0.253214	0.427148068946961
15402545		-0.328735	0.296804330804262
15402550	GSTK1	0.74301	0.00562563471573658
15402560		-0.648506	0.0225413716198666
15402575		-0.19378	0.546202549808734
15402577	EPHB6	0.753447	0.00466101727522542
15402595	TRBC2	0.439495	0.152842264541853
15402601		-0.0924579	0.775040419721487
15402603		0.598693	0.0397052548431142
15402605	PRSS2	-0.315111	0.318449685356335
15402613		0.0179794	0.955773000233541
15402615	YBX3	-0.88161	0.000149677251543203
15402618	GABARAPL1	-0.134962	0.675802697331462
15402623	C1H12orf59	-0.648344	0.0225865509503406
15402628	LOC769174	-0.560101	0.0582282436560638
15402636	HSD3B2	-0.600258	0.0390565210478066
15402642	HAO2	0.0453773	0.888635247432999
15402651	WDR3	-0.130555	0.685902535932924
15402678	FAM46C	0.512077	0.0887512088214826
15402681	ATP6V1A	0.832065	0.000787708858772901
15402700	SIDT1	-0.583334	0.0464830934341881
15402723	CTC1	0.0181862	0.955264675975576
15402730	STXBP5L	-0.304555	0.335797771046947
15402754	GTF2E1	-0.275675	0.38579108010063
15402759	NDUFB4	-0.74535	0.00539735668403298
15402765	GSK3B	-0.212131	0.508039574799811
15402767	C1H3orf15	-0.0366447	0.909980884395657
15402781	PLA1A	0.631751	0.0275483437093108
15402792	ATP1A1	0.539627	0.0701675888920329
15402812	MAB21L3	-0.497702	0.0996551391655281
15402819	SLC22A15	0.758045	0.00427827478466641
15402830	VANGL1	0.0615567	0.849275631079474
15402838		-0.04189	0.897152196927182
15402862	TMEM39A	0.329618	0.295431455466156
15402873	B4GALT3	-0.231053	0.469970237073104
15402881		-0.412227	0.182984879643949
15402886	LOC408180	-0.064949	0.841060201070773
15402890	UPK1B	0.282777	0.373158570730968
15402900	C1H3ORF30	-0.737065	0.0062382945540808
15402907		-0.495038	0.10176977447862
15402911		-0.501568	0.0966391150929309
15402913	GAP43	0.085988	0.790461338551947
15402917	CLDND1	0.549859	0.0640082915567553
15402924	QTRTD1	-0.175981	0.584312841786564
15402934	ZDHHC23	0.126746	0.694672281891545
15402939	GRAMD1C	0.664763	0.0183504191900372
15402959	PLA2G10	0.22572	0.48056376468501
15402967		0.321963	0.307457251676677
15402971	APOVLDLII	0.579935	0.0480867661992584
15402978	ILDR1	-0.672164	0.0166450174638346
15402990	BOC	0.815565	0.00122204305589159
15403012	LOC418362	-0.0453478	0.888707355702363
15403031	TAF13	-0.542681	0.0682884305747531
15403036	GTPBP8	-0.639003	0.0252916589626845
15403045		0.700803	0.0111241832380146
15403050	SLC35A5	0.684055	0.0141527634702979
15403059	BLZF1	0.187775	0.558943258339514
15403067	ATP1B1	-0.15893	0.621758823282104
15403076	TBX19	-0.310433	0.326075597401188
15403090	SFT2D2	-0.689652	0.0130803901970229
15403099	TIPRL	-0.782835	0.0026072382323789
15403109		-0.317749	0.314191978155893
15403111	CPOX	-0.370219	0.236179948325453
15403120	COL8A1	0.875645	0.000189395127182321
15403123	TMEM30C	0.0533869	0.869116147328995
15403133	C1H3orf26	-0.172598	0.591671896582858
15403145		-0.0330426	0.918802371146731
15403147	TOMM70A	0.625512	0.0296031110118857
15403161	ABI3BP	0.828685	0.000865005066406818
15403186	IMPG2	0.765644	0.00369845605588536
15403220	SENP7	0.557796	0.0594957844692326
15403244		-0.468973	0.12405228367785
15403250	ZBTB11	-0.607661	0.0360895988360199
15403263	RPL24	-0.140692	0.662742480943444
15403270	CBLB	0.979303	2.8888e+06
15403291	CD47	0.945114	3.57623e+08
15403307	IFT57	0.777332	0.00292534949689769
15403320	MYH15	0.804687	0.00159604157028301
15403347	KIAA1524	0.68594	0.0137846109017181
15403372	HJURP	-0.163815	0.610943059140653
15403385	GUCA1C	0.0272955	0.932894255057525
15403390		-0.193361	0.547088476101005
15403397	BTLA	0.0757064	0.815107630520313
15403404	CGGBP1	-0.293799	0.353988474866298
15403406	PROS1	0.95922	8.29389e+07
15403421	STX19	-0.0192979	0.952532648824646
15403423	MINA	-0.226624	0.47876060193402
15403431		-0.340417	0.278925031921877
15403434	GABRR3	0.196682	0.540089471447591
15403443	DCAF6	-0.225548	0.480906412192992
15403463	MPZL1	0.824891	0.000958618020509575
15403470		-0.11241	0.727974247083772
15403472	RCSD1	0.827218	0.000900331760618377
15403480	POU2F1	-0.180223	0.57513734910775
15403497	DUSP27	-0.0645192	0.842100315353447
15403504	MAEL	0.110236	0.733064918942096
15403519	ZFP92	-0.302203	0.339731953993922
15403527		-0.0425586	0.89551850344617
15403530		-0.440274	0.152031593072908
15403533	ADPRH	-0.0484382	0.881168827726877
15403542	TIMMDC1	-0.503725	0.0949829630960893
15403546	POGLUT1	0.596242	0.0407364699022865
15403553	BCL9	-0.414447	0.180402622953614
15403557	ACP6	-0.312561	0.322594238371329
15403566	GJA5	0.132071	0.682423198663068
15403571	PDZK1P1	-0.536703	0.0719999880965646
15403581	HTR1F	0.256663	0.420659899712746
15403583	CHMP2B	0.0952427	0.768425561193465
15403591	CADM2	0.530545	0.0759666295445818
15403603	MIR1806	-0.235807	0.4606217759532
15403605		0.260718	0.413096308269076
15403607	LOC769250	-0.0428482	0.894810915931122
15403612	ROBO2	0.279691	0.378619912151099
15403637	ROBO2	-0.599958	0.0391803196772874
15403640	LOC418465	-0.799244	0.00181328013921627
15403646	LIPI	0.00088023	0.997833810887961
15403657	HSPA13	0.527947	0.0776837747124005
15403664	SAMSN1	0.891985	9.63479e+08
15403677	NRIP1	-0.510383	0.0899918361987316
15403680	NRIP1	-0.740702	0.00585785087180317
15403683	C1H21orf91	0.134185	0.677579921571744
15403689	TMPRSS15	-0.205314	0.522078129436507
15403695		-0.209518	0.513400002065718
15403697		0.426576	0.166696891592582
15403699	LOC112533602	-0.436936	0.155526703594082
15403701		0.00762476	0.981237405398498
15403705	LOC112533600	-0.324973	0.302696193791437
15403707		-0.589498	0.0436718745590625
15403709	MRPL39	-0.291707	0.357586369558055
15403721	ATP5J	-0.501094	0.0970051026000672
15403728	APP	0.93361	9.08005e+08
15403749	CYYR1	0.188637	0.557108314079385
15403753	ADAMTS1	0.113996	0.724267406895514
15403763	ADAMTS5	0.463073	0.129504817930733
15403772	LTN1	0.503906	0.0948449022352714
15403803	RWDD2B	0.0997571	0.757732407589649
15403810	CCT8	0.557183	0.0598364020582489
15403826	GRIK1	-0.342404	0.275946494904299
15403842	CLDN8	-0.0589701	0.855549110566479
15403844	TIAM1	0.862058	0.00031058821502079
15403870	SCAF4	0.307718	0.330546399372636
15403892	MIS18A	-0.325175	0.302379140313814
15403899	URB1	0.196302	0.540888257035501
15403937	C1H21orf59	-0.306461	0.332627469860497
15403947	SYNJ1	0.500822	0.0972161241065563
15403977	GCFC1	-0.259854	0.41470196458309
15403998	C1H21orf62	-0.493606	0.102918331848306
15404000	TMEM50B	0.648809	0.0224573966354183
15404009	GART	-0.283882	0.371213112759596
15404032	DONSON	0.0328377	0.919304509401211
15404044	CRYZL1	0.759632	0.00415188218806906
15404059	ATP5O	-0.512352	0.0885510364290479
15404068		-0.268661	0.398476779520191
15404070	KCNE1	-0.248054	0.436943775458712
15404072	RCAN1	0.817944	0.00115010781051947
15404078	RUNX1	0.884519	0.000132838118179954
15404088	SETD4	0.241481	0.449577660196511
15404101	CLDN14	-0.531215	0.0755281045103132
15404103		-0.07142	0.82542972073666
15404107	HLCS	0.797569	0.00188453581380111
15404122	PIGP	-0.347107	0.268969000431043
15404128	DSCR3	0.42178	0.172034913191067
15404139	KCNJ6	-0.357249	0.254274150884084
15404142	ERG	0.130244	0.686616660095662
15404153	PSMG1	-0.458147	0.13417521255844
15404162	BRWD1	-0.20615	0.520346104168682
15404198	HMGN1	-0.368426	0.238634428569941
15404204	LCA5L	-0.220081	0.491882012896348
15404212	DSCAM	0.33535	0.286602468098083
15404239	TMPRSS2	-0.319577	0.311260699152044
15404252	RIPK4	-0.142118	0.659505105886761
15404261		-0.310795	0.325481221897877
15404284	C2CD2	0.0542883	0.866923577291689
15404299	ZNF295	0.642568	0.0242331193448833
15404301	TFF2	-0.282907	0.372928712076164
15404305	TMPRSS3	-0.196252	0.540993048553068
15404317	RSPH1	-0.221226	0.489573785301527
15404325	WDR4	0.506234	0.0930807431638954
15404336		-0.533478	0.0740589900574867
15404344		-0.188944	0.556453415692966
15404351	LOC418544	-0.68953	0.0131030263576025
15404355	CBS	-0.218467	0.495144209171745
15404371	U2AF1	-0.570794	0.0525920412493889
15404383	SIK1	-0.567112	0.0544875203629872
15404397		0.345439	0.271431773757
15404402	HSF2BP	-0.565535	0.0553140714889288
15404410	LOC418554	0.459822	0.132574448339417
15404419	ICOSLG	0.750861	0.0048874197132078
15404426	KDM6A	-0.0935306	0.772490618094985
15404452	MAOA	0.752664	0.00472876318163581
15404468	GPR34	0.8451	0.000538219817300452
15404472	NYX	-0.493414	0.103073619033125
15404476	NYX	-0.602166	0.0382757400466965
15404478	NYX	-0.597181	0.0403391888580949
15404479	NYX	-0.452032	0.140122788614109
15404481	DDX3X	0.0959199	0.76681903316817
15404500	USP9X	-0.156311	0.627587707229934
15404543		-0.50401	0.0947655943477337
15404547	ATP6AP2	0.470211	0.122927007304218
15404558	MID1IP1	-0.909953	4.00199e+09
15404561	TSPAN7	0.513516	0.0877063851081587
15404570	OTC	-0.0753137	0.816052194835132
15404583	SYTL5	-0.351711	0.262238058365476
15404597	CYBB	0.828867	0.000860712025465907
15404615	XK	-0.572573	0.0516931502995822
15404624	LANCL3	0.44307	0.149143528775509
15404633	PRRG1	0.684325	0.0140996231070234
15404638		-0.141628	0.66061778280031
15404641	LOC107056924	-0.501352	0.0968057199218581
15404645		-0.5776	0.0492111250608133
15404650	GK	0.766548	0.00363361764707052
15404670	IL1RAPL1	-0.683352	0.0142919120174433
15404681	LOC418592	-0.140854	0.662374584419396
15404689		-0.284225	0.370610688697993
15404697	POLA1	0.695088	0.0120973477308445
15404733		-0.131989	0.682610735178324
15404735	PDK3	-0.473156	0.120278913490634
15404747	LOC772218	-0.294167	0.353357177636529
15404756	ZFX	0.265274	0.404678530404926
15404764	EIF2S3	0.170253	0.596793614587114
15404777	SAT1	0.206852	0.518896490342691
15404786	PRDX4	0.405082	0.191450566053322
15404794	PTCHD1	0.48064	0.113717512832138
15404799	PHEX	0.279957	0.378148638563418
15404824	SMS	-0.23481	0.462573785526751
15404839	MBTPS2	-0.347709	0.268083173475363
15404852		0.565928	0.0551073057777236
15404858	CNKSR2	0.749183	0.0050386585042542
15404877	PDHA1	-0.194751	0.544154915096277
15404889		-0.302013	0.340050768297019
15404907	CDKL5	0.772427	0.00323306096225813
15404923	RAI2	-0.748279	0.00512154768356059
15404925	BEND2	-0.0232361	0.942858500581408
15404938	NHS	0.472805	0.12059244942336
15404948	REPS2	0.471328	0.121918119397686
15404967	TXLNG	-0.317996	0.313794846408256
15404978	SYAP1	-0.658358	0.0199268884521304
15404989		-0.714643	0.00900897897738308
15404992	GRPR	-0.476524	0.117296078677232
15404996	ZRSR2	-0.0241949	0.940504346035217
15405005	BMX	-0.144524	0.65405610623501
15405022	MOSPD2	0.537396	0.0715632613560118
15405039	GLRA2	-0.239926	0.452590580917382
15405050		0.280157	0.377792367914233
15405056		0.0365533	0.910204764373117
15405062	OFD1	-0.259119	0.41607043071049
15405084	RAB9A	-0.534076	0.0736743736330888
15405090	TCEANC	-0.000768117	0.998109713479672
15405092	EGFL6	0.740724	0.0058555432007256
15405106		0.478214	0.115817673438665
15405110	TLR7	0.936633	7.23023e+08
15405117	PRPS2	-0.435867	0.156655977151499
15405126		-0.741823	0.00574415342627874
15405130		-0.405033	0.191510226879718
15405134	FRMPD4	-0.101749	0.753026023550173
15405151	MSL3	-0.0889285	0.783443696271829
15405164	LOC426097	-0.649184	0.0223539159487885
15405169	LOC107049810	-0.359932	0.250467016073156
15405171		-0.431646	0.161168551277463
15405175	CLCN4	0.0909818	0.778552250912405
15405185	WWC3	0.198981	0.535267242250813
15405208	CLDN34	-0.577537	0.0492413821082464
15405210	CLDN34	-0.542367	0.0684802064043749
15405212	SHROOM2	-0.339285	0.280629959460346
15405224	TBL1X	0.423512	0.170095754983638
15405241		-0.464791	0.127900887285054
15405244		-0.01633	0.959827094788719
15405247	STS	0.403946	0.192818295580552
15405257	GYG2	0.148642	0.64476636264356
15405265	XG	-0.210522	0.511338736428822
15405276	CD99	0.933852	8.91976e+08
15405287		0.145117	0.652715835823314
15405289	ASMT	-0.102056	0.752301538918002
15405299	AKAP17A	-0.0629804	0.845826042946791
15405307		0.353706	0.259353392061289
15405316	CSF2RA	0.830239	0.000828768336923514
15405329	CSF2RA	0.485035	0.109976421445457
15405337	SHOX	-0.221869	0.488279826960659
[truncated: 16,310 more rows]
