# Supplementary material for: Molecular Pathways and Key Genes Associated With Breast Width and Protein Content in White Striping and Wooden Breast Chicken Pectoral Muscle
Source: Front Physiol. 2022 Jul 8;13:936768. doi: 10.3389/fphys.2022.936768 (PMC9304951; doi:10.3389/fphys.2022.936768)
Supplement: Supplementary file 4 [file Table4.xlsx]

## Sheet: Yellow2
Supplementary Table S4. Functional analysis performed using DAVID tools. The table reports the detailed results of the functional classification of the yellow2 and turquoise module.
Annotation Cluster 1	Enrichment Score: 2.2845378881736953
Category	Term	Count	%	PValue	Genes	List Total	Pop Hits	Pop Total	Fold Enrichment	Bonferroni	Benjamini	FDR
KEGG_PATHWAY	hsa04120:Ubiquitin mediated proteolysis	10	3.67647	3.57161e-05	UBE2Z, UBA3, RHOBTB1, UBE3C, UBE2H, CUL4B, UBE2L3, BIRC2, FBXW11, CUL1	84	137	6879	5.97758	0.00576941	0.00576941	0.0432098
GOTERM_BP_DIRECT	GO:0042787~protein ubiquitination involved in ubiquitin-dependent protein catabolic process	8	2.94118	0.00649277	UBE2Z, BTBD6, UBE3C, CUL4B, RNF19B, UBE2L3, CUL1, KLHL20	241	153	16792	3.64321	0.999689	0.982379	10.034
REACTOME_PATHWAY	R-HSA-983168:R-HSA-983168	11	4.04412	0.00753248	PSMA2, UBE2Z, UBA3, BTBD6, UBE3C, UBE2H, RNF19B, UBE2L3, FBXW11, CUL1, KLHL20	121	308	9075	2.67857	0.9062	0.9062	9.66915
GOTERM_BP_DIRECT	GO:0000209~protein polyubiquitination	8	2.94118	0.0168507	PSMA2, RC3H2, UBE3C, RNF19B, UBE2L3, BIRC2, FBXW11, CUL1	241	184	16792	3.02941	1	0.970167	24.1082
GOTERM_MF_DIRECT	GO:0061630~ubiquitin protein ligase activity	6	2.20588	0.128369	UBE2Z, UBE2H, CUL4B, RNF19B, FBXW11, CUL1	240	187	16881	2.25682	1	0.914144	85.396
Annotation Cluster 2	Enrichment Score: 0.7320411134811179
Category	Term	Count	%	PValue	Genes	List Total	Pop Hits	Pop Total	Fold Enrichment	Bonferroni	Benjamini	FDR
GOTERM_CC_DIRECT	GO:0016020~membrane	9	19.5652	0.114107	VAMP7, PES1, PIGA, TMEM106C, PRPF40A, METTL7A, PSEN1, SFT2D1, RC3H2	42	2200	18224	1.77506	0.999998	1	1
UP_KEYWORDS	Endoplasmic reticulum	5	10.8696	0.182079	VAMP7, PIGA, TMEM106C, METTL7A, PSEN1	44	1067	20581	2.19189	1	1	1
GOTERM_CC_DIRECT	GO:0005789~endoplasmic reticulum membrane	4	8.69565	0.306411	VAMP7, PIGA, TMEM106C, PSEN1	42	862	18224	2.01348	1	1	1
Annotation Cluster 3	Enrichment Score: 0.7142540388309162
Category	Term	Count	%	PValue	Genes	List Total	Pop Hits	Pop Total	Fold Enrichment	Bonferroni	Benjamini	FDR
GOTERM_BP_DIRECT	GO:0015031~protein transport	4	8.69565	0.0673454	PSEN1, SDAD1, LIN7C, SFT2D1	41	395	16792	4.14745	1	1	1
UP_KEYWORDS	Protein transport	4	8.69565	0.134352	VAMP7, SDAD1, LIN7C, SFT2D1	44	610	20581	3.06721	1	1	1
UP_KEYWORDS	Transport	4	8.69565	0.795587	VAMP7, SDAD1, LIN7C, SFT2D1	44	1978	20581	0.945905	1	1	1
Annotation Cluster 4	Enrichment Score: 0.3751916627958764
Category	Term	Count	%	PValue	Genes	List Total	Pop Hits	Pop Total	Fold Enrichment	Bonferroni	Benjamini	FDR
UP_KEYWORDS	Ubl conjugation	6	13.0435	0.282439	CEP68, ZNF451, THRAP3, PES1, PRPF40A, BIRC2	44	1705	20581	1.64604	1	1	1
UP_KEYWORDS	Isopeptide bond	4	8.69565	0.423922	ZNF451, THRAP3, PES1, PRPF40A	44	1132	20581	1.65283	1	1	1
UP_KEYWORDS	Methylation	3	6.52174	0.625481	ZNF451, THRAP3, PRPF40A	44	1001	20581	1.40185	1	1	1
Annotation Cluster 5	Enrichment Score: 0.3407062229568539
Category	Term	Count	%	PValue	Genes	List Total	Pop Hits	Pop Total	Fold Enrichment	Bonferroni	Benjamini	FDR
GOTERM_CC_DIRECT	GO:0016021~integral component of membrane	14	30.4348	0.371056	ZNF451, IL4R, PSEN1, TSPAN15, DPP6, VAMP7, ADCK2, RCAN2, PIGA, LRIG1, TMEM106C, METTL7A, SFT2D1, ST6GALNAC6	42	5163	18224	1.17658	1	1	1
UP_KEYWORDS	Transmembrane helix	14	30.4348	0.392284	ZNF451, IL4R, PSEN1, TSPAN15, DPP6, VAMP7, ADCK2, RCAN2, PIGA, LRIG1, TMEM106C, METTL7A, SFT2D1, ST6GALNAC6	44	5634	20581	1.16232	1	1	1
UP_KEYWORDS	Transmembrane	14	30.4348	0.397024	ZNF451, IL4R, PSEN1, TSPAN15, DPP6, VAMP7, ADCK2, RCAN2, PIGA, LRIG1, TMEM106C, METTL7A, SFT2D1, ST6GALNAC6	44	5651	20581	1.15882	1	1	1
UP_KEYWORDS	Membrane	15	32.6087	0.750444	ZNF451, IL4R, PSEN1, LIN7C, TSPAN15, DPP6, VAMP7, ADCK2, RCAN2, PIGA, LRIG1, TMEM106C, METTL7A, SFT2D1, ST6GALNAC6	44	7494	20581	0.936249	1	1	1
Annotation Cluster 6	Enrichment Score: 0.2900001905598932
Category	Term	Count	%	PValue	Genes	List Total	Pop Hits	Pop Total	Fold Enrichment	Bonferroni	Benjamini	FDR
GOTERM_MF_DIRECT	GO:0016874~ligase activity	3	6.52174	0.123256	ZNF451, BIRC2, RC3H2	39	270	16881	4.8094	0.999998	1	1
UP_KEYWORDS	Ubl conjugation pathway	3	6.52174	0.417862	ZNF451, BIRC2, RC3H2, ERCC4	44	680	20581	2.0636	1	1	1
UP_KEYWORDS	Metal-binding	7	15.2174	0.796618	ZNF451, MAP3K15, RTEL1, NEK7, MUT, BIRC2, RC3H2, ERRC4	44	3640	20581	0.899519	1	1	1
UP_KEYWORDS	Zinc-finger	3	6.52174	0.89672	ZNF451, BIRC2, RC3H2, ERCC4	44	1781	20581	0.7879	1	1	1
UP_KEYWORDS	Zinc	3	6.52174	0.964384	ZNF451, BIRC2, RC3H2	44	2348	20581	0.597636	1	1	1
Annotation Cluster 7	Enrichment Score: 0.1794542143907932
Category	Term	Count	%	PValue	Genes	List Total	Pop Hits	Pop Total	Fold Enrichment	Bonferroni	Benjamini	FDR
UP_KEYWORDS	Golgi apparatus	3	6.52174	0.510251	VAMP7, PSEN1, ST6GALNAC6	44	812	20581	1.72814	1	1	1
GOTERM_CC_DIRECT	GO:0005794~Golgi apparatus	3	6.52174	0.584597	VAMP7, PSEN1, ST6GALNAC6	42	863	18224	1.50836	1	1	1
GOTERM_CC_DIRECT	GO:0005886~plasma membrane	6	13.0435	0.970504	TSPAN15, DPP6, VAMP7, PSEN1, LIN7C, ST6GALNAC6	42	4121	18224	0.631747	1	1	1
Annotation Cluster 8	Enrichment Score: 0.17180534644330916
Category	Term	Count	%	PValue	Genes	List Total	Pop Hits	Pop Total	Fold Enrichment	Bonferroni	Benjamini	FDR
UP_KEYWORDS	Activator	3	6.52174	0.403881	THRAP3, ATAD2, BIRC2	44	661	20581	2.12292	1	1	1
GOTERM_BP_DIRECT	GO:0006351~transcription, DNA-templated	5	10.8696	0.700203	ZNF451, SWT1, ATAD2, BIRC2, PRR13	41	1955	16792	1.04747	1	1	1
UP_KEYWORDS	Transcription regulation	5	10.8696	0.733439	ZNF451, THRAP3, ATAD2, BIRC2, PRR13	44	2332	20581	1.00289	1	1	1
UP_KEYWORDS	Transcription	5	10.8696	0.754006	ZNF451, THRAP3, ATAD2, BIRC2, PRR13	44	2398	20581	0.975292	1	1	1
GOTERM_BP_DIRECT	GO:0006355~regulation of transcription, DNA-templated	3	6.52174	0.884622	ATAD2, BIRC2, PRR13	41	1504	16792	0.816943	1	1	1
Annotation Cluster 9	Enrichment Score: 0.06139303232377268
Category	Term	Count	%	PValue	Genes	List Total	Pop Hits	Pop Total	Fold Enrichment	Bonferroni	Benjamini	FDR
UP_KEYWORDS	Glycoprotein	9	19.5652	0.76495	TSPAN15, DPP6, IL4R, PIGA, GDF2, LRIG1, LIF, TMEM106C, ST6GALNAC6	44	4551	20581	0.925016	1	1	1
GOTERM_CC_DIRECT	GO:0005615~extracellular space	3	6.52174	0.816935	IL4R, GDF2, LIF	42	1347	18224	0.96638	1	1	1
UP_KEYWORDS	Disulfide bond	6	13.0435	0.866321	DPP6, IL4R, GDF2, LRIG1, LIF, ST6GALNAC6	44	3434	20581	0.817268	1	1	1
UP_KEYWORDS	Secreted	3	6.52174	0.926165	IL4R, GDF2, LIF	44	1965	20581	0.714122	1	1	1
UP_KEYWORDS	Signal	5	10.8696	0.983665	IL4R, GDF2, LRIG1, LIF, METTL7A	44	4160	20581	0.5622	1	1	1

## Sheet: Turquoise
Supplementary Table S4. Functional analysis performed using DAVID tools. The table reports the detailed results of the functional classification of the yellow2 and turquoise module.
Annotation Cluster 1	Enrichment Score: 9.196752270984048
Category	Term	Count	%	PValue	Genes	List Total	Pop Hits	Pop Total	Fold Enrichment	Bonferroni	Benjamini	FDR
KEGG_PATHWAY	hsa04510:Focal adhesion	54	3.63147	2.07164e-12	ITGB1, LAMC3, TNC, PIK3CB, ACTB, COMP, CCND2, CAPN2, RAC2, AKT1, ITGAV, PDGFRB, PDGFRA, ITGA4, ACTN1, ACTN4, COL4A4, COL6A2, COL6A1, COL4A6, ITGA8, COL6A3, ITGA6, DOCK1, SHC3, ROCK1, LAMA1, PIK3R3, PIK3R2, THBS2, THBS1, EGFR, RAP1B, PDGFD, ERBB2, CHAD, SPP1, PAK6, FYN, PAK3, PAK2, EGF, FN1, BRAF, PARVA, LAMB1, IGF1, PARVB, COL1A1, COL3A1, COL1A2, COL5A1, COL5A2, ZYX	639	206	6879	2.82196	5.55209e-10	5.552e-10	5.09624e-10
KEGG_PATHWAY	hsa04512:ECM-receptor interaction	29	1.95024	1.73995e-09	ITGB1, SDC4, LAMC3, LAMA1, TNC, THBS2, THBS1, COMP, CHAD, SPP1, ITGAV, ITGA4, FN1, LAMB1, HSPG2, COL1A1, COL3A1, COL1A2, COL5A1, COL4A4, COL6A2, COL5A2, COL6A1, ITGA8, COL4A6, COL6A3, ITGA6, CD47, CD44	639	87	6879	3.58842	4.66308e-07	2.33154e-07	2.14014e-07
KEGG_PATHWAY	hsa04151:PI3K-Akt signaling pathway	64	4.30397	7.12673e-08	ITGB1, CDKN1B, LAMC3, YWHAB, TNC, PIK3CB, FGF2, COMP, FGF7, CCND2, YWHAQ, CREB3L1, CREB3L2, AKT1, ITGAV, JAK2, JAK3, YWHAH, PDGFRB, IFNAR2, PDGFRA, IL4R, ITGA4, YWHAZ, COL4A4, COL6A2, COL6A1, COL4A6, ITGA8, COL6A3, ITGA6, SGK2, EPHA2, IFNAR1, CSF1R, PHLPP1, LAMA1, LPAR1, PIK3R3, PIK3R2, THBS2, THBS1, EGFR, HSP90B1, PPP2CA, GNG10, GNG5, PDGFD, CHAD, SPP1, ANGPT1, EGF, FN1, LAMB1, IGF1, COL1A1, COL…	639	345	6879	1.99703	1.90995e-05	6.36655e-06	5.84392e-06
Annotation Cluster 2	Enrichment Score: 7.806283422848356
Category	Term	Count	%	PValue	Genes	List Total	Pop Hits	Pop Total	Fold Enrichment	Bonferroni	Benjamini	FDR
UP_KEYWORDS	Glycoprotein	427	28.7155	1.5707e-10	CNTFR, PGAP1, TMEM200B, SERPINE2, TMEM200A, TRIL, XYLT1, C4BPA, CREB3L1, CREB3L2, C3AR1, AKT1, CMKLR1, SERPINF1, GLCE, CACNA2D4, HSPG2, SIGIRR, GPR162, GPR161, AGTR2, FREM1, CFH, RPN2, HHLA2, RPN1, THY1, FAM171A1, C7, PDGFD, CHST15, SERPINH1, ICOS, ABCA1, FZD1, GPR12, ABCA9, IL31RA, FN1, ABCA8, GPR137B, COL1A1, SLC6A6, GNPTG, COL1A2, CILP, PPT1, SSPO, SERPINI1, LGMN, SERPINA1, HEXB, HEXA, GPR20, …	1476	4551	20581	1.30828	7.71214e-08	1.28797e-08	1.14661e-08
UP_KEYWORDS	Signal	385	25.8911	1.16375e-08	CNTFR, SERPINE2, TRIL, C4BPA, CYP2D6, PROK2, WLS, WSB1, SERPINF1, CACNA2D4, HSPG2, GPR162, FREM1, CFH, RPN2, HHLA2, RPN1, IQGAP1, THY1, FAM171A1, C7, PDGFD, SERPINH1, ICOS, FZD1, GPR12, IL31RA, FN1, COL1A1, SLC6A6, GNPTG, COL1A2, CILP, PPT1, SSPO, SERPINI1, LGMN, SERPINA1, HEXB, HEXA, VSIG10L, PIGX, MRC2, TSPO, HAVCR1, CTBS, CHST6, MYOC, KCND2, KCND3, NFAM1, MAMDC2, SUMF2, F5, BACE2, MMP16, PXDN,…	1476	4160	20581	1.29047	5.71399e-06	6.36183e-07	5.66358e-07
UP_KEYWORDS	Disulfide bond	313	21.0491	2.08544e-06	CNTFR, APP, SPARC, TRIO, XYLT1, TXNDC11, C4BPA, ANTXR2, ANTXR1, GJA1, EDNRA, C3AR1, AKT1, PROK2, VSIG4, HMCN1, ICOSLG, EPHB3, CMKLR1, ST6GAL1, ENTPD1, MUSK, IL1R1, SLC34A1, GPR37L1, CACNA2D4, HSPG2, SIGIRR, SOAT1, CRISPLD2, GPR161, MXRA8, AGTR2, FREM1, MXRA5, PLA1A, EPHA2, IGSF6, CFH, HHLA2, MTTP, LPAR1, STC1, THY1, ART5, KALRN, CD1B, C7, LCN15, PDGFD, PRDX1, CHST15, ST8SIA4, ICOS, ABCA1, FZD1, C…	1476	3434	20581	1.27094	0.00102343	6.84024e-05	6.08948e-05
Annotation Cluster 3	Enrichment Score: 6.294866389250256
Category	Term	Count	%	PValue	Genes	List Total	Pop Hits	Pop Total	Fold Enrichment	Bonferroni	Benjamini	FDR
GOTERM_MF_DIRECT	GO:0005096~GTPase activator activity	51	3.42972	6.16457e-08	ARHGAP8, ARHGAP1, HTR2B, SIPA1L2, ARHGAP6, PREX1, ARHGAP42, OPHN1, ARHGDIB, SH3BGRL3, AGFG1, ARAP2, TBC1D2B, GMIP, BCR, ACAP3, TBC1D2, TBC1D5, RP2, RAPGEF2, DOCK2, DOCK1, LLGL1, ARHGEF6, ARHGAP19, ARHGAP18, AGAP1, PIK3R2, ARHGAP17, ASAP1, THY1, IQGAP1, ARHGAP15, KALRN, ARHGAP12, RIC8B, WNT11, CHN1, TBC1D14, TBC1D12, SRGAP2, STARD13, MYO9B, ADAP1, MYO9A, STXBP5L, SGSM3, NF1, RUNDC1, RGS10, SMAP1	1360	279	16881	2.26895	8.18621e-05	2.72885e-05	2.70213e-05
GOTERM_BP_DIRECT	GO:0043547~positive regulation of GTPase activity	82	5.51446	3.0403e-07	ITGB1, TRIO, ARHGAP8, DOCK8, ARHGAP1, HTR2B, FNBP1L, SIPA1L2, ARHGAP6, FGF2, DOCK10, DOCK11, AKAP13, PREX1, ARHGAP42, FGF7, RASGEF1A, OPHN1, RASGEF1B, ARHGDIB, SH3BGRL3, JAK2, JAK3, MCF2L2, RALGPS2, AGFG1, PDGFRB, PDGFRA, PLEKHG5, ARAP2, RAB3IL1, GMIP, BCR, ACAP3, TBC1D2, RP2, ARHGEF3, RAPGEF2, ITGA6, DOCK2, DOCK1, RAPGEF6, LLGL1, ARHGEF6, SHC3, ARHGAP19, ARHGAP18, AGAP1, PIK3R2, ARHGAP17, ASAP1,…	1364	565	16792	1.78671	0.00136598	0.000341653	0.000339753
GOTERM_BP_DIRECT	GO:0051056~regulation of small GTPase mediated signal transduction	30	2.01748	8.55858e-07	ARHGAP8, TRIO, ARHGAP1, ARHGAP19, ARHGAP18, ARHGAP17, PIK3R2, SIPA1L2, ARHGAP15, ARHGAP6, KALRN, AMOT, ARHGAP12, AKAP13, FGD4, OPHN1, ARHGDIB, CHN1, RAC2, SRGAP2, STARD13, PLEKHG5, ARAP2, MYO9B, GMIP, MYO9A, BCR, TIAM1, ARHGEF3, ARHGEF6	1364	134	16792	2.75616	0.00384055	0.000641181	0.000637614
UP_KEYWORDS	GTPase activation	34	2.28648	4.12396e-06	ARHGAP8, ARHGAP1, ARHGAP19, ARHGAP18, AGAP1, ARHGAP17, ASAP1, SIPA1L2, ARHGAP15, ARHGAP6, ARHGAP12, ARHGAP42, OPHN1, ARHGDIB, CHN1, TBC1D14, TBC1D12, SRGAP2, STARD13, ARAP2, MYO9B, TBC1D2B, ADAP1, GMIP, MYO9A, BCR, ACAP3, TBC1D2, RP2, TBC1D5, NF1, RGS10, RAPGEF2, SMAP1	1476	197	20581	2.40654	0.00202282	0.000116202	0.000103448
Annotation Cluster 4	Enrichment Score: 4.198097387748288
Category	Term	Count	%	PValue	Genes	List Total	Pop Hits	Pop Total	Fold Enrichment	Bonferroni	Benjamini	FDR
UP_KEYWORDS	Membrane	660	44.3847	8.14825e-12	CNTFR, VPS29, PGAP1, SPI1, TMEM200B, TMEM200A, TRIL, RAPH1, XYLT1, SLC4A3, FNBP1L, EPS8, PREX1, KRTCAP3, GJA1, CYP2D6, KIAA1468, DPYSL2, CREB3L1, CREB3L2, C3AR1, MS4A15, AKT1, WLS, CMKLR1, GLCE, PRKCD, HPCAL1, FNDC3B, CACNA2D4, SCAMP1, TMEM82, NUP93, BCR, SIGIRR, GPR162, PRKD3, GPR161, ORAI2, AGTR2, FAR2, MPPE1, RPN2, HHLA2, RPN1, IQGAP1, THY1, XKRX, FAM171A1, PRKAR2B, PTPMT1, AGMO, RNF217, CHST1…	1476	7494	20581	1.22803	4.0008e-09	1.00224e-09	8.92234e-10
UP_KEYWORDS	Transmembrane	455	30.5985	0.00180945	PGAP1, SPI1, TMEM200B, TMEM200A, TRIL, XYLT1, SLC4A3, KRTCAP3, GJA1, CYP2D6, KIAA1468, CREB3L1, CREB3L2, C3AR1, MS4A15, WLS, CMKLR1, GLCE, FNDC3B, CACNA2D4, SCAMP1, TMEM82, SIGIRR, GPR162, GPR161, ORAI2, AGTR2, FAR2, MPPE1, RPN2, HHLA2, RPN1, XKRX, FAM171A1, AGMO, RNF217, CHST15, HMOX1, COX2, GSG1L, ICOS, ABCA1, FZD1, SDR42E1, GPR12, LRBA, ABCA9, IL31RA, TMEM192, ABCA8, GPR137B, TMEM198, COL1A1, …	1476	5651	20581	1.12271	0.589033	0.0185468	0.0165112
UP_KEYWORDS	Transmembrane helix	453	30.464	0.00208589	PGAP1, SPI1, TMEM200B, TMEM200A, TRIL, XYLT1, SLC4A3, KRTCAP3, GJA1, CYP2D6, KIAA1468, CREB3L1, CREB3L2, C3AR1, MS4A15, WLS, CMKLR1, GLCE, FNDC3B, CACNA2D4, SCAMP1, TMEM82, SIGIRR, GPR162, GPR161, ORAI2, AGTR2, FAR2, MPPE1, RPN2, HHLA2, RPN1, XKRX, FAM171A1, AGMO, RNF217, CHST15, HMOX1, COX2, GSG1L, ICOS, ABCA1, FZD1, SDR42E1, GPR12, LRBA, ABCA9, IL31RA, TMEM192, ABCA8, GPR137B, TMEM198, COL1A1, …	1476	5634	20581	1.12114	0.641291	0.0209441	0.0186453
GOTERM_CC_DIRECT	GO:0016021~integral component of membrane	405	27.236	0.524455	PGAP1, SPI1, TMEM200B, TMEM200A, XYLT1, SLC4A3, KRTCAP3, CYP2D6, KIAA1468, CREB3L1, CREB3L2, C3AR1, MS4A15, WLS, CMKLR1, GLCE, FNDC3B, SCAMP1, TMEM82, SIGIRR, GPR162, GPR161, ORAI2, FAR2, MPPE1, FREM1, RPN2, HHLA2, RPN1, XKRX, FAM171A1, AGMO, RNF217, CHST15, HMOX1, COX2, GSG1L, FZD1, SDR42E1, GPR12, LRBA, ABCA9, IL31RA, TMEM192, ABCA8, GPR137B, TMEM198, COL1A1, SLC6A6, RNF103, GPR183, ARHGAP1, GP…	1429	5163	18224	1.00038	1	1	0.947674
Annotation Cluster 5	Enrichment Score: 3.9856471746843845
Category	Term	Count	%	PValue	Genes	List Total	Pop Hits	Pop Total	Fold Enrichment	Bonferroni	Benjamini	FDR
GOTERM_CC_DIRECT	GO:0005913~cell-cell adherens junction	49	3.29523	1.28517e-05	ITGB1, TES, YWHAB, ARHGAP1, OLA1, FNBP1L, SEPT9, ATIC, SEPT7, SH3GLB1, CAST, ANXA1, ANXA2, SWAP70, TMOD3, YWHAZ, SEPT2, TMEM2, CTTN, MYH9, PLIN3, ITGA6, EPHA2, CHMP5, MACF1, ARHGAP18, ASAP1, UBFD1, IQGAP1, EGFR, PDLIM1, PRDX1, PAK6, RPS2, PAK2, SPTBN1, LYN, HSPA5, STAT1, PARVA, PAICS, RAB11B, SMAD7, ANLN, APC, FASN, ZYX, ESYT2, NECTIN1	1429	323	18224	1.93466	0.0088158	0.000589205	0.000557564
GOTERM_MF_DIRECT	GO:0098641~cadherin binding involved in cell-cell adhesion	44	2.95898	6.9392e-05	ITGB1, MACF1, TES, YWHAB, ARHGAP1, OLA1, ARHGAP18, ASAP1, UBFD1, IQGAP1, FNBP1L, EGFR, PDLIM1, SEPT9, ATIC, SEPT7, PRDX1, PAK6, RPS2, PAK2, SPTBN1, SH3GLB1, CAST, ANXA1, HSPA5, ANXA2, STAT1, TMOD3, SWAP70, PARVA, PAICS, YWHAZ, SEPT2, RAB11B, ANLN, TMEM2, CTTN, FASN, MYH9, PLIN3, ITGA6, ESYT2, EPHA2, CHMP5	1360	290	16881	1.88328	0.0880369	0.0102392	0.0101389
GOTERM_BP_DIRECT	GO:0098609~cell-cell adhesion	38	2.55548	0.00123819	MACF1, TES, YWHAB, ARHGAP1, OLA1, ARHGAP18, ASAP1, UBFD1, IQGAP1, FNBP1L, PDLIM1, SEPT9, ATIC, SEPT7, PRDX1, PAK6, RPS2, PAK2, SPTBN1, SH3GLB1, CAST, HSPA5, ANXA2, STAT1, TMOD3, SWAP70, PAICS, YWHAZ, SEPT2, RAB11B, ANLN, TMEM2, CTTN, FASN, PLIN3, ESYT2, EPHA2, CHMP5	1364	271	16792	1.72624	0.996191	0.173927	0.17296
Annotation Cluster 6	Enrichment Score: 3.8046272748164207
Category	Term	Count	%	PValue	Genes	List Total	Pop Hits	Pop Total	Fold Enrichment	Bonferroni	Benjamini	FDR
UP_KEYWORDS	Hydroxylation	20	1.34499	3.75241e-05	C1QB, INVS, COL14A1, PROS1, COL19A1, COL1A1, COL3A1, COL1A2, COL5A1, NDUFS7, COL4A4, COL6A2, COL5A2, COL6A1, COL4A6, COL6A3, COL8A1, ANKS6, SFTPA1, C1QC	1476	95	20581	2.93553	0.018256	0.000839175	0.000747071
GOTERM_BP_DIRECT	GO:0030574~collagen catabolic process	17	1.14324	3.77246e-05	MMP2, CTSS, COL19A1, MRC2, COL1A1, COL3A1, COL1A2, MMP16, COL5A1, COL4A4, COL6A2, COL5A2, COL6A1, COL4A6, COL6A3, COL8A1, CTSB	1364	64	16792	3.27007	0.156009	0.0123698	0.012301
UP_KEYWORDS	Collagen	20	1.34499	5.87504e-05	C1QB, COLEC12, COL14A1, COL19A1, COL1A1, COL3A1, COL1A2, P4HA1, COL5A1, COL4A4, COL6A2, COL5A2, COL6A1, SERPINH1, COL4A6, EMILIN2, COL6A3, COL8A1, SFTPA1, C1QC	1476	98	20581	2.84567	0.0284352	0.00114761	0.00102166
GOTERM_CC_DIRECT	GO:0005581~collagen trimer	20	1.34499	7.84336e-05	C1QB, COLEC12, COL14A1, COL19A1, COL1A1, COL3A1, COL1A2, P4HA1, COL5A1, LOX, COL4A4, COL6A2, COL5A2, COL6A1, SERPINH1, COL4A6, EMILIN2, COL6A3, SFTPA1, C1QC	1429	92	18224	2.77239	0.0526085	0.00255308	0.00241598
KEGG_PATHWAY	hsa04974:Protein digestion and absorption	16	1.07599	0.014535	KCNK5, CPB1, COL14A1, PRCP, DPP4, COL1A1, COL3A1, COL1A2, COL5A1, XPNPEP2, COL4A4, COL6A2, COL5A2, COL6A1, COL4A6, COL6A3	639	88	6879	1.95732	0.980238	0.129846	0.119187
Annotation Cluster 7	Enrichment Score: 3.0646340262141707
Category	Term	Count	%	PValue	Genes	List Total	Pop Hits	Pop Total	Fold Enrichment	Bonferroni	Benjamini	FDR
UP_KEYWORDS	Kinase	82	5.51446	6.82539e-05	CDKN1B, TRIO, SH3KBP1, ADPGK, PIK3C2G, PIK3CB, EPS8, AKAP13, AKAP10, CAMKV, PLAU, CLP1, RPS6KA2, RPS6KA1, AKT1, JAK2, JAK3, ROS1, EPHB3, PDGFRB, PDGFRA, EPHA6, MUSK, PRKCD, ITPK1, VRK2, YWHAZ, TGFBR1, TGFBR2, BCR, ITPKB, PRKD3, MAK, BMP2K, BTK, FAM20C, SGK2, CAMK1G, GNE, EPHA2, CSF1R, ROCK1, STK39, PIK3R3, PIK3R2, SGMS2, KALRN, EGFR, PRKAR2B, ERBB2, ABL1, PACSIN3, PIP5K1A, PAK6, TRPM7, FYN, PAK3,…	1476	735	20581	1.55563	0.0329584	0.00115796	0.00103087
UP_KEYWORDS	Nucleotide-binding	164	11.0289	0.000734948	TRIO, UBE2D3, ACSM5, SMC3, ACTB, ACTG2, GIMAP8, SMC2, CLP1, RPS6KA2, RPS6KA1, AKT1, ROS1, EPHB3, DDX17, PDGFRB, PDGFRA, ENTPD1, EPHA6, MUSK, STARD9, PRKCD, ATP11C, GTPBP8, VRK2, BCR, EEF1A1, RAB30, RAB31, CDC34, RRAGC, PRKD3, MAK, BTK, ABCG4, GNE, EPHA2, CUL9, CSF1R, DDX5, RAB5C, ARL3, HSPA4L, RHOBTB3, STK39, AGAP1, KALRN, ACACA, HSP90B1, RAP1B, ATP5B, HSPH1, PRKAR2B, ABL1, PIP5K1A, TRPM7, MYH10,…	1476	1788	20581	1.27896	0.303016	0.00860939	0.00766446
UP_KEYWORDS	ATP-binding	131	8.80968	0.000942902	TRIO, UBE2D3, ACSM5, SMC3, ACTB, ACTG2, SMC2, CLP1, RPS6KA2, RPS6KA1, AKT1, ROS1, EPHB3, DDX17, PDGFRB, PDGFRA, ENTPD1, EPHA6, MUSK, STARD9, PRKCD, ATP11C, VRK2, BCR, CDC34, PRKD3, MAK, BTK, ABCG4, GNE, EPHA2, CUL9, CSF1R, DDX5, HSPA4L, RHOBTB3, STK39, KALRN, ACACA, HSP90B1, ATP5B, HSPH1, ABL1, PIP5K1A, TRPM7, MYH10, FUK, MDN1, NADK, ABCA1, YARS, UBE2F, LYN, UBE2H, YES1, CHKA, HSPA5, XRCC5, ABCA9…	1476	1391	20581	1.31318	0.370723	0.0107886	0.00960444
GOTERM_MF_DIRECT	GO:0005524~ATP binding	145	9.75118	0.0116577	TRIO, UBE2D3, ACSM5, SMC3, ACTB, ACTG2, SMC2, SMCHD1, CLP1, RPS6KA2, RPS6KA1, CHORDC1, AKT1, ROS1, EPHB3, TGM2, DDX17, PDGFRB, PDGFRA, ENTPD1, EPHA6, MUSK, SWAP70, STARD9, PRKCD, ATP11C, VRK2, RUNX1, BCR, CDC34, PRKD3, MAK, BTK, ABCG4, GNE, EPHA2, CUL9, CSF1R, DDX5, HSPA4L, RHOBTB3, STK39, PDS5B, KALRN, ACACA, HSP90B1, ATP5B, HSPH1, ABL1, PIP5K1A, TRPM7, MYH10, FUK, MDN1, NADK, ABCA1, YARS, UBE2F…	1360	1495	16881	1.20389	1	0.480602	0.475897
Annotation Cluster 8	Enrichment Score: 2.8093754691652593
Category	Term	Count	%	PValue	Genes	List Total	Pop Hits	Pop Total	Fold Enrichment	Bonferroni	Benjamini	FDR
UP_KEYWORDS	Guanine-nucleotide releasing factor	26	1.74849	5.65279e-05	TRIO, DOCK8, KALRN, DOCK10, AKAP13, DOCK11, FGD4, PREX1, RIC8B, RASGEF1A, RASGEF1B, RALGDS, MCF2L2, RALGPS2, ARHGEF10, IQSEC1, RAB3IL1, BCR, TIAM1, ARHGEF3, RAPGEF2, DOCK2, RGL1, DOCK1, RAPGEF6, ARHGEF6	1476	149	20581	2.43314	0.0273743	0.00114761	0.00102166
GOTERM_MF_DIRECT	GO:0005089~Rho guanyl-nucleotide exchange factor activity	15	1.00874	0.00308276	ARHGEF10, TRIO, PLEKHG5, KALRN, BCR, TIAM1, DOCK11, FGD4, PREX1, AKAP13, DNMBP, ARHGEF3, DOCK1, MCF2L2, ARHGEF6	1360	77	16881	2.41802	0.983431	0.202914	0.200928
GOTERM_BP_DIRECT	GO:0035023~regulation of Rho protein signal transduction	15	1.00874	0.00532624	ARHGEF10, TRIO, PLEKHG5, MYO9B, KALRN, BCR, TIAM1, FGD4, PREX1, AKAP13, DNMBP, ARHGDIB, ARHGEF3, MCF2L2, ARHGEF6	1364	81	16792	2.27979	1	0.36833	0.366281
GOTERM_MF_DIRECT	GO:0005085~guanyl-nucleotide exchange factor activity	19	1.27774	0.00623555	TRIO, PLEKHG5, DOCK8, KALRN, DOCK10, TIAM1, DOCK11, FGD4, AKAP13, RIC8B, RASGEF1A, RASGEF1B, ARHGEF3, DOCK2, DOCK1, RALGDS, RAPGEF6, ARHGEF6, RALGPS2	1360	118	16881	1.99862	0.999753	0.295743	0.292848
Annotation Cluster 9	Enrichment Score: 2.258990839070846
Category	Term	Count	%	PValue	Genes	List Total	Pop Hits	Pop Total	Fold Enrichment	Bonferroni	Benjamini	FDR
GOTERM_BP_DIRECT	GO:0007229~integrin-mediated signaling pathway	18	1.21049	0.00243497	ITGB1, ITGA4, RCC2, ITGB2, PLEK, ADAM33, ADAM22, COL3A1, FUT8, ITGA8, ZYX, ITGBL1, MYH9, ITGAV, ITGA6, ITGB1BP1, CD47, DOCK1	1364	99	16792	2.23834	0.999983	0.254539	0.253123
UP_KEYWORDS	Integrin	10	0.672495	0.00410268	ITGB1, ITGA4, ITGB2, ADAM22, ITGA8, ADAM33, ITGBL1, ITGAV, ITGB1BP1, ITGA6	1476	45	20581	3.09861	0.867153	0.036045	0.0320888
GOTERM_BP_DIRECT	GO:0007160~cell-matrix adhesion	16	1.07599	0.00567675	ITGB1, ECM2, ITGA4, ITGB2, EMP2, PKD1, TIAM1, COL3A1, ITGA8, ZYX, ITGAV, ITGA6, ITGB1BP1, FREM1, CD44, TECTA	1364	90	16792	2.1886	1	0.378648	0.376542
GOTERM_CC_DIRECT	GO:0008305~integrin complex	7	0.470746	0.0162322	ITGB1, ITGA4, ITGB2, ITGA8, MYH9, ITGAV, ITGA6	1429	27	18224	3.30633	0.999987	0.189559	0.179379
Annotation Cluster 10	Enrichment Score: 1.825604630649865
Category	Term	Count	%	PValue	Genes	List Total	Pop Hits	Pop Total	Fold Enrichment	Bonferroni	Benjamini	FDR
GOTERM_BP_DIRECT	GO:0021785~branchiomotor neuron axon guidance	5	0.336247	0.0039054	NRP1, PLXND1, SEMA3A, PLXNA1, PLXNC1	1364	9	16792	6.83936	1	0.313478	0.311735
GOTERM_BP_DIRECT	GO:0060666~dichotomous subdivision of terminal units involved in salivary gland branching	4	0.268998	0.00470955	NRP1, PLXND1, SEMA3A, PLXNA1	1364	5	16792	9.84868	1	0.346312	0.344386
GOTERM_CC_DIRECT	GO:0002116~semaphorin receptor complex	5	0.336247	0.00791754	NRP1, NRP2, PLXND1, PLXNA1, PLXNC1	1429	11	18224	5.79681	0.995818	0.121226	0.114716
GOTERM_MF_DIRECT	GO:0017154~semaphorin receptor activity	5	0.336247	0.0122432	NRP1, NRP2, PLXND1, PLXNA1, PLXNC1	1360	12	16881	5.17188	1	0.480602	0.475897
GOTERM_BP_DIRECT	GO:1902287~semaphorin-plexin signaling pathway involved in axon guidance	5	0.336247	0.0125969	NRP1, PLXND1, SEMA3A, PLXNA1, PLXNC1	1364	12	16792	5.12952	1	0.523318	0.520407
GOTERM_BP_DIRECT	GO:0048841~regulation of axon extension involved in axon guidance	4	0.268998	0.0145617	PLXND1, SEMA3A, PLXNA1, PLXNC1	1364	7	16792	7.03477	1	0.564266	0.561128
GOTERM_BP_DIRECT	GO:0071526~semaphorin-plexin signaling pathway	4	0.268998	0.508348	SEMA5B, NRP1, PLXND1, SEMA3A	1364	33	16792	1.49222	1	1	0.99466
Annotation Cluster 11	Enrichment Score: 1.7790546932226343
Category	Term	Count	%	PValue	Genes	List Total	Pop Hits	Pop Total	Fold Enrichment	Bonferroni	Benjamini	FDR
UP_KEYWORDS	Oxidoreductase	61	4.10222	0.00279974	PHF2, MOXD1, PYROXD1, KDM1B, PLOD2, DBH, PLOD1, ALKBH8, CYP2D6, FTH1, UQCRFS1, DUS4L, YWHAH, GPX8, CYBB, PTGR1, PGD, YWHAZ, UGDH, NDUFS8, NDUFS7, LOX, ASPH, GPD2, CHDH, DPYD, PXDN, TET3, FAR2, GAPDH, HPD, STEAP2, MAOA, FOXRED1, DDO, CRYZ, CYP17A1, AGMO, PRDX1, HMOX1, RDH14, NDUFV1, VAT1, SDR42E1, KDM4C, NOS2, TXNRD1, SCD5, CYBRD1, TYR, CYP8B1, QDPR, DHRS7, P4HA1, FASN, P4HA3, NDUFAF5, CYP20A1, PY…	1476	582	20581	1.46146	0.747565	0.0261184	0.0232518
UP_KEYWORDS	Iron	35	2.35373	0.0163848	PHF2, APP, PLOD2, PLOD1, CYGB, ALKBH8, CYP17A1, CYP2D6, MB, AGMO, FTH1, REV3L, HMOX1, UQCRFS1, NDUFV1, CYB5A, KDM4C, NOS2, SCD5, CYBB, CYBRD1, CYP8B1, NDUFS8, NDUFS7, P4HA1, ASPH, P4HA3, DPYD, PXDN, TET3, CYP20A1, ACO1, STEAP2, HPD, LTF	1476	324	20581	1.50627	0.9997	0.122142	0.108736
GOTERM_BP_DIRECT	GO:0055114~oxidation-reduction process	58	3.90047	0.100294	PHF2, MOXD1, PYROXD1, KDM1B, PLOD2, DBH, PLOD1, ALKBH8, CYP2D6, FTH1, STAB1, SH3BGRL3, DUS4L, GPX8, CYBB, PTGR1, PGD, UGDH, TMX4, NDUFS7, LOX, ASPH, SCO2, GPD2, CHDH, DPYD, PXDN, FAR2, HPD, STEAP2, MAOA, FOXRED1, DDO, CRYZ, CYP17A1, AGMO, PRDX1, CREG2, RDH14, VAT1, SDR42E1, CYB5A, KDM4C, NOS2, TXNRD1, SCD5, CYBRD1, TYR, CYP8B1, QDPR, DHRS7, P4HA1, FASN, P4HA3, NDUFAF5, CYP20A1, PYROXD2, DEGS1	1364	592	16792	1.20613	1	1	0.99466
Annotation Cluster 12	Enrichment Score: 1.673675330921669
Category	Term	Count	%	PValue	Genes	List Total	Pop Hits	Pop Total	Fold Enrichment	Bonferroni	Benjamini	FDR
GOTERM_BP_DIRECT	GO:0007264~small GTPase mediated signal transduction	37	2.48823	0.000394635	RAB5C, ARL3, DOCK8, ARHGAP1, RHOBTB3, ARHGAP18, AGAP1, RND2, RERG, DOCK10, RAP1B, RAB21, DOCK11, RAB20, RASGEF1A, YWHAQ, NKIRAS1, RAB26, RASGEF1B, RAC2, HMOX1, RALGDS, RALGPS2, RABL2B, RAB27A, RAB11B, RAP2A, RAB30, RAB31, RAB14, RRAGC, RAB12, RAPGEF2, DOCK2, RGL1, DOCK1, RAPGEF6	1364	246	16792	1.85163	0.830454	0.0844707	0.0840009
GOTERM_MF_DIRECT	GO:0019003~GDP binding	12	0.806994	0.00336153	RAB21, RAP1B, RAB5C, RAB31, RAB14, RRAGC, RAB12, ARL3, GNAI3, RAB27A, RERG, RAB11B	1360	54	16881	2.75833	0.988571	0.202914	0.200928
UP_KEYWORDS	Prenylation	20	1.34499	0.0322767	RAB5C, RAB27A, RND2, LMNB1, CPLX3, RAB11B, RAB21, RAP1B, PTP4A2, GNG10, RAB30, RAP2A, RAB31, RAB20, RAB14, GNG5, RAB26, RAB12, RAC2, CAMK1G	1476	168	20581	1.65997	1	0.19366	0.172405
GOTERM_MF_DIRECT	GO:0003924~GTPase activity	27	1.81574	0.0584081	RAB5C, ARL3, GNAI3, RND2, RERG, GNAI2, RAP1B, RAB21, SEPT9, GNG10, GNG5, NKIRAS1, ARHGDIB, RAC2, TGM2, MMAA, RABL2B, RAB27A, GTPBP8, RAB11B, EEF1A1, RAP2A, RAB30, RAB31, RAB14, RRAGC, GNB1	1360	234	16881	1.43221	1	1	0.990957
UP_KEYWORDS	GTP-binding	31	2.08473	0.149157	RAB5C, ARL3, GNAI3, AGAP1, ACSM5, RND2, RERG, GIMAP8, GNAI2, RAP1B, RAB21, SEPT9, SEPT7, RAB20, NKIRAS1, RAB26, RAC2, MMAA, RABL2B, RAB27A, GTPBP8, SEPT2, RAB11B, EEF1A1, RAP2A, RAB30, RAB31, RAB14, RRAGC, RP2, RAB12	1476	343	20581	1.26022	1	0.559894	0.498442
GOTERM_MF_DIRECT	GO:0005525~GTP binding	36	2.42098	0.243338	RAB5C, ARL3, GNAI3, OLA1, RHOBTB3, AGAP1, ACSM5, RND2, RERG, GIMAP8, GNAI2, RAP1B, RAB21, SEPT9, SEPT7, RAB20, NKIRAS1, RAB26, ANXA6, RAC2, TGM2, MMAA, RABL2B, RAB27A, GTPBP8, SEPT2, RAB11B, EEF1A1, TPX2, RAP2A, RAB30, RAB31, RAB14, RRAGC, RP2, RAB12	1360	384	16881	1.16367	1	1	0.990957
Annotation Cluster 13	Enrichment Score: 1.5970212120703566
Category	Term	Count	%	PValue	Genes	List Total	Pop Hits	Pop Total	Fold Enrichment	Bonferroni	Benjamini	FDR
GOTERM_BP_DIRECT	GO:0043647~inositol phosphate metabolic process	10	0.672495	0.0121607	ITPKB, INPP4B, MINPP1, INPP5D, ITPK1, PLCG2, PLCH1, PLCG1, PLCB2, PLCD1	1364	47	16792	2.61933	1	0.523318	0.520407
GOTERM_BP_DIRECT	GO:0006661~phosphatidylinositol biosynthetic process	11	0.739744	0.0173762	TPTE2, INPP4B, INPP5F, INPP5D, PLCG2, PIK3R3, PIP5K1A, PIK3R2, PIK3C2G, PIK3CB, FGF2	1364	58	16792	2.33482	1	0.624848	0.621373
KEGG_PATHWAY	hsa00562:Inositol phosphate metabolism	13	0.874243	0.0288431	ITPK1, PIK3C2G, PIK3CB, ITPKB, INPP4B, MINPP1, INPP5D, PLCG2, PIP5K1A, PLCH1, PLCG1, PLCB2, PLCD1	639	71	6879	1.9711	0.999608	0.217864	0.199979
KEGG_PATHWAY	hsa04070:Phosphatidylinositol signaling system	15	1.00874	0.0671368	TMEM55A, ITPK1, PIK3R3, ITPR2, PIK3C2G, PIK3R2, PIK3CB, ITPKB, INPP4B, INPP5D, PLCG2, PIP5K1A, PLCG1, PLCB2, PLCD1	639	98	6879	1.64774	1	0.321297	0.294922
Annotation Cluster 14	Enrichment Score: 1.574813893081816
Category	Term	Count	%	PValue	Genes	List Total	Pop Hits	Pop Total	Fold Enrichment	Bonferroni	Benjamini	FDR
GOTERM_BP_DIRECT	GO:0061551~trigeminal ganglion development	4	0.268998	0.00470955	NRP1, NRP2, SEMA3A, SIX1	1364	5	16792	9.84868	1	0.346312	0.344386
GOTERM_BP_DIRECT	GO:1901166~neural crest cell migration involved in autonomic nervous system development	4	0.268998	0.00470955	NRP1, NRP2, SEMA3A, PHOX2B	1364	5	16792	9.84868	1	0.346312	0.344386
GOTERM_BP_DIRECT	GO:1903375~facioacoustic ganglion development	3	0.201748	0.0186848	NRP1, NRP2, SEMA3A	1364	3	16792	12.3109	1	0.64113	0.637565
GOTERM_BP_DIRECT	GO:0021828~gonadotrophin-releasing hormone neuronal migration to the hypothalamus	3	0.201748	0.0186848	NRP1, NRP2, SEMA3A	1364	3	16792	12.3109	1	0.64113	0.637565
GOTERM_BP_DIRECT	GO:0021612~facial nerve structural organization	4	0.268998	0.0309092	NRP1, NRP2, SEMA3A, HOXB1	1364	9	16792	5.47149	1	0.839441	0.834772
GOTERM_BP_DIRECT	GO:0061549~sympathetic ganglion development	4	0.268998	0.0309092	NRP1, NRP2, SEMA3A, PHOX2B	1364	9	16792	5.47149	1	0.839441	0.834772
GOTERM_BP_DIRECT	GO:1902285~semaphorin-plexin signaling pathway involved in neuron projection guidance	3	0.201748	0.0353644	NRP1, NRP2, SEMA3A	1364	4	16792	9.23314	1	0.858537	0.853762
GOTERM_BP_DIRECT	GO:0036486~ventral trunk neural crest cell migration	3	0.201748	0.0353644	NRP1, NRP2, SEMA3A	1364	4	16792	9.23314	1	0.858537	0.853762
GOTERM_BP_DIRECT	GO:0097490~sympathetic neuron projection extension	3	0.201748	0.0353644	NRP1, NRP2, SEMA3A	1364	4	16792	9.23314	1	0.858537	0.853762
GOTERM_BP_DIRECT	GO:0097491~sympathetic neuron projection guidance	3	0.201748	0.0353644	NRP1, NRP2, SEMA3A	1364	4	16792	9.23314	1	0.858537	0.853762
GOTERM_BP_DIRECT	GO:0048846~axon extension involved in axon guidance	4	0.268998	0.0674825	NRP1, NRP2, SEMA3A, OGN	1364	12	16792	4.10362	1	1	0.99466
GOTERM_BP_DIRECT	GO:0021675~nerve development	3	0.201748	0.162056	NRP1, NRP2, SEMA3A	1364	9	16792	4.10362	1	1	0.99466
Annotation Cluster 15	Enrichment Score: 1.5444745885961346
Category	Term	Count	%	PValue	Genes	List Total	Pop Hits	Pop Total	Fold Enrichment	Bonferroni	Benjamini	FDR
UP_KEYWORDS	Tyrosine-protein kinase	18	1.21049	0.00255187	LYN, PDGFRB, PDGFRA, CSF1R, EPHA6, YES1, MUSK, EGFR, CLK1, ERBB2, BTK, ABL1, FYN, JAK2, JAK3, ROS1, EPHB3, EPHA2	1476	112	20581	2.24096	0.714802	0.0246181	0.0219161
GOTERM_BP_DIRECT	GO:0018108~peptidyl-tyrosine phosphorylation	23	1.54674	0.00609117	LYN, PDGFRB, PDGFRA, CSF1R, EPHA6, MUSK, EGF, PRKCD, FGF2, EGFR, BCR, CLK1, FGF7, EFEMP1, ERBB2, BTK, ABL1, FYN, PTPN6, JAK2, JAK3, EPHB3, EPHA2	1364	153	16792	1.85065	1	0.385787	0.383641
GOTERM_BP_DIRECT	GO:0046777~protein autophosphorylation	23	1.54674	0.0222194	LYN, PDGFRB, PDGFRA, CSF1R, MUSK, STK39, VRK2, THY1, EGFR, BCR, CLK1, MOS, CAMK4, MAK, ERBB2, DCX, ABL1, AKT1, TRPM7, JAK2, PAK2, EPHB3, TAF1	1364	172	16792	1.64622	1	0.696705	0.69283
GOTERM_MF_DIRECT	GO:0004715~non-membrane spanning protein tyrosine kinase activity	9	0.605245	0.0289248	LYN, CLK1, YES1, PRKCD, BTK, ABL1, FYN, JAK2, JAK3	1360	46	16881	2.42853	1	0.873002	0.864456
GOTERM_MF_DIRECT	GO:0004713~protein tyrosine kinase activity	18	1.21049	0.0383789	LYN, PDGFRB, EPHA6, YES1, MUSK, EGF, FGF2, EGFR, BCR, FGF7, ERBB2, BTK, ABL1, FYN, JAK2, JAK3, ROS1, EPHA2	1360	133	16881	1.67989	1	0.993175	0.983453
GOTERM_BP_DIRECT	GO:0038083~peptidyl-tyrosine autophosphorylation	8	0.537996	0.040062	LYN, YES1, BTK, ABL1, FYN, JAK2, ROS1, JAK3	1364	40	16792	2.46217	1	0.929065	0.923897
GOTERM_CC_DIRECT	GO:0031234~extrinsic component of cytoplasmic side of plasma membrane	10	0.672495	0.082712	LYN, TIAM1, YES1, BTK, ABL1, ESYT2, FYN, IQGAP1, JAK2, JAK3	1429	68	18224	1.87544	1	0.601062	0.568784
GOTERM_BP_DIRECT	GO:0060397~JAK-STAT cascade involved in growth hormone signaling pathway	3	0.201748	0.346934	LYN, JAK2, JAK3	1364	15	16792	2.46217	1	1	0.99466
Annotation Cluster 16	Enrichment Score: 1.5308554673587202
Category	Term	Count	%	PValue	Genes	List Total	Pop Hits	Pop Total	Fold Enrichment	Bonferroni	Benjamini	FDR
GOTERM_BP_DIRECT	GO:0048015~phosphatidylinositol-mediated signaling	19	1.27774	0.00209658	PDGFRB, PRR5, PDGFRA, CSF1R, EGF, CD80, PIK3C2G, PIK3R2, PIK3CB, IGF1, FGF2, EGFR, FGF7, INPP5F, ERBB2, NCS1, AKT1, FYN, PLCH1	1364	106	16792	2.20666	0.99992	0.241644	0.2403
KEGG_PATHWAY	hsa05212:Pancreatic cancer	15	1.00874	0.00211796	STAT1, EGF, PIK3R3, BRAF, PIK3R2, PIK3CB, EGFR, TGFBR1, TGFBR2, CDK6, ERBB2, RAC2, AKT1, RALGDS, ARHGEF6	639	65	6879	2.48429	0.433464	0.0315341	0.0289454
KEGG_PATHWAY	hsa04012:ErbB signaling pathway	18	1.21049	0.0022902	CDKN1B, SHC3, EGF, PIK3R3, BRAF, CBLB, PIK3R2, PIK3CB, EGFR, ERBB2, RPS6KB2, PLCG2, ABL1, AKT1, PAK6, PLCG1, PAK3, PAK2	639	87	6879	2.22729	0.459076	0.0323038	0.029652
KEGG_PATHWAY	hsa05214:Glioma	14	0.941493	0.00590151	PDGFRB, PDGFRA, SHC3, EGF, PIK3R3, BRAF, PIK3R2, PIK3CB, IGF1, EGFR, CDK6, PLCG2, AKT1, PLCG1	639	65	6879	2.31867	0.795316	0.0608309	0.0558373
GOTERM_BP_DIRECT	GO:0014066~regulation of phosphatidylinositol 3-kinase signaling	14	0.941493	0.00964168	PDGFRB, PDGFRA, EGF, CD80, PIK3R2, PIK3CB, PTPN13, FGF2, EGFR, FGF7, ERBB2, PIP5K1A, AKT1, FYN	1364	78	16792	2.20964	1	0.476256	0.473608
KEGG_PATHWAY	hsa05218:Melanoma	14	0.941493	0.0124885	PDGFRB, PDGFRA, EGF, PIK3R3, BRAF, PIK3R2, PIK3CB, IGF1, FGF2, EGFR, FGF7, CDK6, PDGFD, AKT1	639	71	6879	2.12273	0.965541	0.12396	0.113784
KEGG_PATHWAY	hsa05215:Prostate cancer	16	1.07599	0.014535	PDGFRB, PDGFRA, CDKN1B, EGF, PIK3R3, BRAF, PIK3R2, PIK3CB, IGF1, EGFR, HSP90B1, CREB3L1, PDGFD, ERBB2, CREB3L2, AKT1	639	88	6879	1.95732	0.980238	0.129846	0.119187
GOTERM_BP_DIRECT	GO:0046854~phosphatidylinositol phosphorylation	15	1.00874	0.0191411	PDGFRB, PDGFRA, EGF, CD80, PIK3C2G, PIK3R2, PIK3CB, FGF2, FAM126A, EGFR, FGF7, EFR3A, ERBB2, PIP5K1A, FYN	1364	94	16792	1.9645	1	0.651812	0.648187
KEGG_PATHWAY	hsa05231:Choline metabolism in cancer	17	1.14324	0.0228298	PDGFRB, PDGFRA, CHKA, EGF, PLA2G4A, PIK3R3, PIK3R2, PIK3CB, GPCPD1, EGFR, PDGFD, RPS6KB2, RAC2, PIP5K1A, AKT1, PLCG1, RALGDS	639	101	6879	1.81197	0.997949	0.18534	0.170125
GOTERM_MF_DIRECT	GO:0046934~phosphatidylinositol-4,5-bisphosphate 3-kinase activity	11	0.739744	0.0254413	PDGFRB, PDGFRA, FGF7, EGF, CD80, ERBB2, PIK3R2, FYN, PIK3CB, FGF2, EGFR	1360	62	16881	2.20222	1	0.80443	0.796555
KEGG_PATHWAY	hsa04066:HIF-1 signaling pathway	16	1.07599	0.0301471	CDKN1B, NOS2, ANGPT1, EGF, PIK3R3, PIK3R2, PIK3CB, IGF1, EGFR, ERBB2, RPS6KB2, PLCG2, AKT1, HMOX1, PLCG1, GAPDH	639	96	6879	1.79421	0.999726	0.218362	0.200437
KEGG_PATHWAY	hsa05223:Non-small cell lung cancer	11	0.739744	0.0312919	CDK6, EGF, ERBB2, PLCG2, PIK3R3, AKT1, PIK3R2, BRAF, PLCG1, PIK3CB, EGFR	639	56	6879	2.1146	0.999801	0.218481	0.200546
KEGG_PATHWAY	hsa04068:FoxO signaling pathway	19	1.27774	0.0689185	CDKN2B, CDKN1B, GADD45B, EGF, PIK3R3, BRAF, PIK3R2, PIK3CB, IGF1, MAPK14, EGFR, TGFBR1, MAPK13, TGFBR2, CCND2, BCL6, TNFSF10, AKT1, SGK2	639	134	6879	1.52642	1	0.324038	0.297438
KEGG_PATHWAY	hsa05213:Endometrial cancer	9	0.605245	0.104312	APC, EGF, ERBB2, PIK3R3, AKT1, PIK3R2, BRAF, PIK3CB, EGFR	639	52	6879	1.86322	1	0.44383	0.407396
KEGG_PATHWAY	hsa05221:Acute myeloid leukemia	8	0.537996	0.259876	SPI1, RPS6KB2, PIK3R3, AKT1, PIK3R2, BRAF, PIK3CB, RUNX1	639	56	6879	1.53789	1	0.772628	0.709203
KEGG_PATHWAY	hsa05230:Central carbon metabolism in cancer	8	0.537996	0.38261	PDGFRB, PDGFRA, ERBB2, PIK3R3, AKT1, PIK3R2, PIK3CB, EGFR	639	64	6879	1.34566	1	0.930004	0.85366
KEGG_PATHWAY	hsa05160:Hepatitis C	14	0.941493	0.464411	IFNAR2, STAT1, EGF, PIK3R3, BRAF, PIK3R2, PIK3CB, MAPK14, EGFR, MAPK13, TNFRSF1A, PPP2CA, AKT1, IFNAR1	639	133	6879	1.13319	1	1	0.921348
KEGG_PATHWAY	hsa04973:Carbohydrate digestion and absorption	4	0.268998	0.761164	PIK3R3, AKT1, PIK3R2, PIK3CB	639	42	6879	1.02526	1	1	0.921348
Annotation Cluster 17	Enrichment Score: 1.5061243593652018
Category	Term	Count	%	PValue	Genes	List Total	Pop Hits	Pop Total	Fold Enrichment	Bonferroni	Benjamini	FDR
UP_KEYWORDS	Kinase	82	5.51446	6.82539e-05	CDKN1B, TRIO, SH3KBP1, ADPGK, PIK3C2G, PIK3CB, EPS8, AKAP13, AKAP10, CAMKV, PLAU, CLP1, RPS6KA2, RPS6KA1, AKT1, JAK2, JAK3, ROS1, EPHB3, PDGFRB, PDGFRA, EPHA6, MUSK, PRKCD, ITPK1, VRK2, YWHAZ, TGFBR1, TGFBR2, BCR, ITPKB, PRKD3, MAK, BMP2K, BTK, FAM20C, SGK2, CAMK1G, GNE, EPHA2, CSF1R, ROCK1, STK39, PIK3R3, PIK3R2, SGMS2, KALRN, EGFR, PRKAR2B, ERBB2, ABL1, PACSIN3, PIP5K1A, PAK6, TRPM7, FYN, PAK3,…	1476	735	20581	1.55563	0.0329584	0.00115796	0.00103087
GOTERM_BP_DIRECT	GO:0018105~peptidyl-serine phosphorylation	20	1.34499	0.00571995	MORC3, PRKCD, STK39, VRK2, MAPK14, PKD1, TGFBR1, MAPK13, TGFBR2, CLK1, PRKD3, CAMK4, RPS6KA2, DCX, CDK1, AKT1, GAS6, PAK2, SGK2, TAF1	1364	125	16792	1.96974	1	0.378648	0.376542
GOTERM_BP_DIRECT	GO:0006468~protein phosphorylation	46	3.09348	0.0988363	APP, GMFB, TRIO, ROCK1, STK39, KALRN, FYB, AKAP13, RASSF2, WNT11, CAMKV, ERBB2, RPS6KA1, AKT1, FYN, CTSG, JAK2, PAK2, JAK3, ROS1, MAP4K4, LYN, MORC3, MAP3K1, IGFBP3, PRKCD, BRAF, VRK2, TGFBR1, TGFBR2, P2RX7, BCR, CDK6, PRKD3, PTK7, MAK, CAMK4, RPS6KB2, BMP2K, BTK, FAM20C, GAS6, CDK14, SGK2, CAMK1G, TAF1	1364	456	16792	1.24188	1	1	0.99466
UP_KEYWORDS	Serine/threonine-protein kinase	35	2.35373	0.144911	TRIO, ROCK1, STK39, KALRN, RPS6KA2, RPS6KA1, AKT1, PAK6, TRPM7, PAK3, PAK2, MAP4K4, MAP3K1, PRKCD, BRAF, VRK2, MAPK14, TGFBR1, TGFBR2, MAPK13, BCR, CLK1, MOS, CDK6, PRKD3, MAK, CAMK4, RPS6KB2, CDK1, BMP2K, FAM20C, CDK14, SGK2, CAMK1G, TAF1	1476	393	20581	1.24181	1	0.548433	0.488239
GOTERM_MF_DIRECT	GO:0004672~protein kinase activity	33	2.21923	0.299514	ROCK1, STK39, KALRN, EGFR, PPP1R9B, RASSF2, CAMKV, RPS6KA2, ERBB2, RPS6KA1, ABL1, AKT1, JAK2, PAK2, MAP4K4, PDGFRA, EPHA6, MAP3K1, PRKCD, BRAF, VRK2, MAPK14, TGFBR1, MAPK13, CLK1, PTK7, MAK, CAMK4, RPS6KB2, CDK1, BMP2K, BTK, CDK14	1360	359	16881	1.14098	1	1	0.990957
GOTERM_MF_DIRECT	GO:0004674~protein serine/threonine kinase activity	31	2.08473	0.548656	TRIO, ROCK1, STK39, KALRN, RPS6KA2, RPS6KA1, AKT1, PAK6, TRPM7, PAK3, PAK2, MAP4K4, MAP3K1, OSR1, PRKCD, BRAF, VRK2, MAPK14, TGFBR1, MAPK13, BCR, CLK1, MOS, MAK, RPS6KB2, CDK1, BMP2K, FAM20C, SGK2, CAMK1G, TAF1	1360	376	16881	1.02337	1	1	0.990957
Annotation Cluster 18	Enrichment Score: 1.4944523140018806
Category	Term	Count	%	PValue	Genes	List Total	Pop Hits	Pop Total	Fold Enrichment	Bonferroni	Benjamini	FDR
GOTERM_MF_DIRECT	GO:0003774~motor activity	13	0.874243	0.00592186	MYO10, DYNLT3, MYO9B, KLC1, MYO9A, DYNC2LI1, MYH3, KIF2A, MYH9, MYH10, CGNL1, MYO1G, MYH7	1360	66	16881	2.44489	0.999625	0.291268	0.288417
GOTERM_BP_DIRECT	GO:0030048~actin filament-based movement	6	0.403497	0.00946761	ACTC1, MYH3, WIPF1, MYH9, MYO9B, MYH10	1364	17	16792	4.34501	1	0.474923	0.472282
GOTERM_CC_DIRECT	GO:0016459~myosin complex	10	0.672495	0.0145777	MYH3, MYO10, MYH9, BMF, MYO9B, MYH10, MYO9A, CGNL1, MYH7, MYO1G	1429	50	18224	2.55059	0.99996	0.176211	0.166749
GOTERM_MF_DIRECT	GO:0030898~actin-dependent ATPase activity	5	0.336247	0.0165757	MYO10, MYH9, MYO9B, MYH10, MYH7	1360	13	16881	4.77404	1	0.564424	0.558898
UP_KEYWORDS	Motor protein	17	1.14324	0.0322671	DYNC1I2, MYO10, DYNLT3, STARD9, MYO9B, KLC1, MYO9A, DYNC2LI1, MYH3, KIF2A, KIF13A, KIF13B, MYH9, KIFC3, MYH10, MYO1G, MYH7	1476	135	20581	1.75588	1	0.19366	0.172405
UP_KEYWORDS	Myosin	8	0.537996	0.0701774	MYH3, MYO10, MYH9, MYO9B, MYH10, MYO9A, MYH7, MYO1G	1476	51	20581	2.18726	1	0.335216	0.298424
GOTERM_MF_DIRECT	GO:0000146~microfilament motor activity	5	0.336247	0.0718259	MYH3, MYH9, MYO9B, MYH10, MYH7	1360	20	16881	3.10312	1	1	0.990957
GOTERM_MF_DIRECT	GO:0043531~ADP binding	4	0.268998	0.50267	CHORDC1, MYH9, MYO9B, MYH10	1360	33	16881	1.50455	1	1	0.990957
Annotation Cluster 19	Enrichment Score: 1.3344762129103667
Category	Term	Count	%	PValue	Genes	List Total	Pop Hits	Pop Total	Fold Enrichment	Bonferroni	Benjamini	FDR
UP_KEYWORDS	Endocytosis	16	1.07599	0.0262971	APP, LRP1, SGIP1, SH3KBP1, LRP3, AP2B1, PIK3CB, FNBP1L, MRC2, NECAP1, CTTN, OPHN1, FCHO2, ABL1, PACSIN3, ESYT2	1476	121	20581	1.8438	0.999998	0.170239	0.151554
UP_KEYWORDS	Coated pit	9	0.605245	0.0276123	APP, CTTN, LRP1, INPP5F, SGIP1, FCHO2, CLTA, LRP3, AP2B1	1476	51	20581	2.46066	0.999999	0.17417	0.155054
GOTERM_CC_DIRECT	GO:0005905~clathrin-coated pit	8	0.537996	0.136635	APP, NECAP1, CTTN, LRP1, INPP5F, SGIP1, FCHO2, LRP3	1429	55	18224	1.85498	1	0.830242	0.785658
Annotation Cluster 20	Enrichment Score: 1.3230245317001974
Category	Term	Count	%	PValue	Genes	List Total	Pop Hits	Pop Total	Fold Enrichment	Bonferroni	Benjamini	FDR
GOTERM_BP_DIRECT	GO:0045454~cell redox homeostasis	14	0.941493	0.00866018	NOS2, TXNRD1, CYBB, TXNDC11, PDIA6, TXNDC15, PDIA4, TMX4, SCO2, PRDX1, SH3BGRL3, P4HB, NFE2L2, LTF	1364	77	16792	2.23834	1	0.473675	0.471041
GOTERM_MF_DIRECT	GO:0003756~protein disulfide isomerase activity	6	0.403497	0.0278524	TMX4, ERP29, TXNDC11, P4HB, PDIA6, PDIA4	1360	22	16881	3.38523	1	0.860186	0.851766
GOTERM_CC_DIRECT	GO:0005623~cell	14	0.941493	0.0483603	GPR12, TXNRD1, TXNDC11, TXNDC15, TGFBR1, PDIA4, TMX4, PRDX1, FTH1, PROK2, TRPM7, ACO1, SH3BGRL3, P4HB	1429	100	18224	1.78542	1	0.44427	0.420412
UP_KEYWORDS	Redox-active center	7	0.470746	0.136189	TMX4, TXNRD1, PRDX1, TXNDC11, P4HB, PDIA6, PDIA4	1476	49	20581	1.99197	1	0.529678	0.471542
GOTERM_BP_DIRECT	GO:0034976~response to endoplasmic reticulum stress	10	0.672495	0.152706	TMX4, CREB3L2, ABL1, TXNDC11, PIK3R2, P4HB, THBS1, PDIA6, HSP90B1, PDIA4	1364	75	16792	1.64145	1	1	0.99466
Annotation Cluster 21	Enrichment Score: 1.3136254702888173
Category	Term	Count	%	PValue	Genes	List Total	Pop Hits	Pop Total	Fold Enrichment	Bonferroni	Benjamini	FDR
GOTERM_BP_DIRECT	GO:0051694~pointed-end actin filament capping	4	0.268998	0.0145617	TMOD1, TMOD4, TMOD3, LMOD2	1364	7	16792	7.03477	1	0.564266	0.561128
GOTERM_BP_DIRECT	GO:0030239~myofibril assembly	5	0.336247	0.0170453	TMOD1, TMOD4, TMOD3, MYOZ2, LMOD2	1364	13	16792	4.73494	1	0.617891	0.614455
GOTERM_CC_DIRECT	GO:0005865~striated muscle thin filament	4	0.268998	0.0492136	TMOD1, TMOD4, TMOD3, LMOD2	1429	11	18224	4.63745	1	0.44616	0.422201
GOTERM_MF_DIRECT	GO:0005523~tropomyosin binding	4	0.268998	0.0971697	TMOD1, TMOD4, TMOD3, LMOD2	1360	14	16881	3.54643	1	1	0.990957
GOTERM_BP_DIRECT	GO:0007015~actin filament organization	9	0.605245	0.227741	TMOD1, TMOD4, TMOD3, ACTN1, RAC2, EMP2, ARHGAP6, LMOD2, PPP1R9B	1364	72	16792	1.53886	1	1	0.99466
Annotation Cluster 22	Enrichment Score: 1.3018996807740133
Category	Term	Count	%	PValue	Genes	List Total	Pop Hits	Pop Total	Fold Enrichment	Bonferroni	Benjamini	FDR
KEGG_PATHWAY	hsa04664:Fc epsilon RI signaling pathway	15	1.00874	0.00330005	LYN, PLA2G4A, PIK3R3, PIK3R2, PIK3CB, MAPK14, MAPK13, INPP5D, BTK, PLCG2, RAC2, AKT1, LCP2, FYN, PLCG1	639	68	6879	2.37469	0.587647	0.0439767	0.0403667
KEGG_PATHWAY	hsa04662:B cell receptor signaling pathway	13	0.874243	0.0235132	LYN, NFATC2, PIK3R3, DAPP1, PIK3R2, PIK3CB, INPP5D, BTK, PLCG2, RAC2, AKT1, PTPN6, PIK3AP1	639	69	6879	2.02824	0.998299	0.18534	0.170125
KEGG_PATHWAY	hsa04750:Inflammatory mediator regulation of TRP channels	16	1.07599	0.0354863	IL1R1, PRKCD, HTR2B, PLA2G4A, PIK3R3, ITPR2, PIK3R2, PIK3CB, IGF1, MAPK14, ADCY7, MAPK13, PLCG2, F2RL1, PLCG1, PLCB2	639	98	6879	1.75759	0.999938	0.237758	0.218241
KEGG_PATHWAY	hsa04660:T cell receptor signaling pathway	16	1.07599	0.0414794	NFATC2, PIK3R3, PIK3R2, PIK3CB, MAPK14, MAPK13, PTPRC, AKT1, PAK6, LCP2, FYN, PTPN6, PLCG1, PAK3, ICOS, PAK2	639	100	6879	1.72244	0.999988	0.252647	0.231907
KEGG_PATHWAY	hsa04370:VEGF signaling pathway	11	0.739744	0.0523896	PLCG2, RAC2, NFATC2, PIK3R3, PLA2G4A, AKT1, PIK3R2, PLCG1, PIK3CB, MAPK14, MAPK13	639	61	6879	1.94128	0.999999	0.275302	0.252703
KEGG_PATHWAY	hsa05169:Epstein-Barr virus infection	15	1.00874	0.23883	LYN, ENTPD1, CDKN1B, HDAC1, PIK3R3, PIK3R2, PIK3CB, MAPK14, RBPJ, MAPK13, TRAF5, PLCG2, AKT1, JAK3, CD44	639	122	6879	1.3236	1	0.727345	0.667638
KEGG_PATHWAY	hsa04668:TNF signaling pathway	11	0.739744	0.539068	CREB3L1, TRAF5, CREB3L2, PIK3R3, AKT1, PIK3R2, PIK3CB, MAPK14, TNFRSF1B, MAPK13, TNFRSF1A	639	107	6879	1.10671	1	1	0.921348
Annotation Cluster 23	Enrichment Score: 1.2890956677432492
Category	Term	Count	%	PValue	Genes	List Total	Pop Hits	Pop Total	Fold Enrichment	Bonferroni	Benjamini	FDR
KEGG_PATHWAY	hsa04915:Estrogen signaling pathway	17	1.14324	0.0191761	SHC3, MMP2, PRKCD, GNAI3, PIK3R3, ITPR2, PIK3R2, PIK3CB, ADCY7, EGFR, HSP90B1, GNAI2, GPER1, CREB3L1, CREB3L2, AKT1, PLCB2	639	99	6879	1.84858	0.994423	0.16578	0.152171
KEGG_PATHWAY	hsa04725:Cholinergic synapse	17	1.14324	0.0493612	GNAI3, PIK3R3, ITPR2, PIK3R2, PIK3CB, ADCY7, GNAI2, GNG10, GNG5, CAMK4, CREB3L1, CREB3L2, GNB1, AKT1, FYN, JAK2, PLCB2	639	111	6879	1.64873	0.999999	0.274827	0.252267
KEGG_PATHWAY	hsa04923:Regulation of lipolysis in adipocytes	9	0.605245	0.143406	GNAI3, PIK3R3, AQP7, AKT1, PIK3R2, PIK3CB, ADCY7, MGLL, GNAI2	639	56	6879	1.73013	1	0.556998	0.511274
Annotation Cluster 24	Enrichment Score: 1.2843756875771457
Category	Term	Count	%	PValue	Genes	List Total	Pop Hits	Pop Total	Fold Enrichment	Bonferroni	Benjamini	FDR
UP_KEYWORDS	Cell junction	75	5.04371	0.000163548	ITGB1, CLIC4, TES, SH3KBP1, HTR2B, PTPRJ, AMOT, PPP1R9B, EPS8, GJA1, OPHN1, GPER1, NCS1, ITGAV, HMCN1, CGNL1, TNS1, KCND2, MUSK, ACTN1, PLEKHG5, ACTN4, TGFBR1, ENAH, BCR, APBB1IP, TIAM1, TBC1D2, OLFM3, CTTN, NOV, LRRC7, MAP1B, CDHR2, VAMP1, RAPGEF2, KIFC3, LCP1, UTRN, VAMP2, EPHA2, SDCCAG8, ZC4H2, ARHGAP17, CD99L2, FYB, CPLX3, DPP4, RAP1B, DRP2, ZNRF1, CHRND, SHARPIN, CLMP, NHS, GSG1L, DISC1, SRG…	1476	675	20581	1.54931	0.0771685	0.00248775	0.0022147
UP_KEYWORDS	Synapse	36	2.42098	0.0367949	SH3KBP1, ZC4H2, HTR2B, PPP1R9B, CPLX3, EPS8, DRP2, ZNRF1, CHRND, SHARPIN, OPHN1, GPER1, NCS1, GSG1L, SRGAP2, DISC1, KCND2, MUSK, GABRA5, IL31RA, RAB11B, GRIN1, COPS4, BCR, ENAH, OLFM3, DNMBP, LRRC7, SYT11, MAP1B, VAMP1, CBLN4, UTRN, VAMP2, CPEB4, NECTIN1	1476	357	20581	1.40609	1	0.208081	0.185243
GOTERM_CC_DIRECT	GO:0030054~cell junction	41	2.75723	0.260918	TES, ZC4H2, HTR2B, FYB, CPLX3, EPS8, DRP2, ZNRF1, CHRND, SHARPIN, OPHN1, GPER1, NCS1, GSG1L, HMCN1, SRGAP2, DISC1, KCND2, MUSK, GABRA5, IL31RA, SCAMP1, RAB11B, GRIN1, COPS4, BCR, ENAH, TBC1D2, OLFM3, P2RX4, DNMBP, LRRC7, SYT11, MAP1B, CDHR2, VAMP1, CBLN4, UTRN, ADA, VAMP2, CPEB4	1429	459	18224	1.13915	1	0.989105	0.935989
UP_KEYWORDS	Postsynaptic cell membrane	15	1.00874	0.40723	KCND2, MUSK, GABRA5, ZC4H2, GRIN1, BCR, DRP2, CHRND, LRRC7, GPER1, NCS1, UTRN, DISC1, SRGAP2, CPEB4	1476	179	20581	1.16847	1	0.954083	0.849366
GOTERM_CC_DIRECT	GO:0045211~postsynaptic membrane	17	1.14324	0.59203	OPRD1, KCND2, MUSK, GABRA5, ZC4H2, SYNE1, GRIN1, BCR, DRP2, CHRND, LRRC7, IL1RAPL1, NCS1, UTRN, DISC1, SRGAP2, CPEB4	1429	211	18224	1.02749	1	1	0.947674
Annotation Cluster 25	Enrichment Score: 1.2771818356457518
Category	Term	Count	%	PValue	Genes	List Total	Pop Hits	Pop Total	Fold Enrichment	Bonferroni	Benjamini	FDR
GOTERM_MF_DIRECT	GO:0050431~transforming growth factor beta binding	6	0.403497	0.00690925	TGFBR3, HYAL2, ITGAV, THBS1, TGFBR1, TGFBR2	1360	16	16881	4.65469	0.9999	0.316396	0.313299
GOTERM_BP_DIRECT	GO:0060412~ventricular septum morphogenesis	7	0.470746	0.0266037	TGFBR3, WNT11, HEY2, SOX4, TGFBR1, TGFBR2, SMAD7	1364	29	16792	2.97158	1	0.786735	0.78236
GOTERM_BP_DIRECT	GO:0060389~pathway-restricted SMAD protein phosphorylation	4	0.268998	0.0826136	TGFBR3, TGFBR1, TGFBR2, SMAD7	1364	13	16792	3.78795	1	1	0.99466
GOTERM_MF_DIRECT	GO:0005024~transforming growth factor beta-activated receptor activity	3	0.201748	0.10368	TGFBR3, TGFBR1, TGFBR2	1360	7	16881	5.31964	1	1	0.990957
GOTERM_BP_DIRECT	GO:0030512~negative regulation of transforming growth factor beta receptor signaling pathway	8	0.537996	0.261198	TGFBR3, HSPA5, HTRA3, HTRA1, PMEPA1, TGFBR1, TGFBR2, SMAD7	1364	64	16792	1.53886	1	1	0.99466
Annotation Cluster 26	Enrichment Score: 1.2671314996932792
Category	Term	Count	%	PValue	Genes	List Total	Pop Hits	Pop Total	Fold Enrichment	Bonferroni	Benjamini	FDR
UP_KEYWORDS	Annexin	5	0.336247	0.0147024	ANXA1, ANXA2, ANXA5, ANXA6, ANXA7	1476	14	20581	4.97992	0.999306	0.113025	0.10062
UP_KEYWORDS	Calcium/phospholipid-binding	5	0.336247	0.0189324	ANXA1, ANXA2, ANXA5, ANXA6, ANXA7	1476	15	20581	4.64792	0.999916	0.133068	0.118463
GOTERM_MF_DIRECT	GO:0005544~calcium-dependent phospholipid binding	10	0.672495	0.041133	ANXA1, ANXA2, SYT11, ANXA5, ANXA6, CPNE1, ANXA7, PLA2G4A, ESYT2, C2CD4C	1360	58	16881	2.14009	1	0.993175	0.983453
GOTERM_MF_DIRECT	GO:0048306~calcium-dependent protein binding	8	0.537996	0.183143	DDX5, ANXA1, PDCD6IP, ANXA2, ANXA6, ANXA7, VAMP2, SEC31A	1360	58	16881	1.71207	1	1	0.990957
GOTERM_MF_DIRECT	GO:0004859~phospholipase inhibitor activity	3	0.201748	0.220175	ANXA1, ANXA2, ANXA5	1360	11	16881	3.38523	1	1	0.990957
Annotation Cluster 27	Enrichment Score: 1.2298971700261798
Category	Term	Count	%	PValue	Genes	List Total	Pop Hits	Pop Total	Fold Enrichment	Bonferroni	Benjamini	FDR
GOTERM_BP_DIRECT	GO:0051639~actin filament network formation	4	0.268998	0.0415444	ACTN1, PLS3, LCP1, ARPC5	1364	10	16792	4.92434	1	0.929065	0.923897
GOTERM_BP_DIRECT	GO:0051764~actin crosslink formation	4	0.268998	0.0537611	EPS8, ACTN1, PLS3, LCP1	1364	11	16792	4.47667	1	1	0.99466
GOTERM_BP_DIRECT	GO:0051017~actin filament bundle assembly	6	0.403497	0.0914804	EPS8, SWAP70, ACTN1, PLS3, LCP1, ACTN4	1364	30	16792	2.46217	1	1	0.99466
Annotation Cluster 28	Enrichment Score: 1.2287627045104146
Category	Term	Count	%	PValue	Genes	List Total	Pop Hits	Pop Total	Fold Enrichment	Bonferroni	Benjamini	FDR
GOTERM_CC_DIRECT	GO:0030134~ER to Golgi transport vesicle	7	0.470746	0.0134983	APP, SERPINA1, CTSZ, PCSK9, CTSC, SEC31A, F5	1429	26	18224	3.43349	0.999914	0.166077	0.157159
GOTERM_BP_DIRECT	GO:0006888~ER to Golgi vesicle-mediated transport	20	1.34499	0.0601591	DCTN6, DYNC1I2, SERPINA1, GOSR2, PROS1, CTSZ, F5, DYNC2LI1, TMEM115, GOLGB1, CREB3L2, CD59, MPPE1, SEC24D, GAS6, SEC23B, CTSC, SPTBN1, BET1, SEC31A	1364	160	16792	1.53886	1	1	0.99466
GOTERM_BP_DIRECT	GO:0048208~COPII vesicle coating	9	0.605245	0.118934	SERPINA1, GOSR2, CTSZ, CD59, SEC24D, CTSC, SEC31A, F5, BET1	1364	61	16792	1.81635	1	1	0.99466
GOTERM_CC_DIRECT	GO:0033116~endoplasmic reticulum-Golgi intermediate compartment membrane	9	0.605245	0.125911	SERPINA1, GOSR2, CTSZ, CD59, MPPE1, SEC23B, CTSC, F5, BET1	1429	64	18224	1.79339	1	0.803266	0.76013
Annotation Cluster 29	Enrichment Score: 1.1675736703885158
Category	Term	Count	%	PValue	Genes	List Total	Pop Hits	Pop Total	Fold Enrichment	Bonferroni	Benjamini	FDR
UP_KEYWORDS	Zymogen	27	1.81574	0.00578231	CPB1, CPQ, HEXB, PROS1, HEXA, CTSZ, HTRA2, F13A1, PCSK9, PRCP, CTSS, PLAU, CTSG, CTSE, ADAMTS6, CTSC, CTSB, CTSA, MMP2, ADAM33, ADAMTS20, PISD, F5, BACE2, MMP16, MMP23B, LGMN	1476	214	20581	1.75926	0.942002	0.0490499	0.0436664
UP_KEYWORDS	Protease	45	3.02623	0.214518	APP, CPB1, CPQ, HTRA3, CTSZ, HTRA1, HTRA2, PCSK9, PRCP, CTSS, DPP4, FAM188B, SCPEP1, ERMP1, DNPEP, PLAU, PSMB1, FAM63B, CAPN2, CTSG, LTA4H, CTSE, ADAMTS6, CTSC, CTSB, CTSA, LVRN, MMP2, USP3, ADAM33, ALG13, YOD1, ADAMTS20, SENP1, BACE2, PSMA3, FAP, MMP16, XPNPEP2, MMP23B, DPEP1, ATG4B, TRABD2B, LGMN, LTF	1476	544	20581	1.15344	1	0.698958	0.622243
GOTERM_BP_DIRECT	GO:0006508~proteolysis	46	3.09348	0.253346	C1QB, CPB1, CPQ, HTRA3, CTSZ, FGL2, HTRA1, ADAM22, HTRA2, CBLB, PRCP, THSD4, CTSS, DPP4, FAM188B, ERMP1, DNPEP, PLAU, SCRN2, CPNE1, CAPN2, CTSG, LTA4H, ADAMTS6, CTSC, CTSB, CTSA, LVRN, MMP2, FBXO2, ADAM33, ALG13, ADAMTS20, SENP1, F5, BACE2, FAP, MMP16, XPNPEP2, MMP23B, DPEP1, ATG4B, TRABD2B, LGMN, C1QC, LTF	1364	500	16792	1.1326	1	1	0.99466
Annotation Cluster 30	Enrichment Score: 1.1334157943176386
Category	Term	Count	%	PValue	Genes	List Total	Pop Hits	Pop Total	Fold Enrichment	Bonferroni	Benjamini	FDR
UP_KEYWORDS	Proteoglycan	12	0.806994	0.000569183	SRGN, TGFBR3, CD74, NRP1, APP, VCAN, SDC4, LUM, GPC1, HSPG2, CD44, DCN	1476	49	20581	3.4148	0.243875	0.00683019	0.00608054
GOTERM_BP_DIRECT	GO:0006024~glycosaminoglycan biosynthetic process	8	0.537996	0.0504367	PDGFRB, UGDH, SDC4, GPC1, GLCE, HEXA, XYLT1, HSPG2	1364	42	16792	2.34492	1	1	0.99466
UP_KEYWORDS	Heparan sulfate	4	0.268998	0.102218	NRP1, SDC4, GPC1, HSPG2	1476	16	20581	3.48594	1	0.437314	0.389316
GOTERM_BP_DIRECT	GO:0030203~glycosaminoglycan metabolic process	5	0.336247	0.205654	VCAN, SDC4, GPC1, HSPG2, DCN	1364	29	16792	2.12256	1	1	0.99466
GOTERM_BP_DIRECT	GO:0006027~glycosaminoglycan catabolic process	4	0.268998	0.35432	SDC4, GPC1, HYAL2, HSPG2	1364	26	16792	1.89398	1	1	0.99466
GOTERM_BP_DIRECT	GO:0001523~retinoid metabolic process	5	0.336247	0.740368	SDC4, LRP1, GPC1, LPL, HSPG2	1364	61	16792	1.00909	1	1	0.99466
Annotation Cluster 31	Enrichment Score: 1.120035607320479
Category	Term	Count	%	PValue	Genes	List Total	Pop Hits	Pop Total	Fold Enrichment	Bonferroni	Benjamini	FDR
GOTERM_BP_DIRECT	GO:0035904~aorta development	6	0.403497	0.0122485	PLXND1, LOX, AP2B1, PKD2, MYH10, ADAMTS6	1364	18	16792	4.10362	1	0.523318	0.520407
GOTERM_BP_DIRECT	GO:0060976~coronary vasculature development	5	0.336247	0.140254	PLXND1, PTK7, AP2B1, MYH10, ADAMTS6	1364	25	16792	2.46217	1	1	0.99466
GOTERM_BP_DIRECT	GO:0003279~cardiac septum development	3	0.201748	0.254037	PLXND1, MYH10, ADAMTS6	1364	12	16792	3.07771	1	1	0.99466
Annotation Cluster 32	Enrichment Score: 1.1171808042572244
Category	Term	Count	%	PValue	Genes	List Total	Pop Hits	Pop Total	Fold Enrichment	Bonferroni	Benjamini	FDR
GOTERM_MF_DIRECT	GO:0004435~phosphatidylinositol phospholipase C activity	9	0.605245	0.000957221	EDNRA, CCKBR, PLCG2, PLCH1, PLCG1, CCR5, PLCB2, PLCD1, F2RL2	1360	27	16881	4.1375	0.719673	0.084746	0.0839164
GOTERM_BP_DIRECT	GO:0043647~inositol phosphate metabolic process	10	0.672495	0.0121607	ITPKB, INPP4B, MINPP1, INPP5D, ITPK1, PLCG2, PLCH1, PLCG1, PLCB2, PLCD1	1364	47	16792	2.61933	1	0.523318	0.520407
GOTERM_MF_DIRECT	GO:0004629~phospholipase C activity	3	0.201748	0.281886	PLCG2, PLCG1, PLCB2	1360	13	16881	2.86442	1	1	0.990957
UP_KEYWORDS	Lipid degradation	10	0.672495	0.349016	NEU2, PLCG2, LPL, PLA2G4A, PLCH1, PLCG1, PLCB2, PLCD1, MGLL, PLA1A	1476	106	20581	1.31545	1	0.903767	0.804573
GOTERM_BP_DIRECT	GO:0016042~lipid catabolic process	9	0.605245	0.385493	PLA2G12B, PPT1, PLCG2, LPL, PLCH1, PLCG1, PLCB2, PLCD1, PLA1A	1364	85	16792	1.3035	1	1	0.99466
GOTERM_BP_DIRECT	GO:0006644~phospholipid metabolic process	6	0.403497	0.448755	PLA2G12B, LPL, PLA2G4A, PCSK9, PLCB2, PLCD1	1364	54	16792	1.36787	1	1	0.99466
Annotation Cluster 33	Enrichment Score: 1.077194188005474
Category	Term	Count	%	PValue	Genes	List Total	Pop Hits	Pop Total	Fold Enrichment	Bonferroni	Benjamini	FDR
UP_KEYWORDS	Vitamin C	5	0.336247	0.0505928	P4HA1, P4HA3, PLOD2, DBH, PLOD1	1476	20	20581	3.48594	1	0.264805	0.235741
GOTERM_MF_DIRECT	GO:0031418~L-ascorbic acid binding	5	0.336247	0.083313	P4HA1, P4HA3, PLOD2, DBH, PLOD1	1360	21	16881	2.95536	1	1	0.990957
UP_KEYWORDS	Dioxygenase	10	0.672495	0.139192	PHF2, KDM4C, P4HA1, ASPH, P4HA3, TET3, PLOD2, PLOD1, P4HB, HPD	1476	83	20581	1.67997	1	0.535021	0.476299
Annotation Cluster 34	Enrichment Score: 1.0712135134537355
Category	Term	Count	%	PValue	Genes	List Total	Pop Hits	Pop Total	Fold Enrichment	Bonferroni	Benjamini	FDR
KEGG_PATHWAY	hsa04062:Chemokine signaling pathway	27	1.81574	0.0216208	SHC3, ROCK1, GNAI3, PIK3R3, PIK3R2, PIK3CB, ADCY7, GNAI2, RAP1B, PREX1, GNG10, GNG5, RAC2, AKT1, JAK2, CCR5, JAK3, CCR2, LYN, STAT1, PRKCD, BRAF, TIAM1, CXCL12, GNB1, DOCK2, PLCB2	639	186	6879	1.5627	0.997143	0.181074	0.16621
KEGG_PATHWAY	hsa04725:Cholinergic synapse	17	1.14324	0.0493612	GNAI3, PIK3R3, ITPR2, PIK3R2, PIK3CB, ADCY7, GNAI2, GNG10, GNG5, CAMK4, CREB3L1, CREB3L2, GNB1, AKT1, FYN, JAK2, PLCB2	639	111	6879	1.64873	0.999999	0.274827	0.252267
KEGG_PATHWAY	hsa04024:cAMP signaling pathway	19	1.27774	0.572931	ROCK1, GNAI3, PIK3R3, BRAF, PIK3R2, ATP2B1, PIK3CB, ADCY7, GNAI2, GRIN1, RAP1B, TIAM1, EDNRA, CAMK4, CREB3L1, CREB3L2, PDE4B, RAC2, AKT1	639	198	6879	1.03303	1	1	0.921348
Annotation Cluster 35	Enrichment Score: 1.0611681368564085
Category	Term	Count	%	PValue	Genes	List Total	Pop Hits	Pop Total	Fold Enrichment	Bonferroni	Benjamini	FDR
GOTERM_BP_DIRECT	GO:0051603~proteolysis involved in cellular protein catabolic process	12	0.806994	0.00132347	CTSA, SCPEP1, PSMA3, HSPA5, FAP, CTSZ, PSMB1, CAPN2, CTSS, CTSC, CTSB, LGMN	1364	48	16792	3.07771	0.997405	0.17853	0.177537
GOTERM_MF_DIRECT	GO:0008234~cysteine-type peptidase activity	6	0.403497	0.187568	CTSZ, CAPN2, ATG4B, CTSS, CTSC, CTSB	1360	38	16881	1.95987	1	1	0.990957
UP_KEYWORDS	Thiol protease	13	0.874243	0.416318	USP3, CTSZ, ALG13, YOD1, CTSS, SENP1, FAM188B, FAM63B, CAPN2, ATG4B, CTSC, CTSB, LGMN	1476	153	20581	1.18476	1	0.970751	0.864205
GOTERM_MF_DIRECT	GO:0004197~cysteine-type endopeptidase activity	6	0.403497	0.550845	CTSZ, ATG4B, CTSS, CTSC, CTSB, LGMN	1360	61	16881	1.2209	1	1	0.990957
Annotation Cluster 36	Enrichment Score: 1.016098875473963
Category	Term	Count	%	PValue	Genes	List Total	Pop Hits	Pop Total	Fold Enrichment	Bonferroni	Benjamini	FDR
GOTERM_MF_DIRECT	GO:0022857~transmembrane transporter activity	10	0.672495	0.0150937	SVOPL, SEC61A1, ATP5B, SLC2A3, ATP5H, ATP5F1, SLC2A8, AQP1, ATP5L, ATP5J2	1360	49	16881	2.53316	1	0.533968	0.528741
UP_KEYWORDS	Hydrogen ion transport	8	0.537996	0.058798	ATP5B, ATP6V1G1, TCIRG1, ATP5H, ATP5F1, ATP6V0D2, ATP5L, ATP5J2	1476	49	20581	2.27653	1	0.29519	0.262791
GOTERM_CC_DIRECT	GO:0000276~mitochondrial proton-transporting ATP synthase complex, coupling factor F(o)	4	0.268998	0.0619019	ATP5H, ATP5F1, ATP5L, ATP5J2	1429	12	18224	4.25099	1	0.513861	0.486266
UP_KEYWORDS	CF(0)	4	0.268998	0.0738042	ATP5H, ATP5F1, ATP5L, ATP5J2	1476	14	20581	3.98393	1	0.345825	0.307869
GOTERM_CC_DIRECT	GO:0005753~mitochondrial proton-transporting ATP synthase complex	5	0.336247	0.077017	ATP5B, ATP5H, ATP5F1, ATP5L, ATP5J2	1429	21	18224	3.03642	1	0.583633	0.552291
GOTERM_BP_DIRECT	GO:0042776~mitochondrial ATP synthesis coupled proton transport	5	0.336247	0.0853182	ATP5B, ATP5H, ATP5F1, ATP5L, ATP5J2	1364	21	16792	2.93115	1	1	0.99466
GOTERM_BP_DIRECT	GO:0015986~ATP synthesis coupled proton transport	5	0.336247	0.0978906	ATP5B, TCIRG1, ATP5H, ATP5F1, ATP5L	1364	22	16792	2.79792	1	1	0.99466
GOTERM_MF_DIRECT	GO:0046933~proton-transporting ATP synthase activity, rotational mechanism	4	0.268998	0.152239	ATP5B, ATP5H, ATP5F1, ATP5L	1360	17	16881	2.92059	1	1	0.990957
GOTERM_BP_DIRECT	GO:0006754~ATP biosynthetic process	5	0.336247	0.205654	ATP5B, ATP5H, ATP5F1, ATP5L, ATP5J2	1364	29	16792	2.12256	1	1	0.99466
GOTERM_MF_DIRECT	GO:0015078~hydrogen ion transmembrane transporter activity	5	0.336247	0.254627	TCIRG1, ATP5H, ATP5F1, ATP6V0D2, ATP5L	1360	32	16881	1.93945	1	1	0.990957
UP_KEYWORDS	ATP synthesis	3	0.201748	0.319912	ATP5B, ATP5L, ATP5J2	1476	16	20581	2.61446	1	0.874336	0.778373
Annotation Cluster 37	Enrichment Score: 1.0007710696261807
Category	Term	Count	%	PValue	Genes	List Total	Pop Hits	Pop Total	Fold Enrichment	Bonferroni	Benjamini	FDR
GOTERM_BP_DIRECT	GO:0035335~peptidyl-tyrosine dephosphorylation	14	0.941493	0.056874	TPTE2, PTPRJ, PTPN13, DUSP6, DUSP7, DUSP22, DUSP12, PTP4A2, PTPRC, UBASH3B, PTPRA, PTPMT1, PTPN6, PTPN3	1364	99	16792	1.74093	1	1	0.99466
UP_KEYWORDS	Protein phosphatase	15	1.00874	0.0950805	PHLPP1, PTPRJ, PTPN13, DUSP6, DUSP7, PPP2CA, DUSP22, DUSP12, PTP4A2, PTPRC, UBASH3B, PTPRA, PTPMT1, PTPN6, PTPN3	1476	133	20581	1.57261	1	0.421528	0.375263
GOTERM_MF_DIRECT	GO:0004725~protein tyrosine phosphatase activity	13	0.874243	0.105791	TPTE2, PTPRJ, PTPN13, DUSP6, DUSP7, DUSP22, DUSP12, PTPRC, UBASH3B, PTPRA, PTPMT1, PTPN6, PTPN3	1360	100	16881	1.61363	1	1	0.990957
GOTERM_MF_DIRECT	GO:0008138~protein tyrosine/serine/threonine phosphatase activity	6	0.403497	0.173565	TPTE2, DUSP22, DUSP12, PTPMT1, DUSP6, DUSP7	1360	37	16881	2.01284	1	1	0.990957
Annotation Cluster 38	Enrichment Score: 0.9858616206410451
Category	Term	Count	%	PValue	Genes	List Total	Pop Hits	Pop Total	Fold Enrichment	Bonferroni	Benjamini	FDR
KEGG_PATHWAY	hsa05131:Shigellosis	12	0.806994	0.0317938	ITGB1, CTTN, ROCK1, ARPC1B, ARPC1A, ABL1, ARPC5, MAPK14, DOCK1, CD44, ACTB, MAPK13	639	64	6879	2.01849	0.999826	0.218481	0.200546
KEGG_PATHWAY	hsa05130:Pathogenic Escherichia coli infection	9	0.605245	0.095585	ITGB1, CTTN, ROCK1, ARPC1B, ARPC1A, ABL1, FYN, ARPC5, ACTB	639	51	6879	1.89975	1	0.426946	0.391898
KEGG_PATHWAY	hsa05132:Salmonella infection	10	0.672495	0.362813	DYNC1I2, NOS2, ROCK1, ARPC1B, ARPC1A, ARPC5, KLC1, MAPK14, ACTB, MAPK13	639	83	6879	1.29702	1	0.910078	0.83537
Annotation Cluster 39	Enrichment Score: 0.9742918530442669
Category	Term	Count	%	PValue	Genes	List Total	Pop Hits	Pop Total	Fold Enrichment	Bonferroni	Benjamini	FDR
GOTERM_CC_DIRECT	GO:0008305~integrin complex	7	0.470746	0.0162322	ITGB1, ITGA4, ITGB2, ITGA8, MYH9, ITGAV, ITGA6	1429	27	18224	3.30633	0.999987	0.189559	0.179379
KEGG_PATHWAY	hsa05414:Dilated cardiomyopathy	12	0.806994	0.152263	ITGB1, MYBPC3, CACNG7, ACTC1, ITGA4, ITGA8, ITGAV, ITGA6, CACNA2D4, IGF1, ADCY7, ACTB	639	84	6879	1.53789	1	0.571165	0.524279
KEGG_PATHWAY	hsa05410:Hypertrophic cardiomyopathy (HCM)	11	0.739744	0.183339	ITGB1, MYBPC3, CACNG7, ACTC1, ITGA4, ITGA8, ITGAV, ITGA6, CACNA2D4, IGF1, ACTB	639	78	6879	1.51818	1	0.61884	0.568039
KEGG_PATHWAY	hsa05412:Arrhythmogenic right ventricular cardiomyopathy (ARVC)	9	0.605245	0.279645	ITGB1, CACNG7, GJA1, ITGA4, ITGA8, ITGAV, ITGA6, CACNA2D4, ACTB	639	67	6879	1.44608	1	0.772628	0.709203
Annotation Cluster 40	Enrichment Score: 0.9695874266166088
Category	Term	Count	%	PValue	Genes	List Total	Pop Hits	Pop Total	Fold Enrichment	Bonferroni	Benjamini	FDR
GOTERM_BP_DIRECT	GO:0046513~ceramide biosynthetic process	6	0.403497	0.047455	P2RX7, CERS5, CERS6, DEGS1, SGMS2, CERS1	1364	25	16792	2.9546	1	1	0.99466
GOTERM_MF_DIRECT	GO:0050291~sphingosine N-acyltransferase activity	3	0.201748	0.10368	CERS5, CERS6, CERS1	1360	7	16881	5.31964	1	1	0.990957
KEGG_PATHWAY	hsa00600:Sphingolipid metabolism	8	0.537996	0.140624	NEU2, CERS5, ASAH1, CERS6, ACER3, DEGS1, SGMS2, CERS1	639	47	6879	1.83238	1	0.554223	0.508727
GOTERM_BP_DIRECT	GO:0030148~sphingolipid biosynthetic process	7	0.470746	0.191255	CERS5, CERS6, ELOVL5, ACER3, DEGS1, SGMS2, CERS1	1364	48	16792	1.79533	1	1	0.99466
Annotation Cluster 41	Enrichment Score: 0.9625742479533917
Category	Term	Count	%	PValue	Genes	List Total	Pop Hits	Pop Total	Fold Enrichment	Bonferroni	Benjamini	FDR
GOTERM_BP_DIRECT	GO:0090630~activation of GTPase activity	14	0.941493	0.0107079	ARHGEF10, RCC2, GPR65, TBC1D2B, CORO1C, TIAM1, TBC1D2, TBC1D5, SGSM3, RUNDC1, PIP5K1A, TBC1D14, TBC1D12, EPHA2	1364	79	16792	2.18167	1	0.496208	0.493448
GOTERM_BP_DIRECT	GO:0031338~regulation of vesicle fusion	7	0.470746	0.132232	TBC1D2, TBC1D5, SGSM3, RUNDC1, TBC1D14, TBC1D2B, TBC1D12	1364	43	16792	2.00409	1	1	0.99466
GOTERM_MF_DIRECT	GO:0017137~Rab GTPase binding	14	0.941493	0.282111	ANXA2, RHOBTB3, TBC1D2B, STXBP5L, TBC1D2, AP1G1, TBC1D5, SGSM3, RUNDC1, PDE6D, TBC1D14, TBC1D12, RAB11FIP2, LLGL1	1360	134	16881	1.29683	1	1	0.990957
GOTERM_BP_DIRECT	GO:1902017~regulation of cilium assembly	5	0.336247	0.35338	TBC1D2, TBC1D5, SGSM3, TBC1D14, TBC1D2B	1364	37	16792	1.66363	1	1	0.99466
Annotation Cluster 42	Enrichment Score: 0.9594710410805826
Category	Term	Count	%	PValue	Genes	List Total	Pop Hits	Pop Total	Fold Enrichment	Bonferroni	Benjamini	FDR
GOTERM_BP_DIRECT	GO:0009313~oligosaccharide catabolic process	4	0.268998	0.0537611	NEU2, MANBA, HEXB, CTBS	1364	11	16792	4.47667	1	1	0.99466
GOTERM_MF_DIRECT	GO:0004553~hydrolase activity, hydrolyzing O-glycosyl compounds	6	0.403497	0.0890227	MANBA, HEXB, GAA, HEXA, NAGA, GNE	1360	30	16881	2.4825	1	1	0.990957
UP_KEYWORDS	Glycosidase	10	0.672495	0.131952	NEU2, MANBA, HEXB, HYAL2, GAA, HEXA, MAN1C1, NAGA, MAN1A1, CTBS	1476	82	20581	1.70046	1	0.519365	0.462361
KEGG_PATHWAY	hsa00511:Other glycan degradation	4	0.268998	0.230001	NEU2, MANBA, HEXB, HEXA	639	18	6879	2.39228	1	0.708509	0.650348
Annotation Cluster 43	Enrichment Score: 0.943380566670017
Category	Term	Count	%	PValue	Genes	List Total	Pop Hits	Pop Total	Fold Enrichment	Bonferroni	Benjamini	FDR
GOTERM_BP_DIRECT	GO:0042073~intraciliary transport	5	0.336247	0.0357167	TTC26, IFT81, ARL3, IFT46, IFT57	1364	16	16792	3.84714	1	0.858537	0.853762
GOTERM_CC_DIRECT	GO:0072372~primary cilium	12	0.806994	0.04018	PKHD1, DYNC2LI1, TTC26, UNC119B, IFT81, RP2, ARL3, GPR161, PDE6D, IFT46, IFT57, PKD1	1429	78	18224	1.962	1	0.374108	0.354018
GOTERM_CC_DIRECT	GO:0005929~cilium	18	1.21049	0.082875	EVC2, INVS, CEP104, TTC26, MYOC, ARL3, PKD2, PKD1, PKHD1, DYNC2LI1, TTC8, RAB14, IFT81, GPR161, ANKS6, IFT57, IFT46, BBS4	1429	151	18224	1.52022	1	0.601062	0.568784
UP_KEYWORDS	Cilium	21	1.41224	0.106415	EVC2, INVS, UNC119B, TTC26, ANXA1, MYOC, SPAG4, PKD2, PKD1, PKHD1, DYNC2LI1, TTC8, SEPT7, IFT81, RP2, GPR161, MAK, ANKS6, IFT57, IFT46, BBS4	1476	207	20581	1.41459	1	0.44749	0.398375
GOTERM_CC_DIRECT	GO:0036064~ciliary basal body	12	0.806994	0.144266	PKHD1, DYNC2LI1, TTC26, TTC8, IFT81, RP2, AKT1, IFT46, DISC1, IFT57, PKD2, BBS4	1429	98	18224	1.56159	1	0.830242	0.785658
GOTERM_CC_DIRECT	GO:0030992~intraciliary transport particle B	4	0.268998	0.182765	TTC26, IFT81, IFT46, IFT57	1429	19	18224	2.68484	1	0.868489	0.82185
GOTERM_CC_DIRECT	GO:0097542~ciliary tip	6	0.403497	0.260157	DYNC2LI1, TTC26, IFT81, MAK, IFT46, IFT57	1429	44	18224	1.73904	1	0.989105	0.935989
GOTERM_BP_DIRECT	GO:0007224~smoothened signaling pathway	8	0.537996	0.326854	EVC2, TTC26, ARL3, BOC, IFT46, IFT57, SEPT2, TGFBR2	1364	69	16792	1.42734	1	1	0.99466
Annotation Cluster 44	Enrichment Score: 0.9257390615504402
Category	Term	Count	%	PValue	Genes	List Total	Pop Hits	Pop Total	Fold Enrichment	Bonferroni	Benjamini	FDR
UP_KEYWORDS	Cell cycle	62	4.16947	0.0180579	PRR5, CDKN1B, RIF1, ZWILCH, TUSC2, CDCA7L, CCDC124, CLTA, CIB1, AHR, FOXM1, SMC3, ING1, RCBTB1, SMC2, SEPT9, MTBP, RASSF2, SEPT7, CCND2, GPER1, RPS6KA1, KIF13A, HMCN1, APPL2, TP63, PDCD6IP, DYNLT3, USP3, PRKCD, SEPT2, ASPM, CDC34, KIF2A, MCM6, CDCA4, ARL3, CDCA7, GNAI3, PDS5B, NSL1, NCAPH, GNAI2, RPS3, RBBP8, MAP9, CDKN2B, RCC2, CHFR, MAPK13, ANLN, TPX2, RAD50, CDK6, SGSM3, REEP3, SASS6, CDK1, TA…	1476	650	20581	1.33002	0.99987	0.128761	0.114629
UP_KEYWORDS	Cell division	39	2.62273	0.0308928	ZWILCH, CDCA4, ARL3, CDCA7L, CCDC124, GNAI3, CDCA7, CLTA, CIB1, PDS5B, SMC3, NSL1, NCAPH, GNAI2, SMC2, SEPT9, SEPT7, CCND2, KIF13A, RPS3, RBBP8, HMCN1, MAP9, PDCD6IP, DYNLT3, RCC2, CHFR, SEPT2, ASPM, ANLN, TPX2, CDC34, CDK6, KIF2A, REEP3, CDK1, TACC3, CDK14, SPC25	1476	388	20581	1.40156	1	0.192396	0.171279
UP_KEYWORDS	Mitosis	23	1.54674	0.249654	ZWILCH, DYNLT3, RCC2, CLTA, PDS5B, SMC3, NCAPH, NSL1, CHFR, SEPT2, SMC2, ASPM, ANLN, TPX2, SEPT7, KIF2A, REEP3, RPS3, RBBP8, CDK1, TACC3, MAP9, SPC25	1476	262	20581	1.22407	1	0.777403	0.692079
GOTERM_BP_DIRECT	GO:0051301~cell division	33	2.21923	0.26446	ZWILCH, CDCA4, CDCA7L, CCDC124, GNAI3, CDCA7, CLTA, CIB1, PDS5B, SMC3, NSL1, NCAPH, GNAI2, SMC2, SEPT9, CCND2, RPS3, RBBP8, HMCN1, MAP4, DYNLT3, RCC2, CHFR, SEPT2, TPX2, CDC34, CDK6, KIF2A, REEP3, CDK1, TACC3, CDK14, SPC25	1364	350	16792	1.16074	1	1	0.99466
GOTERM_BP_DIRECT	GO:0007067~mitotic nuclear division	20	1.34499	0.638383	ZWILCH, DYNLT3, RCC2, CLTA, SMC3, NSL1, CHFR, SEPT2, ASPM, ANLN, TPX2, SEPT7, REEP3, NUP62, RPS3, RBBP8, CDK1, ABL1, CENPN, SPC25	1364	248	16792	0.992811	1	1	0.99466
Annotation Cluster 45	Enrichment Score: 0.9165581845012679
Category	Term	Count	%	PValue	Genes	List Total	Pop Hits	Pop Total	Fold Enrichment	Bonferroni	Benjamini	FDR
GOTERM_BP_DIRECT	GO:0010524~positive regulation of calcium ion transport into cytosol	5	0.336247	0.0125969	P2RX7, P2RX5, P2RX4, ASPH, BAK1	1364	12	16792	5.12952	1	0.523318	0.520407
GOTERM_CC_DIRECT	GO:0005639~integral component of nuclear inner membrane	4	0.268998	0.107666	P2RX7, P2RX5, P2RX4, TMEM43	1429	15	18224	3.40079	1	0.727273	0.688218
GOTERM_MF_DIRECT	GO:0001614~purinergic nucleotide receptor activity	3	0.201748	0.131097	P2RX7, P2RX5, P2RX4	1360	8	16881	4.65469	1	1	0.990957
GOTERM_MF_DIRECT	GO:0004931~extracellular ATP-gated cation channel activity	3	0.201748	0.131097	P2RX7, P2RX5, P2RX4	1360	8	16881	4.65469	1	1	0.990957
GOTERM_BP_DIRECT	GO:0035590~purinergic nucleotide receptor signaling pathway	3	0.201748	0.132912	P2RX7, P2RX5, P2RX4	1364	8	16792	4.61657	1	1	0.99466
GOTERM_BP_DIRECT	GO:0033198~response to ATP	4	0.268998	0.240356	P2RX7, P2RX5, P2RX4, ASPH	1364	21	16792	2.34492	1	1	0.99466
UP_KEYWORDS	Ligand-gated ion channel	7	0.470746	0.515401	P2RX7, CHRND, P2RX5, P2RX4, GABRA5, ITPR2, GRIN1	1476	80	20581	1.22008	1	1	0.892057
Annotation Cluster 46	Enrichment Score: 0.9109320360993629
Category	Term	Count	%	PValue	Genes	List Total	Pop Hits	Pop Total	Fold Enrichment	Bonferroni	Benjamini	FDR
UP_KEYWORDS	Centromere	17	1.14324	0.0362851	DCTN6, PHF2, MEAF6, ZWILCH, DYNLT3, RCC2, LRWD1, SMC3, NSL1, SEPT2, PKHD1, PPP2CA, RASSF2, SEPT7, NUDCD2, CENPN, SPC25	1476	137	20581	1.73025	1	0.207585	0.184801
UP_KEYWORDS	Kinetochore	13	0.874243	0.0505191	DCTN6, PHF2, MEAF6, ZWILCH, DYNLT3, LRWD1, NSL1, SEPT2, RASSF2, SEPT7, NUDCD2, CENPN, SPC25	1476	99	20581	1.831	1	0.264805	0.235741
GOTERM_CC_DIRECT	GO:0000777~condensed chromosome kinetochore	12	0.806994	0.0770836	DCTN6, PHF2, RASSF2, SEPT7, NUDCD2, MEAF6, ZWILCH, DYNLT3, CENPN, LRWD1, SEPT2, SPC25	1429	87	18224	1.75903	1	0.583633	0.552291
GOTERM_CC_DIRECT	GO:0000776~kinetochore	9	0.605245	0.300765	PHF2, MTBP, RASSF2, MEAF6, APC, ZWILCH, SUMO3, DYNLT3, LRWD1	1429	81	18224	1.417	1	1	0.947674
UP_KEYWORDS	Chromosome	28	1.88299	0.656094	DCTN6, PHF2, MEAF6, RIF1, ZWILCH, SMC3, NSL1, NCAPH, SMC2, PKHD1, PPP2CA, H1FOO, SMCHD1, SEPT7, NUDCD2, RASSF2, RBBP8, ABCF2, H2AFZ, XRCC5, DYNLT3, RCC2, LRWD1, SEPT2, H1F0, RAD50, CENPN, SPC25	1476	400	20581	0.976064	1	1	0.892057
Annotation Cluster 47	Enrichment Score: 0.9035329196495916
Category	Term	Count	%	PValue	Genes	List Total	Pop Hits	Pop Total	Fold Enrichment	Bonferroni	Benjamini	FDR
GOTERM_CC_DIRECT	GO:0030017~sarcomere	9	0.605245	0.00959608	TMOD1, MYBPC3, ACTC1, MYH3, MMP2, MYOZ2, MYH7, SYNE1, LMOD2	1429	39	18224	2.94299	0.998698	0.132234	0.125133
UP_KEYWORDS	Muscle protein	8	0.537996	0.154032	MYBPC3, ACTC1, MYH3, MUSK, MB, TNNI2, ACTG2, MYH7	1476	62	20581	1.7992	1	0.565551	0.503479
GOTERM_BP_DIRECT	GO:0030049~muscle filament sliding	6	0.403497	0.191983	TMOD1, MYBPC3, ACTC1, MYH3, TNNI2, MYH7	1364	38	16792	1.94382	1	1	0.99466
GOTERM_BP_DIRECT	GO:0003009~skeletal muscle contraction	4	0.268998	0.308471	CHRND, MYH3, TNNI2, MYH7	1364	24	16792	2.05181	1	1	0.99466
UP_KEYWORDS	Thick filament	3	0.201748	0.346859	MYBPC3, MYH3, MYH7	1476	17	20581	2.46066	1	0.902935	0.803833
Annotation Cluster 48	Enrichment Score: 0.8961502407097315
Category	Term	Count	%	PValue	Genes	List Total	Pop Hits	Pop Total	Fold Enrichment	Bonferroni	Benjamini	FDR
KEGG_PATHWAY	hsa05220:Chronic myeloid leukemia	15	1.00874	0.00566351	CDKN1B, SHC3, HDAC1, PIK3R3, BRAF, CBLB, PIK3R2, PIK3CB, TGFBR1, TGFBR2, RUNX1, BCR, CDK6, ABL1, AKT1	639	72	6879	2.24276	0.781755	0.0607128	0.0557289
KEGG_PATHWAY	hsa04150:mTOR signaling pathway	11	0.739744	0.0388459	RRAGC, CAB39L, RPS6KA2, RPS6KA1, RPS6KB2, PIK3R3, AKT1, PIK3R2, BRAF, IGF1, PIK3CB	639	58	6879	2.04169	0.999976	0.247874	0.227526
KEGG_PATHWAY	hsa05210:Colorectal cancer	10	0.672495	0.116606	APC, RAC2, PIK3R3, AKT1, PIK3R2, BRAF, PIK3CB, RALGDS, TGFBR1, TGFBR2	639	62	6879	1.73633	1	0.480775	0.441308
KEGG_PATHWAY	hsa04152:AMPK signaling pathway	16	1.07599	0.164908	CAB39L, SCD5, PIK3R3, PIK3R2, PIK3CB, IGF1, ACACA, RAB11B, PPP2CA, RAB14, CREB3L1, FASN, RPS6KB2, CREB3L2, AKT1, FBP1	639	123	6879	1.40036	1	0.586031	0.537924
KEGG_PATHWAY	hsa05221:Acute myeloid leukemia	8	0.537996	0.259876	SPI1, RPS6KB2, PIK3R3, AKT1, PIK3R2, BRAF, PIK3CB, RUNX1	639	56	6879	1.53789	1	0.772628	0.709203
KEGG_PATHWAY	hsa04910:Insulin signaling pathway	13	0.874243	0.637251	SHC3, PIK3R3, BRAF, PPP1R3A, CBLB, PIK3R2, PIK3CB, ACACA, PRKAR2B, FASN, RPS6KB2, AKT1, FBP1	639	138	6879	1.01412	1	1	0.921348
KEGG_PATHWAY	hsa04973:Carbohydrate digestion and absorption	4	0.268998	0.761164	PIK3R3, AKT1, PIK3R2, PIK3CB	639	42	6879	1.02526	1	1	0.921348
Annotation Cluster 49	Enrichment Score: 0.8911944793032058
Category	Term	Count	%	PValue	Genes	List Total	Pop Hits	Pop Total	Fold Enrichment	Bonferroni	Benjamini	FDR
UP_KEYWORDS	Flavoprotein	15	1.00874	0.054142	NOS2, MAOA, PYROXD1, KDM1B, TXNRD1, CYBB, DDO, FOXRED1, GPD2, CHDH, DPYD, PYROXD2, DUS4L, STEAP2, NDUFV1	1476	122	20581	1.7144	1	0.280399	0.249623
UP_KEYWORDS	FAD	13	0.874243	0.0951009	NOS2, MAOA, PYROXD1, KDM1B, TXNRD1, CYBB, DDO, FOXRED1, GPD2, CHDH, DPYD, PYROXD2, STEAP2	1476	110	20581	1.6479	1	0.421528	0.375263
GOTERM_MF_DIRECT	GO:0050660~flavin adenine dinucleotide binding	7	0.470746	0.41181	NOS2, KDM1B, TXNRD1, CHDH, DPYD, CYBB, DUS4L	1360	64	16881	1.35762	1	1	0.990957
Annotation Cluster 50	Enrichment Score: 0.8826767946535548
Category	Term	Count	%	PValue	Genes	List Total	Pop Hits	Pop Total	Fold Enrichment	Bonferroni	Benjamini	FDR
GOTERM_BP_DIRECT	GO:0060389~pathway-restricted SMAD protein phosphorylation	4	0.268998	0.0826136	TGFBR3, TGFBR1, TGFBR2, SMAD7	1364	13	16792	3.78795	1	1	0.99466
GOTERM_MF_DIRECT	GO:0046332~SMAD binding	7	0.470746	0.128521	TGFBR3, COL3A1, COL1A2, CREB3L1, COL5A2, TGFBR1, TGFBR2	1360	43	16881	2.02064	1	1	0.990957
GOTERM_BP_DIRECT	GO:0007179~transforming growth factor beta receptor signaling pathway	11	0.739744	0.211809	ITGB1, TGFBR3, DUSP22, KLF10, COL3A1, FUT8, COL1A2, ZYX, TGFBR1, TGFBR2, SMAD7	1364	92	16792	1.47195	1	1	0.99466
Annotation Cluster 51	Enrichment Score: 0.8665412360245599
Category	Term	Count	%	PValue	Genes	List Total	Pop Hits	Pop Total	Fold Enrichment	Bonferroni	Benjamini	FDR
GOTERM_MF_DIRECT	GO:0034185~apolipoprotein binding	5	0.336247	0.0217555	ABCA1, LRP1, CANX, LPL, PCSK9	1360	14	16881	4.43304	1	0.704664	0.697766
GOTERM_BP_DIRECT	GO:0042157~lipoprotein metabolic process	6	0.403497	0.191983	ABCA1, LRP1, LPL, PCSK9, ZDHHC8, HSPG2	1364	38	16792	1.94382	1	1	0.99466
GOTERM_BP_DIRECT	GO:0042632~cholesterol homeostasis	6	0.403497	0.601929	ABCA1, SOAT1, NPC2, MTTP, LPL, PCSK9	1364	64	16792	1.15414	1	1	0.99466
Annotation Cluster 52	Enrichment Score: 0.8430117656893023
Category	Term	Count	%	PValue	Genes	List Total	Pop Hits	Pop Total	Fold Enrichment	Bonferroni	Benjamini	FDR
GOTERM_BP_DIRECT	GO:0018279~protein N-linked glycosylation via asparagine	7	0.470746	0.101737	ST6GAL1, FUT8, RPN2, RPN1, STT3A, UGGT1, NUDT14	1364	40	16792	2.1544	1	1	0.99466
GOTERM_MF_DIRECT	GO:0004579~dolichyl-diphosphooligosaccharide-protein glycotransferase activity	3	0.201748	0.159911	RPN2, RPN1, STT3A	1360	9	16881	4.1375	1	1	0.990957
GOTERM_CC_DIRECT	GO:0008250~oligosaccharyltransferase complex	3	0.201748	0.181805	RPN2, RPN1, STT3A	1429	10	18224	3.82589	1	0.868489	0.82185
Annotation Cluster 53	Enrichment Score: 0.8381385053622524
Category	Term	Count	%	PValue	Genes	List Total	Pop Hits	Pop Total	Fold Enrichment	Bonferroni	Benjamini	FDR
GOTERM_MF_DIRECT	GO:0015026~coreceptor activity	8	0.537996	0.00846629	ITGB1, TGFBR3, NRP1, ITGA4, CD80, ITGAV, CCR5, NECTIN1	1360	30	16881	3.31	0.999988	0.362685	0.359134
GOTERM_BP_DIRECT	GO:0046718~viral entry into host cell	9	0.605245	0.322795	ITGB1, DPP4, HYAL2, CD80, ITGAV, HAVCR1, GAS6, CTSB, NECTIN1	1364	80	16792	1.38497	1	1	0.99466
GOTERM_MF_DIRECT	GO:0001618~virus receptor activity	8	0.537996	0.332611	ITGB1, DPP4, HYAL2, CD80, ITGAV, CCR5, HAVCR1, NECTIN1	1360	70	16881	1.41857	1	1	0.990957
UP_KEYWORDS	Host cell receptor for virus entry	6	0.403497	0.488528	ITGB1, CD80, ITGAV, CCR5, HAVCR1, NECTIN1	1476	64	20581	1.30723	1	1	0.892057
Annotation Cluster 54	Enrichment Score: 0.8292578582712252
Category	Term	Count	%	PValue	Genes	List Total	Pop Hits	Pop Total	Fold Enrichment	Bonferroni	Benjamini	FDR
KEGG_PATHWAY	hsa04380:Osteoclast differentiation	23	1.54674	0.00422784	IFNAR2, CSF1R, SPI1, IL1R1, STAT1, CYBB, NFATC2, PIK3R3, PIK3R2, PIK3CB, MAPK14, TGFBR1, MAPK13, TGFBR2, TNFRSF1A, CAMK4, BTK, PLCG2, AKT1, SIRPA, LCP2, FYN, IFNAR1	639	131	6879	1.89008	0.678726	0.0515027	0.0472749
KEGG_PATHWAY	hsa05142:Chagas disease (American trypanosomiasis)	17	1.14324	0.0292653	C1QB, NOS2, GNAI3, PIK3R3, PIK3R2, PIK3CB, MAPK14, TGFBR1, MAPK13, TGFBR2, GNAI2, TNFRSF1A, PPP2CA, AKT1, TLR6, PLCB2, C1QC	639	104	6879	1.75971	0.999651	0.217864	0.199979
KEGG_PATHWAY	hsa04917:Prolactin signaling pathway	12	0.806994	0.0610931	SHC3, CCND2, STAT1, PIK3R3, AKT1, PIK3R2, PIK3CB, JAK2, MAPK14, SOCS7, CYP17A1, MAPK13	639	71	6879	1.81948	1	0.29769	0.273253
KEGG_PATHWAY	hsa05162:Measles	17	1.14324	0.168375	IFNAR2, CDKN1B, STAT1, SH2D1A, PIK3R3, MSN, PIK3R2, PIK3CB, CDK6, CCND2, TNFSF10, AKT1, FYN, TLR7, JAK2, JAK3, IFNAR1	639	133	6879	1.37601	1	0.586031	0.537924
KEGG_PATHWAY	hsa04620:Toll-like receptor signaling pathway	13	0.874243	0.276453	IFNAR2, STAT1, CD80, PIK3R3, PIK3R2, PIK3CB, MAPK14, MAPK13, SPP1, AKT1, TLR7, TLR6, IFNAR1	639	106	6879	1.32027	1	0.772628	0.709203
KEGG_PATHWAY	hsa05160:Hepatitis C	14	0.941493	0.464411	IFNAR2, STAT1, EGF, PIK3R3, BRAF, PIK3R2, PIK3CB, MAPK14, EGFR, MAPK13, TNFRSF1A, PPP2CA, AKT1, IFNAR1	639	133	6879	1.13319	1	1	0.921348
KEGG_PATHWAY	hsa04668:TNF signaling pathway	11	0.739744	0.539068	CREB3L1, TRAF5, CREB3L2, PIK3R3, AKT1, PIK3R2, PIK3CB, MAPK14, TNFRSF1B, MAPK13, TNFRSF1A	639	107	6879	1.10671	1	1	0.921348
KEGG_PATHWAY	hsa04630:Jak-STAT signaling pathway	14	0.941493	0.594322	IFNAR2, CNTFR, IL4R, STAT1, PIK3R3, PIK3R2, PIK3CB, CCND2, AKT1, PTPN6, JAK2, JAK3, SOCS7, IFNAR1	639	145	6879	1.0394	1	1	0.921348
KEGG_PATHWAY	hsa05164:Influenza A	16	1.07599	0.657281	IFNAR2, STAT1, PIK3R3, PIK3R2, PIK3CB, MAPK14, ACTB, MAPK13, TNFRSF1A, TNFSF10, AKT1, TLR7, JAK2, KPNA2, AGFG1, IFNAR1	639	174	6879	0.989909	1	1	0.921348
Annotation Cluster 55	Enrichment Score: 0.7974540275600737
Category	Term	Count	%	PValue	Genes	List Total	Pop Hits	Pop Total	Fold Enrichment	Bonferroni	Benjamini	FDR
GOTERM_BP_DIRECT	GO:0007259~JAK-STAT cascade	8	0.537996	0.01269	IFNAR2, STAT1, IL31RA, JAK2, PKD2, PKD1, CCR2, IFNAR1	1364	32	16792	3.07771	1	0.523318	0.520407
GOTERM_BP_DIRECT	GO:0060338~regulation of type I interferon-mediated signaling pathway	4	0.268998	0.35432	IFNAR2, STAT1, PTPN6, IFNAR1	1364	26	16792	1.89398	1	1	0.99466
GOTERM_BP_DIRECT	GO:0060337~type I interferon signaling pathway	4	0.268998	0.901114	IFNAR2, STAT1, IRF8, IFNAR1	1364	64	16792	0.769428	1	1	0.99466
Annotation Cluster 56	Enrichment Score: 0.7806779211743319
Category	Term	Count	%	PValue	Genes	List Total	Pop Hits	Pop Total	Fold Enrichment	Bonferroni	Benjamini	FDR
UP_KEYWORDS	Electron transport	16	1.07599	0.0100816	NDUFB9, CYB5A, TXNRD1, NDUFA2, CYBB, CYBRD1, UQCR10, FOXRED1, TMX4, NDUFS8, NDUFS7, NDUFS6, COX2, UQCRFS1, STEAP2, NDUFV1	1476	108	20581	2.06574	0.993093	0.0826691	0.0735956
UP_KEYWORDS	Respiratory chain	10	0.672495	0.0347881	NDUFB9, NDUFS8, NDUFS7, NDUFS6, NDUFA2, COX2, UQCRFS1, UQCR10, NDUFV1, FOXRED1	1476	63	20581	2.2133	1	0.206214	0.18358
KEGG_PATHWAY	hsa05010:Alzheimer's disease	24	1.61399	0.0364676	NDUFB9, APP, LRP1, NDUFA2, LPL, ITPR2, UQCR10, ATP5H, ATP5F1, GRIN1, TNFRSF1A, APH1A, BACE2, ATP5B, NDUFS8, NDUFS7, NDUFS6, CAPN2, COX2, UQCRFS1, BID, GAPDH, PLCB2, NDUFV1	639	168	6879	1.53789	0.999953	0.238374	0.218806
UP_KEYWORDS	Leigh syndrome	5	0.336247	0.0505928	NDUFS8, NDUFS7, SCO2, NDUFAF5, NDUFV1	1476	20	20581	3.48594	1	0.264805	0.235741
UP_KEYWORDS	4Fe-4S	6	0.403497	0.122358	NDUFS8, NDUFS7, DPYD, REV3L, ACO1, NDUFV1	1476	37	20581	2.26115	1	0.496452	0.441963
GOTERM_MF_DIRECT	GO:0003954~NADH dehydrogenase activity	3	0.201748	0.131097	NDUFS8, NDUFS7, NDUFV1	1360	8	16881	4.65469	1	1	0.990957
KEGG_PATHWAY	hsa00190:Oxidative phosphorylation	17	1.14324	0.168375	NDUFB9, ATP6V1G1, NDUFA2, UQCR10, TCIRG1, ATP5H, ATP5F1, ATP5L, ATP5J2, ATP5B, NDUFS8, NDUFS7, NDUFS6, COX2, UQCRFS1, NDUFV1, ATP6V0D2	639	133	6879	1.37601	1	0.586031	0.537924
GOTERM_CC_DIRECT	GO:0005747~mitochondrial respiratory chain complex I	7	0.470746	0.182773	NDUFB9, NDUFS8, NDUFS7, NDUFS6, NDUFA2, NDUFV1, FOXRED1	1429	49	18224	1.82185	1	0.868489	0.82185
GOTERM_MF_DIRECT	GO:0051539~4 iron, 4 sulfur cluster binding	6	0.403497	0.247129	NDUFS8, NDUFS7, DPYD, REV3L, ACO1, NDUFV1	1360	42	16881	1.77321	1	1	0.990957
GOTERM_BP_DIRECT	GO:0032981~mitochondrial respiratory chain complex I assembly	8	0.537996	0.248526	NDUFB9, NDUFS8, NDUFS7, NDUFS6, NDUFA2, NDUFAF5, NDUFV1, FOXRED1	1364	63	16792	1.56328	1	1	0.99466
UP_KEYWORDS	Iron-sulfur	7	0.470746	0.258667	NDUFS8, NDUFS7, DPYD, REV3L, UQCRFS1, ACO1, NDUFV1	1476	60	20581	1.62677	1	0.79603	0.708661
KEGG_PATHWAY	hsa05016:Huntington's disease	21	1.41224	0.325133	NDUFB9, HDAC1, NDUFA2, CLTA, AP2B1, UQCR10, ATP5H, ATP5F1, GRIN1, ATP5B, NDUFS8, NDUFS7, NDUFS6, CREB3L1, CREB3L2, COX2, UQCRFS1, IFT57, PLCB2, NDUFV1, TGM2	639	192	6879	1.17745	1	0.862729	0.791908
GOTERM_MF_DIRECT	GO:0008137~NADH dehydrogenase (ubiquinone) activity	6	0.403497	0.343342	NDUFB9, NDUFS8, NDUFS7, NDUFS6, NDUFA2, NDUFV1	1360	48	16881	1.55156	1	1	0.990957
GOTERM_BP_DIRECT	GO:0006120~mitochondrial electron transport, NADH to ubiquinone	6	0.403497	0.36639	NDUFB9, NDUFS8, NDUFS7, NDUFS6, NDUFA2, NDUFV1	1364	49	16792	1.50745	1	1	0.99466
UP_KEYWORDS	Mitochondrion inner membrane	22	1.47949	0.380746	NDUFB9, MYOC, NDUFA2, UQCR10, ATP5H, ATP5F1, COQ10A, FOXRED1, ATP5L, ATP5J2, PISD, ATP5B, NDUFS6, CHDH, PTPMT1, NDUFAF5, RPS3, COX2, EFHD1, UQCRFS1, MICU1, NDUFV1	1476	270	20581	1.13616	1	0.931976	0.829686
KEGG_PATHWAY	hsa05012:Parkinson's disease	15	1.00874	0.446566	NDUFB9, NDUFA2, GNAI3, HTRA2, UQCR10, ATP5H, ATP5F1, GNAI2, ATP5B, NDUFS8, NDUFS7, NDUFS6, COX2, UQCRFS1, NDUFV1	639	142	6879	1.13718	1	0.989089	0.907895
UP_KEYWORDS	Ubiquinone	4	0.268998	0.463257	NDUFS8, NDUFS7, NDUFS6, NDUFV1	1476	35	20581	1.59357	1	0.995294	0.886055
KEGG_PATHWAY	hsa04932:Non-alcoholic fatty liver disease (NAFLD)	15	1.00874	0.542392	NDUFB9, NDUFA2, PIK3R3, PIK3R2, UQCR10, PIK3CB, TNFRSF1A, NDUFS8, NDUFS7, NDUFS6, COX2, AKT1, UQCRFS1, BID, NDUFV1	639	151	6879	1.0694	1	1	0.921348
Annotation Cluster 57	Enrichment Score: 0.7750669437107794
Category	Term	Count	%	PValue	Genes	List Total	Pop Hits	Pop Total	Fold Enrichment	Bonferroni	Benjamini	FDR
UP_KEYWORDS	Motor protein	17	1.14324	0.0322671	DYNC1I2, MYO10, DYNLT3, STARD9, MYO9B, KLC1, MYO9A, DYNC2LI1, MYH3, KIF2A, KIF13A, KIF13B, MYH9, KIFC3, MYH10, MYO1G, MYH7	1476	135	20581	1.75588	1	0.19366	0.172405
GOTERM_CC_DIRECT	GO:0005871~kinesin complex	7	0.470746	0.233187	KIF2A, KIF13A, STARD9, KIF13B, KIFC3, DISC1, KLC1	1429	53	18224	1.68436	1	0.962071	0.910407
GOTERM_MF_DIRECT	GO:0003777~microtubule motor activity	9	0.605245	0.314732	DYNC1I2, KIF2A, KIF13A, STARD9, KIF13B, KIFC3, SMC3, KLC1, BBS4	1360	80	16881	1.39641	1	1	0.990957
GOTERM_BP_DIRECT	GO:0007018~microtubule-based movement	9	0.605245	0.335217	DYNC1I2, KIF2A, KIF13A, STARD9, KIF13B, CLTA, AP2B1, KIFC3, KLC1	1364	81	16792	1.36787	1	1	0.99466
Annotation Cluster 58	Enrichment Score: 0.7118029530811771
Category	Term	Count	%	PValue	Genes	List Total	Pop Hits	Pop Total	Fold Enrichment	Bonferroni	Benjamini	FDR
GOTERM_BP_DIRECT	GO:0006661~phosphatidylinositol biosynthetic process	11	0.739744	0.0173762	TPTE2, INPP4B, INPP5F, INPP5D, PLCG2, PIK3R3, PIP5K1A, PIK3R2, PIK3C2G, PIK3CB, FGF2	1364	58	16792	2.33482	1	0.624848	0.621373
KEGG_PATHWAY	hsa05223:Non-small cell lung cancer	11	0.739744	0.0312919	CDK6, EGF, ERBB2, PLCG2, PIK3R3, AKT1, PIK3R2, BRAF, PLCG1, PIK3CB, EGFR	639	56	6879	2.1146	0.999801	0.218481	0.200546
GOTERM_CC_DIRECT	GO:0005942~phosphatidylinositol 3-kinase complex	4	0.268998	0.0912251	PIK3R3, PIK3R2, PIK3C2G, PIK3CB	1429	14	18224	3.64371	1	0.63489	0.600796
KEGG_PATHWAY	hsa05213:Endometrial cancer	9	0.605245	0.104312	APC, EGF, ERBB2, PIK3R3, AKT1, PIK3R2, BRAF, PIK3CB, EGFR	639	52	6879	1.86322	1	0.44383	0.407396
KEGG_PATHWAY	hsa05210:Colorectal cancer	10	0.672495	0.116606	APC, RAC2, PIK3R3, AKT1, PIK3R2, BRAF, PIK3CB, RALGDS, TGFBR1, TGFBR2	639	62	6879	1.73633	1	0.480775	0.441308
GOTERM_BP_DIRECT	GO:0036092~phosphatidylinositol-3-phosphate biosynthetic process	7	0.470746	0.204116	INPP4B, FGF7, PIK3R3, PIK3R2, PIK3C2G, PIK3CB, FGF2	1364	49	16792	1.75869	1	1	0.99466
KEGG_PATHWAY	hsa05221:Acute myeloid leukemia	8	0.537996	0.259876	SPI1, RPS6KB2, PIK3R3, AKT1, PIK3R2, BRAF, PIK3CB, RUNX1	639	56	6879	1.53789	1	0.772628	0.709203
GOTERM_MF_DIRECT	GO:0016303~1-phosphatidylinositol-3-kinase activity	6	0.403497	0.262735	FGF7, PIK3R3, PIK3R2, PIK3C2G, PIK3CB, FGF2	1360	43	16881	1.73198	1	1	0.990957
KEGG_PATHWAY	hsa05211:Renal cell carcinoma	9	0.605245	0.265928	RAP1B, PIK3R3, PAK6, AKT1, PIK3R2, BRAF, PIK3CB, PAK3, PAK2	639	66	6879	1.46799	1	0.772628	0.709203
KEGG_PATHWAY	hsa04210:Apoptosis	8	0.537996	0.35127	TNFSF10, CAPN2, PIK3R3, AKT1, PIK3R2, PIK3CB, BID, TNFRSF1A	639	62	6879	1.38907	1	0.896576	0.822976
KEGG_PATHWAY	hsa05230:Central carbon metabolism in cancer	8	0.537996	0.38261	PDGFRB, PDGFRA, ERBB2, PIK3R3, AKT1, PIK3R2, PIK3CB, EGFR	639	64	6879	1.34566	1	0.930004	0.85366
KEGG_PATHWAY	hsa04930:Type II diabetes mellitus	5	0.336247	0.662501	ABCC8, PRKCD, PIK3R3, PIK3R2, PIK3CB	639	48	6879	1.12138	1	1	0.921348
KEGG_PATHWAY	hsa04960:Aldosterone-regulated sodium reabsorption	4	0.268998	0.714848	PIK3R3, PIK3R2, IGF1, PIK3CB	639	39	6879	1.10413	1	1	0.921348
KEGG_PATHWAY	hsa04973:Carbohydrate digestion and absorption	4	0.268998	0.761164	PIK3R3, AKT1, PIK3R2, PIK3CB	639	42	6879	1.02526	1	1	0.921348
Annotation Cluster 59	Enrichment Score: 0.6389127526541504
Category	Term	Count	%	PValue	Genes	List Total	Pop Hits	Pop Total	Fold Enrichment	Bonferroni	Benjamini	FDR
GOTERM_MF_DIRECT	GO:0004867~serine-type endopeptidase inhibitor activity	12	0.806994	0.156164	APP, SERPINA1, SPINK1, SERPINE2, SERPINF1, TFPI2, SERPINH1, WFDC1, COL6A3, A2ML1, SERPINI1, RECK	1360	97	16881	1.53557	1	1	0.990957
UP_KEYWORDS	Serine protease inhibitor	10	0.672495	0.162091	APP, SERPINA1, SPINK1, SERPINE2, TFPI2, WFDC1, COL6A3, A2ML1, SERPINI1, RECK	1476	86	20581	1.62137	1	0.59073	0.525894
GOTERM_BP_DIRECT	GO:0010951~negative regulation of endopeptidase activity	13	0.874243	0.276847	CAST, APP, SERPINA1, SERPINE2, SERPINF1, PROS1, TFPI2, WFDC1, A2ML1, SERPINH1, COL6A3, AKT1, SERPINI1	1364	121	16792	1.32265	1	1	0.99466
UP_KEYWORDS	Protease inhibitor	11	0.739744	0.396983	CAST, APP, SERPINA1, SPINK1, SERPINE2, TFPI2, WFDC1, COL6A3, A2ML1, SERPINI1, RECK	1476	124	20581	1.23695	1	0.954083	0.849366
Annotation Cluster 60	Enrichment Score: 0.5930000038836615
Category	Term	Count	%	PValue	Genes	List Total	Pop Hits	Pop Total	Fold Enrichment	Bonferroni	Benjamini	FDR
GOTERM_BP_DIRECT	GO:0009992~cellular water homeostasis	4	0.268998	0.0826136	ANXA7, AQP7, AQP5, AQP1	1364	13	16792	3.78795	1	1	0.99466
GOTERM_MF_DIRECT	GO:0015254~glycerol channel activity	3	0.201748	0.250982	AQP7, AQP5, AQP1	1360	12	16881	3.10312	1	1	0.990957
GOTERM_BP_DIRECT	GO:0015793~glycerol transport	3	0.201748	0.285205	AQP7, AQP5, AQP1	1364	13	16792	2.84097	1	1	0.99466
GOTERM_MF_DIRECT	GO:0015250~water channel activity	3	0.201748	0.373196	AQP7, AQP5, AQP1	1360	16	16881	2.32734	1	1	0.990957
GOTERM_BP_DIRECT	GO:0006833~water transport	3	0.201748	0.491147	AQP7, AQP5, AQP1	1364	20	16792	1.84663	1	1	0.99466
Annotation Cluster 61	Enrichment Score: 0.5771274635612799
Category	Term	Count	%	PValue	Genes	List Total	Pop Hits	Pop Total	Fold Enrichment	Bonferroni	Benjamini	FDR
GOTERM_CC_DIRECT	GO:0005742~mitochondrial outer membrane translocase complex	3	0.201748	0.181805	TOMM7, TOMM40L, TOMM22	1429	10	18224	3.82589	1	0.868489	0.82185
GOTERM_MF_DIRECT	GO:0015266~protein channel activity	3	0.201748	0.250982	TOMM7, TOMM40L, TOMM22	1360	12	16881	3.10312	1	1	0.990957
GOTERM_BP_DIRECT	GO:0030150~protein import into mitochondrial matrix	3	0.201748	0.406788	TOMM7, TOMM40L, TOMM22	1364	17	16792	2.1725	1	1	0.99466
Annotation Cluster 62	Enrichment Score: 0.560112831957283
Category	Term	Count	%	PValue	Genes	List Total	Pop Hits	Pop Total	Fold Enrichment	Bonferroni	Benjamini	FDR
KEGG_PATHWAY	hsa05213:Endometrial cancer	9	0.605245	0.104312	APC, EGF, ERBB2, PIK3R3, AKT1, PIK3R2, BRAF, PIK3CB, EGFR	639	52	6879	1.86322	1	0.44383	0.407396
KEGG_PATHWAY	hsa05219:Bladder cancer	6	0.403497	0.330406	EGF, MMP2, ERBB2, BRAF, THBS1, EGFR	639	41	6879	1.5754	1	0.868126	0.796862
GOTERM_BP_DIRECT	GO:0038128~ERBB2 signaling pathway	4	0.268998	0.605731	EGF, ERBB2, AKT1, EGFR	1364	38	16792	1.29588	1	1	0.99466
Annotation Cluster 63	Enrichment Score: 0.5396827947974565
Category	Term	Count	%	PValue	Genes	List Total	Pop Hits	Pop Total	Fold Enrichment	Bonferroni	Benjamini	FDR
UP_KEYWORDS	Phospholipid biosynthesis	6	0.403497	0.218342	GPAM, CHKA, PTPMT1, LPCAT2, PISD, AGPAT4	1476	45	20581	1.85917	1	0.70674	0.629171
GOTERM_BP_DIRECT	GO:0008654~phospholipid biosynthetic process	6	0.403497	0.221597	SH3GLB1, GPAM, HEXB, PIP5K1A, PISD, AGPAT4	1364	40	16792	1.84663	1	1	0.99466
UP_KEYWORDS	Phospholipid metabolism	6	0.403497	0.273046	GPAM, CHKA, PTPMT1, LPCAT2, PISD, AGPAT4	1476	49	20581	1.7074	1	0.804423	0.716132
KEGG_PATHWAY	hsa00564:Glycerophospholipid metabolism	10	0.672495	0.525207	PLA2G12B, GPAM, CHKA, GPD2, LPCAT2, PLA2G4A, GPCPD1, LPIN2, PISD, AGPAT4	639	95	6879	1.13319	1	1	0.921348
Annotation Cluster 64	Enrichment Score: 0.5381060335270216
Category	Term	Count	%	PValue	Genes	List Total	Pop Hits	Pop Total	Fold Enrichment	Bonferroni	Benjamini	FDR
GOTERM_BP_DIRECT	GO:0006633~fatty acid biosynthetic process	8	0.537996	0.125746	FASN, AGMO, SCD5, LPL, ACSM5, MCAT, ACACA, MGLL	1364	52	16792	1.89398	1	1	0.99466
UP_KEYWORDS	Fatty acid biosynthesis	7	0.470746	0.166501	ELOVL5, FASN, SCD5, DEGS1, MCAT, ACACA, MGLL	1476	52	20581	1.87705	1	0.602341	0.53623
KEGG_PATHWAY	hsa00061:Fatty acid biosynthesis	3	0.201748	0.342934	FASN, MCAT, ACACA	639	13	6879	2.48429	1	0.883713	0.81117
UP_KEYWORDS	Fatty acid metabolism	11	0.739744	0.396983	ELOVL5, FASN, SCD5, DEGS1, ACSM5, RPP14, MORC2, MCAT, LPIN2, ACACA, MGLL	1476	124	20581	1.23695	1	0.954083	0.849366
GOTERM_BP_DIRECT	GO:0035338~long-chain fatty-acyl-CoA biosynthetic process	5	0.336247	0.447472	ELOVL5, FASN, SCD5, PPT1, ACACA	1364	42	16792	1.46558	1	1	0.99466
KEGG_PATHWAY	hsa01212:Fatty acid metabolism	6	0.403497	0.463134	ELOVL5, FASN, SCD5, PPT1, MCAT, ACACA	639	48	6879	1.34566	1	1	0.921348
Annotation Cluster 65	Enrichment Score: 0.5304170119569093
Category	Term	Count	%	PValue	Genes	List Total	Pop Hits	Pop Total	Fold Enrichment	Bonferroni	Benjamini	FDR
UP_KEYWORDS	Hydrogen ion transport	8	0.537996	0.058798	ATP5B, ATP6V1G1, TCIRG1, ATP5H, ATP5F1, ATP6V0D2, ATP5L, ATP5J2	1476	49	20581	2.27653	1	0.29519	0.262791
KEGG_PATHWAY	hsa05110:Vibrio cholerae infection	9	0.605245	0.104312	SEC61A1, ATP6V1G1, PLCG2, KDELR3, PLCG1, TCIRG1, ATP6V0D2, ACTB, PDIA4	639	52	6879	1.86322	1	0.44383	0.407396
GOTERM_CC_DIRECT	GO:0030670~phagocytic vesicle membrane	8	0.537996	0.177041	RAB31, RAB20, RAC2, CYBB, TCIRG1, TLR6, ATP6V0D2, RAB11B	1429	59	18224	1.72922	1	0.868489	0.82185
GOTERM_CC_DIRECT	GO:0016471~vacuolar proton-transporting V-type ATPase complex	3	0.201748	0.241144	ATP6V1G1, TCIRG1, ATP6V0D2	1429	12	18224	3.18824	1	0.977342	0.924858
KEGG_PATHWAY	hsa05120:Epithelial cell signaling in Helicobacter pylori infection	9	0.605245	0.279645	LYN, ATP6V1G1, PLCG2, PLCG1, TCIRG1, MAPK14, ATP6V0D2, EGFR, MAPK13	639	67	6879	1.44608	1	0.772628	0.709203
GOTERM_BP_DIRECT	GO:0090383~phagosome acidification	4	0.268998	0.377127	ATP6V1G1, RAB20, TCIRG1, ATP6V0D2	1364	27	16792	1.82383	1	1	0.99466
KEGG_PATHWAY	hsa04721:Synaptic vesicle cycle	7	0.470746	0.536162	ATP6V1G1, CLTA, AP2B1, TCIRG1, ATP6V0D2, VAMP2, CPLX3	639	63	6879	1.19614	1	1	0.921348
GOTERM_BP_DIRECT	GO:0033572~transferrin transport	4	0.268998	0.548845	ATP6V1G1, TCIRG1, ATP6V0D2, RAB11B	1364	35	16792	1.40695	1	1	0.99466
KEGG_PATHWAY	hsa04966:Collecting duct acid secretion	3	0.201748	0.729016	ATP6V1G1, TCIRG1, ATP6V0D2	639	27	6879	1.19614	1	1	0.921348
KEGG_PATHWAY	hsa05323:Rheumatoid arthritis	7	0.470746	0.837925	ATP6V1G1, CXCL12, ANGPT1, CD80, ITGB2, TCIRG1, ATP6V0D2	639	88	6879	0.856327	1	1	0.921348
Annotation Cluster 66	Enrichment Score: 0.5266620143783429
Category	Term	Count	%	PValue	Genes	List Total	Pop Hits	Pop Total	Fold Enrichment	Bonferroni	Benjamini	FDR
KEGG_PATHWAY	hsa04725:Cholinergic synapse	17	1.14324	0.0493612	GNAI3, PIK3R3, ITPR2, PIK3R2, PIK3CB, ADCY7, GNAI2, GNG10, GNG5, CAMK4, CREB3L1, CREB3L2, GNB1, AKT1, FYN, JAK2, PLCB2	639	111	6879	1.64873	0.999999	0.274827	0.252267
KEGG_PATHWAY	hsa04726:Serotonergic synapse	17	1.14324	0.0493612	APP, KCND2, MAOA, TRPC1, GNAI3, HTR2B, PLA2G4A, ITPR2, BRAF, HTR5A, GNAI2, GNG10, GNG5, CYP2D6, GNB1, KCNN2, PLCB2	639	111	6879	1.64873	0.999999	0.274827	0.252267
GOTERM_BP_DIRECT	GO:0071377~cellular response to glucagon stimulus	6	0.403497	0.221597	GNG10, GNG5, PRKAR2B, GNB1, GCG, ADCY7	1364	40	16792	1.84663	1	1	0.99466
KEGG_PATHWAY	hsa04723:Retrograde endocannabinoid signaling	13	0.874243	0.224101	GABRA5, GNAI3, ITPR2, MAPK14, ADCY7, MAPK13, GNAI2, GNG10, GNG5, CNR1, GNB1, PLCB2, MGLL	639	101	6879	1.38563	1	0.706576	0.648573
GOTERM_CC_DIRECT	GO:0005834~heterotrimeric G-protein complex	5	0.336247	0.256933	GNG10, GNG5, GNB1, GNAI3, GNAI2	1429	33	18224	1.93227	1	0.989105	0.935989
KEGG_PATHWAY	hsa04724:Glutamatergic synapse	13	0.874243	0.366748	SLC38A1, TRPC1, SLC1A2, GNAI3, PLA2G4A, ITPR2, ADCY7, GNAI2, GRIN1, GNG10, GNG5, GNB1, PLCB2	639	114	6879	1.22762	1	0.910078	0.83537
KEGG_PATHWAY	hsa04728:Dopaminergic synapse	14	0.941493	0.408264	MAOA, GNAI3, ITPR2, MAPK14, MAPK13, GNAI2, PPP2CA, GNG10, GNG5, CREB3L1, CREB3L2, GNB1, AKT1, PLCB2	639	128	6879	1.17745	1	0.940064	0.862894
KEGG_PATHWAY	hsa04727:GABAergic synapse	8	0.537996	0.685207	SLC38A1, GNG10, GNG5, GABRA5, GNB1, GNAI3, ADCY7, GNAI2	639	85	6879	1.0132	1	1	0.921348
KEGG_PATHWAY	hsa05032:Morphine addiction	8	0.537996	0.751977	GNG10, GNG5, GABRA5, GNB1, GNAI3, PDE4B, ADCY7, GNAI2	639	91	6879	0.946396	1	1	0.921348
KEGG_PATHWAY	hsa04713:Circadian entrainment	8	0.537996	0.790505	GNG10, GNG5, GNB1, GNAI3, ADCY7, PLCB2, GNAI2, GRIN1	639	95	6879	0.906548	1	1	0.921348
KEGG_PATHWAY	hsa05034:Alcoholism	14	0.941493	0.848945	SHC3, MAOA, H2AFZ, HDAC1, GNAI3, BRAF, GNAI2, GRIN1, GNG10, GNG5, CAMK4, CREB3L1, CREB3L2, GNB1	639	177	6879	0.851489	1	1	0.921348
Annotation Cluster 67	Enrichment Score: 0.5194892699564839
Category	Term	Count	%	PValue	Genes	List Total	Pop Hits	Pop Total	Fold Enrichment	Bonferroni	Benjamini	FDR
UP_KEYWORDS	Hydrogen ion transport	8	0.537996	0.058798	ATP5B, ATP6V1G1, TCIRG1, ATP5H, ATP5F1, ATP6V0D2, ATP5L, ATP5J2	1476	49	20581	2.27653	1	0.29519	0.262791
GOTERM_MF_DIRECT	GO:0046961~proton-transporting ATPase activity, rotational mechanism	3	0.201748	0.630652	ATP5B, TCIRG1, ATP6V0D2	1360	26	16881	1.43221	1	1	0.990957
GOTERM_BP_DIRECT	GO:0015991~ATP hydrolysis coupled proton transport	3	0.201748	0.745383	ATP5B, TCIRG1, ATP6V0D2	1364	32	16792	1.15414	1	1	0.99466
Annotation Cluster 68	Enrichment Score: 0.4964961208273894
Category	Term	Count	%	PValue	Genes	List Total	Pop Hits	Pop Total	Fold Enrichment	Bonferroni	Benjamini	FDR
GOTERM_BP_DIRECT	GO:0002224~toll-like receptor signaling pathway	6	0.403497	0.0631457	TLR7, TLR6, CTSS, HSP90B1, CTSB, LGMN	1364	27	16792	2.73574	1	1	0.99466
GOTERM_MF_DIRECT	GO:0004197~cysteine-type endopeptidase activity	6	0.403497	0.550845	CTSZ, ATG4B, CTSS, CTSC, CTSB, LGMN	1360	61	16881	1.2209	1	1	0.990957
KEGG_PATHWAY	hsa04612:Antigen processing and presentation	5	0.336247	0.931406	CD74, CANX, CTSS, CTSB, LGMN	639	76	6879	0.708241	1	1	0.931406
Annotation Cluster 69	Enrichment Score: 0.4884728693832065
Category	Term	Count	%	PValue	Genes	List Total	Pop Hits	Pop Total	Fold Enrichment	Bonferroni	Benjamini	FDR
GOTERM_BP_DIRECT	GO:0070125~mitochondrial translational elongation	11	0.739744	0.149996	MRPL2, MRPL51, MRPS14, MRPS22, MRPL18, MRPS31, MRPL45, MRPL24, MRPL10, MRPL21, DAP3	1364	85	16792	1.59317	1	1	0.99466
GOTERM_BP_DIRECT	GO:0070126~mitochondrial translational termination	11	0.739744	0.158207	MRPL2, MRPL51, MRPS14, MRPS22, MRPL18, MRPS31, MRPL45, MRPL24, MRPL10, MRPL21, DAP3	1364	86	16792	1.57464	1	1	0.99466
GOTERM_CC_DIRECT	GO:0005762~mitochondrial large ribosomal subunit	7	0.470746	0.170906	MRPL2, MRPL51, NSUN4, MRPL18, MRPL24, MRPL10, MRPL21	1429	48	18224	1.85981	1	0.868489	0.82185
GOTERM_CC_DIRECT	GO:0005761~mitochondrial ribosome	5	0.336247	0.172629	MRPL51, MRPS14, MRPS22, MRPL18, DAP3	1429	28	18224	2.27732	1	0.868489	0.82185
UP_KEYWORDS	Ribosomal protein	18	1.21049	0.1748	RPL3, MRPS14, MRPS22, MRPL18, MRPS31, RPS3A, MRPL45, MRPL24, MRPL10, MRPL21, RPS4X, MRPL2, MRPL51, RPL18A, RPS6KA2, RPS3, RPS2, DAP3	1476	185	20581	1.35669	1	0.618766	0.550853
GOTERM_CC_DIRECT	GO:0005840~ribosome	17	1.14324	0.228828	RPL3, MRPS14, MRPS22, MRPL18, RPS3A, RRBP1, MRPL45, MRPL24, MRPL10, MRPL21, RPS4X, MRPL2, RPL18A, RPS6KA2, CANX, RPS3, RPS2	1429	166	18224	1.30603	1	0.960947	0.909343
GOTERM_CC_DIRECT	GO:0005763~mitochondrial small ribosomal subunit	4	0.268998	0.311577	MRPS14, MRPS22, MRPS31, DAP3	1429	25	18224	2.04048	1	1	0.947674
UP_KEYWORDS	Ribonucleoprotein	23	1.54674	0.4593	RPL3, MRPS14, MRPS22, MRPL18, MRPS31, RPS3A, HNRNPR, MRPL45, MRPL24, MRPL10, MRPL21, RPS4X, MRPL2, MRPL51, RPL18A, RPS6KA2, NHP2, RPS3, HNRNPD, SNRPA1, RPS2, RBMX, DAP3	1476	296	20581	1.08347	1	0.991121	0.88234
KEGG_PATHWAY	hsa03010:Ribosome	12	0.806994	0.728022	RPS4X, MRPL2, RPL3, RPL18A, MRPS14, MRPL18, RPS3, RPS3A, RPS2, MRPL24, MRPL10, MRPL21	639	136	6879	0.949876	1	1	0.921348
GOTERM_BP_DIRECT	GO:0006412~translation	19	1.27774	0.754341	RPL3, MRPS14, MRPL18, RPS3A, RRBP1, MRPL24, MRPL10, EGFR, MRPL21, RPS4X, MRPL2, MRPL51, RPL18A, RPS6KB2, NHP2, RPS3, AKT1, RPS2, CPEB4	1364	253	16792	0.92453	1	1	0.99466
GOTERM_BP_DIRECT	GO:0006614~SRP-dependent cotranslational protein targeting to membrane	7	0.470746	0.784831	RPS4X, SEC61A1, RPL3, RPL18A, RPS3, RPS3A, RPS2	1364	94	16792	0.916765	1	1	0.99466
GOTERM_MF_DIRECT	GO:0003735~structural constituent of ribosome	16	1.07599	0.796068	RPL3, MRPS14, MRPS22, MRPL18, MRPS31, RPS3A, MRPL24, MRPL10, MRPL21, RPS4X, MRPL2, MRPL51, RPL18A, RPS3, RPS2, DAP3	1360	222	16881	0.894595	1	1	0.990957
Annotation Cluster 70	Enrichment Score: 0.4881854217972036
Category	Term	Count	%	PValue	Genes	List Total	Pop Hits	Pop Total	Fold Enrichment	Bonferroni	Benjamini	FDR
GOTERM_MF_DIRECT	GO:0005267~potassium channel activity	6	0.403497	0.173565	KCNK5, KCNK9, ABCC8, PKD2, KCNK2, AQP1	1360	37	16881	2.01284	1	1	0.990957
GOTERM_BP_DIRECT	GO:0071805~potassium ion transmembrane transport	12	0.806994	0.39348	KCNK5, KCND2, KCNK9, KCNT2, ABCC8, SLC9A7, KCNE4, SLC9A9, KCNN2, PKD2, KCNK2, AQP1	1364	121	16792	1.22091	1	1	0.99466
GOTERM_BP_DIRECT	GO:0006813~potassium ion transport	8	0.537996	0.50241	KCNK5, CDKN1B, KCNK9, ABCC8, KCND3, KCNJ16, KCNN2, AQP1	1364	82	16792	1.20106	1	1	0.99466
Annotation Cluster 71	Enrichment Score: 0.4701196591163783
Category	Term	Count	%	PValue	Genes	List Total	Pop Hits	Pop Total	Fold Enrichment	Bonferroni	Benjamini	FDR
UP_KEYWORDS	Heme	13	0.874243	0.236999	CYB5A, NOS2, CYBB, CYBRD1, CYP8B1, CYGB, CYP17A1, MB, CYP2D6, CYP20A1, PXDN, HMOX1, STEAP2	1476	132	20581	1.37325	1	0.75228	0.669713
GOTERM_MF_DIRECT	GO:0020037~heme binding	14	0.941493	0.309379	CYB5A, NOS2, CYBB, CYP8B1, CYGB, CYP17A1, HEBP1, PGRMC2, MB, CYP2D6, CYP20A1, PXDN, HMOX1, JAK2	1360	137	16881	1.26843	1	1	0.990957
GOTERM_MF_DIRECT	GO:0019825~oxygen binding	5	0.336247	0.530156	MB, CYP2D6, CYP8B1, CYGB, CYP17A1	1360	47	16881	1.32048	1	1	0.990957
Annotation Cluster 72	Enrichment Score: 0.45558001027079625
Category	Term	Count	%	PValue	Genes	List Total	Pop Hits	Pop Total	Fold Enrichment	Bonferroni	Benjamini	FDR
GOTERM_CC_DIRECT	GO:0016581~NuRD complex	4	0.268998	0.162813	HDAC1, CHD4, MTA3, APPL2	1429	18	18224	2.83399	1	0.843444	0.79815
GOTERM_BP_DIRECT	GO:0016575~histone deacetylation	6	0.403497	0.316867	MORF4L1, HDAC1, PRDM5, CHD4, MTA3, HOPX	1364	46	16792	1.60576	1	1	0.99466
GOTERM_MF_DIRECT	GO:0004407~histone deacetylase activity	3	0.201748	0.833094	HDAC1, CHD4, MTA3	1360	39	16881	0.954808	1	1	0.990957
Annotation Cluster 73	Enrichment Score: 0.45352955504214104
Category	Term	Count	%	PValue	Genes	List Total	Pop Hits	Pop Total	Fold Enrichment	Bonferroni	Benjamini	FDR
GOTERM_MF_DIRECT	GO:0000980~RNA polymerase II distal enhancer sequence-specific DNA binding	9	0.605245	0.149768	SPI1, H2AFZ, HDAC1, HIVEP1, REL, CHD4, MEOX2, ACTB, NFE2L2	1360	65	16881	1.71865	1	1	0.990957
GOTERM_MF_DIRECT	GO:0031492~nucleosomal DNA binding	5	0.336247	0.512865	H1FOO, H2AFZ, HDAC1, CHD4, ACTB	1360	46	16881	1.34918	1	1	0.990957
GOTERM_BP_DIRECT	GO:0043044~ATP-dependent chromatin remodeling	3	0.201748	0.567532	HDAC1, CHD4, ACTB	1364	23	16792	1.60576	1	1	0.99466
Annotation Cluster 74	Enrichment Score: 0.4481446197832827
Category	Term	Count	%	PValue	Genes	List Total	Pop Hits	Pop Total	Fold Enrichment	Bonferroni	Benjamini	FDR
GOTERM_BP_DIRECT	GO:0046426~negative regulation of JAK-STAT cascade	6	0.403497	0.221597	LEPROT, CHAD, RTN4RL2, PODN, SOCS7, DCN	1364	40	16792	1.84663	1	1	0.99466
GOTERM_MF_DIRECT	GO:0004860~protein kinase inhibitor activity	6	0.403497	0.408974	GMFB, CHAD, RTN4RL2, PODN, SOCS7, DCN	1360	52	16881	1.43221	1	1	0.990957
GOTERM_BP_DIRECT	GO:0019221~cytokine-mediated signaling pathway	12	0.806994	0.499236	CSF1R, CHAD, IL31RA, RTN4RL2, IL17RD, JAK2, PODN, SOCS7, DCN, CCR2, TGM2, TNFRSF1A	1364	131	16792	1.12771	1	1	0.99466
Annotation Cluster 75	Enrichment Score: 0.4295650606088543
Category	Term	Count	%	PValue	Genes	List Total	Pop Hits	Pop Total	Fold Enrichment	Bonferroni	Benjamini	FDR
UP_KEYWORDS	Amino-acid transport	5	0.336247	0.321656	SLC38A1, SLC6A9, SLC38A10, SLC7A10, SLC7A3	1476	40	20581	1.74297	1	0.874336	0.778373
GOTERM_MF_DIRECT	GO:0015171~amino acid transmembrane transporter activity	6	0.403497	0.326989	SLC6A6, SLC38A1, SLC1A2, SLC38A10, SLC7A10, SLC7A3	1360	47	16881	1.58457	1	1	0.990957
GOTERM_BP_DIRECT	GO:0003333~amino acid transmembrane transport	4	0.268998	0.331409	SLC6A6, SLC6A9, SLC38A10, SLC7A10	1364	25	16792	1.96974	1	1	0.99466
GOTERM_BP_DIRECT	GO:0006865~amino acid transport	4	0.268998	0.548845	SLC6A6, SLC38A1, SLC7A10, SLC7A3	1364	35	16792	1.40695	1	1	0.99466
Annotation Cluster 76	Enrichment Score: 0.4216845208455726
Category	Term	Count	%	PValue	Genes	List Total	Pop Hits	Pop Total	Fold Enrichment	Bonferroni	Benjamini	FDR
GOTERM_CC_DIRECT	GO:0005743~mitochondrial inner membrane	44	2.95898	0.0802573	NDUFB9, MRPS14, MRPL18, MRPS31, UQCR10, ATP5H, MRPL10, FOXRED1, ATP5L, TOMM22, ATP5B, MRPL2, PRKAR2B, PTPMT1, RPS3, UQCRFS1, COX2, EFHD1, SRGAP2, NDUFV1, MYOC, MRPS22, NDUFA2, ABCA9, PLA2G4A, SIRT5, ABCA8, ATP5F1, MRPL45, MRPL24, COQ10A, MRPL21, GCAT, ATP5J2, MRPL51, GPAM, NDUFS7, SCO2, NDUFS6, GPD2, CHDH, NDUFAF5, MICU1, DAP3	1429	441	18224	1.27241	1	0.594595	0.562664
UP_KEYWORDS	Transit peptide	35	2.35373	0.795894	MRPL18, MRPS31, HTRA2, ACSM5, MRPL10, ATP5B, AKAP10, MRPL2, CA5B, PTPMT1, UQCRFS1, RPP14, NDUFV1, MMAA, NSUN4, SIRT5, ATP5F1, MRPL45, MCAT, MRPL24, COQ10A, MRPL21, GCAT, PISD, NDUFS8, MRPL51, GPAM, NDUFS7, SCO2, NDUFS6, GPD2, CHDH, NDUFAF5, MICU1, DAP3	1476	536	20581	0.910507	1	1	0.892057
UP_KEYWORDS	Mitochondrion	73	4.90921	0.850367	CLIC4, MRPS14, ACSM5, CLU, GIMAP8, TOMM22, AKAP10, MRPL2, CA5B, GPER1, EFHD1, TSPO, UQCRFS1, SH3GLB1, NSUN4, MYOC, MMP2, MRPS22, MUL1, SIRT5, VRK2, ATP5F1, MRPL45, COQ10A, TOMM40L, GCAT, ATP5J2, PISD, MRPL51, NDUFS8, NDUFS7, SCO2, NDUFS6, GPD2, CHDH, VAMP1, SPATA18, MICU1, DAP3, NDUFB9, PARG, MAOA, MRPL18, MRPS31, HTRA2, UQCR10, ATP5H, FOXRED1, MRPL10, ATP5L, ATP5B, SNN, PTPMT1, ABL1, RPS3, COX2,…	1476	1119	20581	0.909647	1	1	0.892057
Annotation Cluster 77	Enrichment Score: 0.3415364537652048
Category	Term	Count	%	PValue	Genes	List Total	Pop Hits	Pop Total	Fold Enrichment	Bonferroni	Benjamini	FDR
UP_KEYWORDS	Innate immunity	23	1.54674	0.244035	LYN, C1QB, CSF1R, ANXA1, CFH, TRIL, SH2D1A, CARD9, LY86, C4BPA, CLU, SEC14L1, C7, GPER1, BTK, F2RL1, TLR7, TLR6, VSIG4, JAK2, CACTIN, JAK3, C1QC	1476	261	20581	1.22876	1	0.769649	0.685175
UP_KEYWORDS	Immunity	38	2.55548	0.442092	C1QB, CSF1R, CFH, TRIL, C4BPA, TNFRSF13C, CD1B, CLU, PTMS, SEC14L1, C7, GPER1, INPP5D, FYN, VSIG4, JAK2, JAK3, ICOSLG, LYN, CD74, ANXA1, IL4R, CD300A, SH2D1A, CARD9, IL31RA, LY86, BCL6, GPR183, CAMK4, BTK, F2RL1, TLR7, TLR6, CACTIN, MYO1G, C1QC, LTF	1476	500	20581	1.05973	1	0.984206	0.876183
GOTERM_BP_DIRECT	GO:0045087~innate immune response	30	2.01748	0.875842	C1QB, COLEC12, CSF1R, APP, TRIL, C4BPA, CLU, SEC14L1, GPER1, ABL1, FYN, JAK2, JAK3, FBXO9, LYN, YES1, ANXA1, SH2D1A, CARD9, LY86, CYBB, VNN1, REL, BTK, F2RL1, TLR7, ANG, TLR6, CACTIN, C1QC	1364	430	16792	0.858897	1	1	0.99466
Annotation Cluster 78	Enrichment Score: 0.3360870548589895
Category	Term	Count	%	PValue	Genes	List Total	Pop Hits	Pop Total	Fold Enrichment	Bonferroni	Benjamini	FDR
UP_KEYWORDS	Ion channel	29	1.95024	0.346189	KCNK5, CLIC4, KCNK9, TMEM63C, KCNE4, ITPR2, PKD1L2, PKD2, CACNG7, CHRND, KCNT2, SCN9A, KCNN2, TRPM7, CLIC2, TRPC6, KCND2, KCND3, GABRA5, TRPC1, CYBB, KCNJ16, CACNA2D4, GRIN1, TPCN1, P2RX7, P2RX5, P2RX4, KCNK2	1476	359	20581	1.12638	1	0.902935	0.803833
UP_KEYWORDS	Voltage-gated channel	12	0.806994	0.513695	KCNK5, CACNG7, CLIC4, KCND2, KCNE4, KCND3, SCN9A, CYBB, KCNJ16, CACNA2D4, CLIC2, TPCN1	1476	150	20581	1.1155	1	1	0.892057
GOTERM_BP_DIRECT	GO:0034765~regulation of ion transmembrane transport	10	0.672495	0.551722	KCNK5, CLIC4, KCND2, KCNE4, KCND3, SCN9A, CYBB, KCNJ16, CACNA2D4, TPCN1	1364	111	16792	1.10909	1	1	0.99466
Annotation Cluster 79	Enrichment Score: 0.32286890882521874
Category	Term	Count	%	PValue	Genes	List Total	Pop Hits	Pop Total	Fold Enrichment	Bonferroni	Benjamini	FDR
GOTERM_CC_DIRECT	GO:0031201~SNARE complex	7	0.470746	0.233187	SNX4, GOSR2, VAMP1, TSNARE1, VAMP2, BET1, STXBP5L	1429	53	18224	1.68436	1	0.962071	0.910407
GOTERM_MF_DIRECT	GO:0000149~SNARE binding	5	0.336247	0.512865	GOSR2, TNFAIP2, VAMP1, TSNARE1, VAMP2	1360	46	16881	1.34918	1	1	0.990957
GOTERM_BP_DIRECT	GO:0006906~vesicle fusion	6	0.403497	0.528081	SYT11, GNAI3, VAMP1, TSNARE1, C2CD4C, VAMP2	1364	59	16792	1.25195	1	1	0.99466
GOTERM_MF_DIRECT	GO:0005484~SNAP receptor activity	4	0.268998	0.617865	GOSR2, VAMP1, TSNARE1, VAMP2	1360	39	16881	1.27308	1	1	0.990957
KEGG_PATHWAY	hsa04130:SNARE interactions in vesicular transport	4	0.268998	0.622807	GOSR2, VAMP1, VAMP2, BET1	639	34	6879	1.2665	1	1	0.921348
Annotation Cluster 80	Enrichment Score: 0.3216491561387678
Category	Term	Count	%	PValue	Genes	List Total	Pop Hits	Pop Total	Fold Enrichment	Bonferroni	Benjamini	FDR
GOTERM_MF_DIRECT	GO:0022841~potassium ion leak channel activity	3	0.201748	0.373196	KCNK5, KCNK9, KCNK2	1360	16	16881	2.32734	1	1	0.990957
GOTERM_BP_DIRECT	GO:0030322~stabilization of membrane potential	3	0.201748	0.377161	KCNK5, KCNK9, KCNK2	1364	16	16792	2.30828	1	1	0.99466
GOTERM_BP_DIRECT	GO:0071805~potassium ion transmembrane transport	12	0.806994	0.39348	KCNK5, KCND2, KCNK9, KCNT2, ABCC8, SLC9A7, KCNE4, SLC9A9, KCNN2, PKD2, KCNK2, AQP1	1364	121	16792	1.22091	1	1	0.99466
UP_KEYWORDS	Potassium channel	7	0.470746	0.439122	KCNK5, KCND2, KCNK9, KCNT2, KCNE4, KCND3, KCNK2	1476	74	20581	1.319	1	0.983897	0.875908
GOTERM_MF_DIRECT	GO:0005249~voltage-gated potassium channel activity	6	0.403497	0.505112	KCNK5, KCND2, KCNK9, KCNT2, KCNE4, KCND3	1360	58	16881	1.28405	1	1	0.990957
GOTERM_CC_DIRECT	GO:0008076~voltage-gated potassium channel complex	8	0.537996	0.540465	CTTN, KCND2, KCNT2, ABCC8, KCND3, KCNJ16, KCNK2, VAMP2	1429	88	18224	1.15936	1	1	0.947674
GOTERM_BP_DIRECT	GO:0034765~regulation of ion transmembrane transport	10	0.672495	0.551722	KCNK5, CLIC4, KCND2, KCNE4, KCND3, SCN9A, CYBB, KCNJ16, CACNA2D4, TPCN1	1364	111	16792	1.10909	1	1	0.99466
UP_KEYWORDS	Potassium	10	0.672495	0.582629	KCNK5, KCND2, KCNK9, KCNT2, SLC9A7, KCNE4, KCND3, KCNJ16, KCNK2, TTL	1476	129	20581	1.08091	1	1	0.892057
UP_KEYWORDS	Potassium transport	9	0.605245	0.596923	KCNK5, KCND2, KCNK9, KCNT2, SLC9A7, KCNE4, KCND3, KCNJ16, KCNK2	1476	116	20581	1.08184	1	1	0.892057
Annotation Cluster 81	Enrichment Score: 0.32031095278534877
Category	Term	Count	%	PValue	Genes	List Total	Pop Hits	Pop Total	Fold Enrichment	Bonferroni	Benjamini	FDR
GOTERM_BP_DIRECT	GO:0006098~pentose-phosphate shunt	3	0.201748	0.222945	TALDO1, PGD, TKT	1364	11	16792	3.3575	1	1	0.99466
KEGG_PATHWAY	hsa00030:Pentose phosphate pathway	4	0.268998	0.51241	TALDO1, PGD, TKT, FBP1	639	29	6879	1.48486	1	1	0.921348
KEGG_PATHWAY	hsa01200:Carbon metabolism	7	0.470746	0.957751	ADPGK, TALDO1, ACO1, PGD, TKT, GAPDH, FBP1	639	113	6879	0.666874	1	1	0.957751
Annotation Cluster 82	Enrichment Score: 0.3082359839150281
Category	Term	Count	%	PValue	Genes	List Total	Pop Hits	Pop Total	Fold Enrichment	Bonferroni	Benjamini	FDR
GOTERM_MF_DIRECT	GO:0015485~cholesterol binding	7	0.470746	0.108215	ABCA1, OSBPL8, SOAT1, OSBPL5, NPC2, ANXA6, TSPO	1360	41	16881	2.11921	1	1	0.990957
GOTERM_BP_DIRECT	GO:0033344~cholesterol efflux	4	0.268998	0.331409	ABCA1, SOAT1, NPC2, ABCG4	1364	25	16792	1.96974	1	1	0.99466
GOTERM_BP_DIRECT	GO:0042632~cholesterol homeostasis	6	0.403497	0.601929	ABCA1, SOAT1, NPC2, MTTP, LPL, PCSK9	1364	64	16792	1.15414	1	1	0.99466
GOTERM_BP_DIRECT	GO:0008203~cholesterol metabolic process	6	0.403497	0.655991	ABCA1, APP, SOAT1, OSBPL5, NPC2, PCSK9	1364	68	16792	1.08625	1	1	0.99466
UP_KEYWORDS	Sterol metabolism	5	0.336247	0.716624	ABCA1, SOAT1, NPC2, CYP2D6, PCSK9	1476	67	20581	1.04058	1	1	0.892057
UP_KEYWORDS	Cholesterol metabolism	4	0.268998	0.785298	ABCA1, SOAT1, NPC2, PCSK9	1476	57	20581	0.97851	1	1	0.892057
UP_KEYWORDS	Steroid metabolism	5	0.336247	0.872823	ABCA1, SOAT1, NPC2, CYP2D6, PCSK9	1476	86	20581	0.810684	1	1	0.892057
Annotation Cluster 83	Enrichment Score: 0.30123611999370914
Category	Term	Count	%	PValue	Genes	List Total	Pop Hits	Pop Total	Fold Enrichment	Bonferroni	Benjamini	FDR
UP_KEYWORDS	Complement pathway	5	0.336247	0.178855	C1QB, C7, C4BPA, CLU, C1QC	1476	31	20581	2.24899	1	0.618766	0.550853
KEGG_PATHWAY	hsa05020:Prion diseases	5	0.336247	0.388658	C1QB, C7, HSPA5, FYN, C1QC	639	34	6879	1.58313	1	0.930004	0.85366
GOTERM_BP_DIRECT	GO:0006956~complement activation	5	0.336247	0.930256	C1QB, CFH, C7, CLU, C1QC	1364	87	16792	0.70752	1	1	0.99466
GOTERM_BP_DIRECT	GO:0006958~complement activation, classical pathway	5	0.336247	0.96468	C1QB, C7, C4BPA, CLU, C1QC	1364	99	16792	0.62176	1	1	0.99466
Annotation Cluster 84	Enrichment Score: 0.28668722487904935
Category	Term	Count	%	PValue	Genes	List Total	Pop Hits	Pop Total	Fold Enrichment	Bonferroni	Benjamini	FDR
GOTERM_MF_DIRECT	GO:0016409~palmitoyltransferase activity	3	0.201748	0.43144	ZDHHC18, ZDHHC9, ZDHHC8	1360	18	16881	2.06875	1	1	0.990957
GOTERM_BP_DIRECT	GO:0018345~protein palmitoylation	3	0.201748	0.491147	ZDHHC18, ZDHHC9, ZDHHC8	1364	20	16792	1.84663	1	1	0.99466
GOTERM_MF_DIRECT	GO:0019706~protein-cysteine S-palmitoyltransferase activity	3	0.201748	0.651338	ZDHHC18, ZDHHC9, ZDHHC8	1360	27	16881	1.37917	1	1	0.990957
Annotation Cluster 85	Enrichment Score: 0.26221675178426834
Category	Term	Count	%	PValue	Genes	List Total	Pop Hits	Pop Total	Fold Enrichment	Bonferroni	Benjamini	FDR
GOTERM_BP_DIRECT	GO:0016973~poly(A)+ mRNA export from nucleus	4	0.268998	0.116664	NUP93, POLDIP3, ZC3H3, THOC2	1364	15	16792	3.28289	1	1	0.99466
UP_KEYWORDS	mRNA transport	6	0.403497	0.884616	NUP93, POLDIP3, ZC3H3, NUP62, THOC2, AGFG1	1476	106	20581	0.78927	1	1	0.892057
GOTERM_BP_DIRECT	GO:0006406~mRNA export from nucleus	6	0.403497	0.91664	NUP93, POLDIP3, NUP62, THOC2, SMG7, AGFG1	1364	100	16792	0.738651	1	1	0.99466
GOTERM_BP_DIRECT	GO:0006405~RNA export from nucleus	3	0.201748	0.944587	POLDIP3, NUP62, THOC2	1364	55	16792	0.671501	1	1	0.99466
Annotation Cluster 86	Enrichment Score: 0.22423332248619207
Category	Term	Count	%	PValue	Genes	List Total	Pop Hits	Pop Total	Fold Enrichment	Bonferroni	Benjamini	FDR
GOTERM_MF_DIRECT	GO:0004532~exoribonuclease activity	3	0.201748	0.312673	CNOT6, EXOSC3, DCPS	1360	14	16881	2.65982	1	1	0.990957
GOTERM_BP_DIRECT	GO:0043928~exonucleolytic nuclear-transcribed mRNA catabolic process involved in deadenylation-dependent decay	3	0.201748	0.694408	CNOT6, EXOSC3, DCPS	1364	29	16792	1.27354	1	1	0.99466
KEGG_PATHWAY	hsa03018:RNA degradation	4	0.268998	0.978578	CNOT6, PABPC1, EXOSC3, DCPS	639	77	6879	0.559234	1	1	0.978578
Annotation Cluster 87	Enrichment Score: 0.19899170592458792
Category	Term	Count	%	PValue	Genes	List Total	Pop Hits	Pop Total	Fold Enrichment	Bonferroni	Benjamini	FDR
GOTERM_BP_DIRECT	GO:0006606~protein import into nucleus	7	0.470746	0.3305	NUP93, CSE1L, NUP62, PTTG1IP, KPNA2, ING1, SNUPN	1364	58	16792	1.48579	1	1	0.99466
GOTERM_CC_DIRECT	GO:0005643~nuclear pore	5	0.336247	0.825713	NUP93, NUP62, KPNA2, SNUPN, AGFG1	1429	72	18224	0.885623	1	1	0.947674
GOTERM_BP_DIRECT	GO:0075733~intracellular transport of virus	3	0.201748	0.926882	NUP93, NUP62, KPNA2	1364	51	16792	0.724168	1	1	0.99466
Annotation Cluster 88	Enrichment Score: 0.1832796438498375
Category	Term	Count	%	PValue	Genes	List Total	Pop Hits	Pop Total	Fold Enrichment	Bonferroni	Benjamini	FDR
GOTERM_BP_DIRECT	GO:0000724~double-strand break repair via homologous recombination	7	0.470746	0.562584	RAD51B, MORF4L1, RAD50, WDR48, SWI5, RBBP8, RAD54L	1364	74	16792	1.16454	1	1	0.99466
GOTERM_BP_DIRECT	GO:0000732~strand displacement	3	0.201748	0.635275	RAD51B, RAD50, RBBP8	1364	26	16792	1.42048	1	1	0.99466
GOTERM_BP_DIRECT	GO:0000731~DNA synthesis involved in DNA repair	3	0.201748	0.788882	RAD51B, RAD50, RBBP8	1364	35	16792	1.05522	1	1	0.99466
Annotation Cluster 89	Enrichment Score: 0.16485072957688407
Category	Term	Count	%	PValue	Genes	List Total	Pop Hits	Pop Total	Fold Enrichment	Bonferroni	Benjamini	FDR
GOTERM_CC_DIRECT	GO:0015935~small ribosomal subunit	4	0.268998	0.355764	RPS4X, RPS3, RPS2, DAP3	1429	27	18224	1.88933	1	1	0.947674
GOTERM_BP_DIRECT	GO:0000184~nuclear-transcribed mRNA catabolic process, nonsense-mediated decay	11	0.739744	0.502642	PPP2CA, RPS4X, RPL3, RPL18A, RPS3, RPS3A, PABPC1, RPS2, SMG7, SMG8, PNRC2	1364	119	16792	1.13798	1	1	0.99466
KEGG_PATHWAY	hsa03010:Ribosome	12	0.806994	0.728022	RPS4X, MRPL2, RPL3, RPL18A, MRPS14, MRPL18, RPS3, RPS3A, RPS2, MRPL24, MRPL10, MRPL21	639	136	6879	0.949876	1	1	0.921348
GOTERM_CC_DIRECT	GO:0022627~cytosolic small ribosomal subunit	4	0.268998	0.736926	RPS4X, RPS3, RPS3A, RPS2	1429	48	18224	1.06275	1	1	0.947674
GOTERM_BP_DIRECT	GO:0006614~SRP-dependent cotranslational protein targeting to membrane	7	0.470746	0.784831	RPS4X, SEC61A1, RPL3, RPL18A, RPS3, RPS3A, RPS2	1364	94	16792	0.916765	1	1	0.99466
GOTERM_BP_DIRECT	GO:0019083~viral transcription	8	0.537996	0.81376	NUP93, RPS4X, RPL3, RPL18A, NUP62, RPS3, RPS3A, RPS2	1364	112	16792	0.879346	1	1	0.99466
GOTERM_BP_DIRECT	GO:0006413~translational initiation	9	0.605245	0.876016	RPS4X, RPL3, RPL18A, RPS3, RPS3A, PABPC1, RPS2, EIF2S2, EIF1	1364	137	16792	0.808742	1	1	0.99466
GOTERM_BP_DIRECT	GO:0006364~rRNA processing	14	0.941493	0.89417	RPL3, PNO1, CHD7, NOC4L, RPS3A, UTP18, RPS4X, NOB1, RPL18A, RPS3, RPS2, EXOSC3, RPP14, MDN1	1364	214	16792	0.805383	1	1	0.99466
Annotation Cluster 90	Enrichment Score: 0.1604196274903446
Category	Term	Count	%	PValue	Genes	List Total	Pop Hits	Pop Total	Fold Enrichment	Bonferroni	Benjamini	FDR
GOTERM_MF_DIRECT	GO:0005109~frizzled binding	4	0.268998	0.562571	FZD1, WNT11, WNT2B, MYOC	1360	36	16881	1.37917	1	1	0.990957
GOTERM_BP_DIRECT	GO:0030182~neuron differentiation	8	0.537996	0.660231	FZD1, TRPC6, WNT11, WNT2B, IL1RAPL1, ADNP2, PCSK9, EPHA2	1364	95	16792	1.0367	1	1	0.99466
KEGG_PATHWAY	hsa05217:Basal cell carcinoma	4	0.268998	0.888931	FZD1, WNT11, WNT2B, APC	639	54	6879	0.797427	1	1	0.921348
Annotation Cluster 91	Enrichment Score: 0.1553603065224767
Category	Term	Count	%	PValue	Genes	List Total	Pop Hits	Pop Total	Fold Enrichment	Bonferroni	Benjamini	FDR
UP_KEYWORDS	Viral nucleoprotein	3	0.201748	0.606082	HNRNPD, SNRPA1, HNRNPR	1476	28	20581	1.49398	1	1	0.892057
GOTERM_CC_DIRECT	GO:0019013~viral nucleocapsid	3	0.201748	0.656082	HNRNPD, SNRPA1, HNRNPR	1429	28	18224	1.36639	1	1	0.947674
UP_KEYWORDS	Virion	3	0.201748	0.859865	HNRNPD, SNRPA1, HNRNPR	1476	47	20581	0.890028	1	1	0.892057
Annotation Cluster 92	Enrichment Score: 0.14913181279141097
Category	Term	Count	%	PValue	Genes	List Total	Pop Hits	Pop Total	Fold Enrichment	Bonferroni	Benjamini	FDR
KEGG_PATHWAY	hsa05030:Cocaine addiction	6	0.403497	0.481637	MAOA, CREB3L1, CREB3L2, GNAI3, GNAI2, GRIN1	639	49	6879	1.31819	1	1	0.921348
KEGG_PATHWAY	hsa05034:Alcoholism	14	0.941493	0.848945	SHC3, MAOA, H2AFZ, HDAC1, GNAI3, BRAF, GNAI2, GRIN1, GNG10, GNG5, CAMK4, CREB3L1, CREB3L2, GNB1	639	177	6879	0.851489	1	1	0.921348
KEGG_PATHWAY	hsa05031:Amphetamine addiction	5	0.336247	0.872981	MAOA, CREB3L1, CAMK4, CREB3L2, GRIN1	639	66	6879	0.81555	1	1	0.921348
Annotation Cluster 93	Enrichment Score: 0.1395617039889544
Category	Term	Count	%	PValue	Genes	List Total	Pop Hits	Pop Total	Fold Enrichment	Bonferroni	Benjamini	FDR
GOTERM_MF_DIRECT	GO:0005160~transforming growth factor beta receptor binding	4	0.268998	0.668215	TGFBR3, INHA, BMP7, BMP6	1360	42	16881	1.18214	1	1	0.990957
GOTERM_BP_DIRECT	GO:0060395~SMAD protein signal transduction	5	0.336247	0.751899	NUP93, SLC33A1, INHA, BMP7, BMP6	1364	62	16792	0.992811	1	1	0.99466
GOTERM_BP_DIRECT	GO:0010862~positive regulation of pathway-restricted SMAD protein phosphorylation	4	0.268998	0.758995	INHA, BMP7, TGFBR1, BMP6	1364	48	16792	1.0259	1	1	0.99466
Annotation Cluster 94	Enrichment Score: 0.12461919314719698
Category	Term	Count	%	PValue	Genes	List Total	Pop Hits	Pop Total	Fold Enrichment	Bonferroni	Benjamini	FDR
UP_KEYWORDS	Activator	56	3.76597	0.136726	PHF2, SPI1, MAML2, PRDM5, SIX1, AHR, FOXM1, RBPJ, MEOX2, ELK3, PTBP1, CREB3L1, CREB3L2, DNMT3B, ZNF521, SOX4, TP63, NCOA5, NCOA3, NCOA4, EBF1, EBF3, MED27, RUNX1, MAF, ATF7, ZNF750, NOTCH2, MEAF6, GATA5, SBNO2, NFIL3, TP53INP2, ERBB2, HIVEP1, CAMTA1, ALX1, RREB1, SPEN, WWTR1, TFAP2B, TFAP2E, XRCC5, STAT1, NFATC2, KLF3, MEIS2, PHOX2B, PNRC2, KLF7, CNOT6, BCL6, REL, RBMX, MAMLD1, NFE2L2	1476	661	20581	1.18132	1	0.529678	0.471542
GOTERM_MF_DIRECT	GO:0003700~transcription factor activity, sequence-specific DNA binding	61	4.10222	0.987629	SPI1, HNF4G, SIX1, AHR, FOXM1, RBPJ, MEOX2, YBX3, ELK3, CREB3L1, HEY2, CREB3L2, HOXA3, SOX4, TP63, KLF10, ZFP3, ZHX1, FOXP1, RUNX1, MAF, ZNF438, IRF8, ZNF711, ATF7, ZNF831, JDP2, GAS7, CBFB, HDAC1, FOXK2, GATA5, NFIL3, HIVEP3, OTX2, ALX1, MTA3, RREB1, TFAP2B, STAT1, VDR, PRRX2, NFATC2, ZBTB11, TBX6, TBX4, BTBD8, KLF3, MEIS2, SMAD7, KLF7, TFCP2, BCL6, FUBP1, GOLGB1, REL, ZNF217, TAF7, LHX6, SIM2, …	1360	961	16881	0.78789	1	1	0.990957
UP_KEYWORDS	Transcription regulation	137	9.21318	0.997125	SPI1, MAML2, KDM1B, PRDM5, AHR, RBPJ, RCBTB1, FERD3L, ELK3, CREB3L1, CREB3L2, HOXA3, CPNE1, ADNP2, SOX8, SOX4, TP63, DDX17, ZFP3, OSR1, EBF1, EBF3, BHLHA15, RUNX1, FOXP1, EEF1A1, HIC2, MORF4L1, MAF, MAK, ZNF438, BTK, ATF7, ZNF711, ADNP, HOXB1, BCORL1, NOTCH2, ZNF395, DDX5, MEAF6, TSHZ2, CDCA7, GATA5, SBNO2, HIVEP1, SAFB2, CAMTA1, HIVEP3, ALX1, RREB1, HEXIM1, WWTR1, TFAP2B, TFAP2E, XRCC5, VDR, NFA…	1476	2332	20581	0.819166	1	1	0.997125
UP_KEYWORDS	DNA-binding	118	7.93544	0.997598	SPI1, PRDM5, AHR, RBPJ, FERD3L, ELK3, RDM1, H1FOO, CREB3L1, CREB3L2, HOXA3, ADNP2, SOX8, SOX4, TP63, PKNOX2, AGFG1, ZFP3, SWAP70, EBF1, EBF3, BHLHA15, RUNX1, FOXP1, HIC2, MAF, ZNF438, ATF7, ZNF711, ADNP, HOXB1, ZNF395, TSHZ2, GATA5, HIVEP1, ABL1, SAFB2, OTX2, ALX1, RREB1, TFAP2B, TFAP2E, XRCC5, VDR, NFATC2, ZBTB11, ZFHX4, PHOX2B, SMAD7, H1F0, TFCP2, BCL6, FUBP1, REL, HNRNPD, LHX6, SNAI2, LHX5, SI…	1476	2050	20581	0.802617	1	1	0.997598
UP_KEYWORDS	Transcription	138	9.28043	0.998889	SPI1, MAML2, KDM1B, PRDM5, AHR, RBPJ, RCBTB1, FERD3L, ELK3, CREB3L1, CREB3L2, HOXA3, CPNE1, ADNP2, SOX8, SOX4, TP63, DDX17, ZFP3, OSR1, EBF1, EBF3, BHLHA15, RUNX1, FOXP1, EEF1A1, HIC2, MORF4L1, MAF, MAK, ZNF438, BTK, ATF7, ZNF711, ADNP, HOXB1, BCORL1, NOTCH2, ZNF395, DDX5, MEAF6, TSHZ2, CDCA7, GATA5, SBNO2, HIVEP1, SAFB2, CAMTA1, HIVEP3, ALX1, RREB1, HEXIM1, WWTR1, TFAP2B, TFAP2E, XRCC5, VDR, NFA…	1476	2398	20581	0.802435	1	1	0.998889
GOTERM_BP_DIRECT	GO:0006355~regulation of transcription, DNA-templated	80	5.37996	0.999997	PHTF2, KDM1B, CDCA7L, CHD7, SIX1, CHD4, AHR, CHD2, MEOX2, YBX3, RCBTB1, EFEMP1, SCML4, HEY2, HOXA3, CPNE1, ADNP2, ZNF644, IFT57, ZNF521, SOX4, PKNOX2, NCOA5, NCOA3, ZFP3, EBF1, EBF3, TGFBR1, EEF1A1, MORF4L1, MAK, ZNF438, ZNF711, ATF7, HOXB1, ADNP, ZNF831, BCORL1, VGLL3, GAS7, NOTCH2, ZNF395, MEAF6, SFSWAP, HDAC1, CDCA7, FOXK2, PPP2CA, PDLIM1, SBNO2, PPP1R8, ABL1, RPS3, PAK6, OTX2, RREB1, WWTR1, T…	1364	1504	16792	0.654832	1	1	0.999997
GOTERM_BP_DIRECT	GO:0006351~transcription, DNA-templated	107	7.1957	1	KDM1B, PRDM5, AHR, RCBTB1, FERD3L, HOXA3, CPNE1, ADNP2, SOX8, TP63, DDX17, ZFP3, OSR1, EBF1, EBF3, FOXP1, EEF1A1, HIC2, MORF4L1, MAF, RRAGC, MAK, ZNF438, BTK, ATF7, ZNF711, ADNP, HOXB1, BCORL1, ZNF395, MEAF6, TSHZ2, CDCA7, SBNO2, SAFB2, HEXIM1, XRCC5, VDR, ZBTB11, ZFHX4, HOPX, SMAD7, CNOT6, TFCP2, BCL6, HNRNPD, LHX6, SNAI2, LHX5, SIM2, ZNF652, NFE2L2, PHTF2, PHF2, CDCA7L, CHD7, HNF4G, CHD4, FOXM1…	1364	1955	16792	0.673791	1	1	1
Annotation Cluster 95	Enrichment Score: 0.1017007663148683
Category	Term	Count	%	PValue	Genes	List Total	Pop Hits	Pop Total	Fold Enrichment	Bonferroni	Benjamini	FDR
GOTERM_CC_DIRECT	GO:0005782~peroxisomal matrix	4	0.268998	0.70994	NUDT7, NUDT19, FAR2, DDO	1429	46	18224	1.10895	1	1	0.947674
KEGG_PATHWAY	hsa04146:Peroxisome	7	0.470746	0.794488	NUDT7, NOS2, PRDX1, NUDT19, PEX10, FAR2, DDO	639	83	6879	0.907913	1	1	0.921348
UP_KEYWORDS	Peroxisome	6	0.403497	0.83332	NUDT7, NUDT19, MUL1, PEX10, FAR2, DDO	1476	97	20581	0.862501	1	1	0.892057
GOTERM_CC_DIRECT	GO:0005777~peroxisome	7	0.470746	0.833828	NUDT7, NOS2, MUL1, PEX10, FAR2, TKT, DDO	1429	104	18224	0.858373	1	1	0.947674
Annotation Cluster 96	Enrichment Score: 0.09215054802059391
Category	Term	Count	%	PValue	Genes	List Total	Pop Hits	Pop Total	Fold Enrichment	Bonferroni	Benjamini	FDR
GOTERM_MF_DIRECT	GO:0004842~ubiquitin-protein transferase activity	26	1.74849	0.649153	RNF11, UBE2D3, KLHDC7A, CBLB, ZNRF1, HERC3, SHARPIN, RNF217, FBXO9, UBE2H, WSB1, PPIL2, KLHL26, FBXO2, CYHR1, MUL1, ZFP91, CHFR, RNF168, FBXL8, RNF103, CDC34, RFWD2, TRAF5, TTC3, UBE2K	1360	329	16881	0.980927	1	1	0.990957
GOTERM_MF_DIRECT	GO:0016874~ligase activity	18	1.21049	0.884139	UBE2F, PPIL2, TRIM41, UBE4A, MUL1, ZFP91, CBLB, GCAT, ACACA, CHFR, RNF168, ZNRF1, HERC3, RNF103, RFWD2, TTC3, RNF217, RNF165	1360	270	16881	0.8275	1	1	0.990957
UP_KEYWORDS	Ubl conjugation pathway	41	2.75723	0.921894	CUL9, RNF11, WDR48, UBE2D3, ASB13, DCUN1D2, CBLB, FAM188B, ZNRF1, MTBP, HERC3, SHARPIN, CAND1, SUMO3, RNF217, FAM63B, PMEPA1, SOCS7, FBXO9, UBE2F, UBE2H, WSB1, PPIL2, TRIM41, USP3, FBXO2, UBE4A, MUL1, ZFP91, ALG13, YOD1, CHFR, SENP1, RNF168, FBXL8, RNF103, CDC34, RFWD2, TTC3, ATG4B, UBE2K	1476	680	20581	0.840727	1	1	0.921894
Annotation Cluster 97	Enrichment Score: 0.08414967926553747
Category	Term	Count	%	PValue	Genes	List Total	Pop Hits	Pop Total	Fold Enrichment	Bonferroni	Benjamini	FDR
GOTERM_BP_DIRECT	GO:0006821~chloride transport	4	0.268998	0.640905	CLIC4, GABRA5, TSPO, SLC26A9	1364	40	16792	1.23109	1	1	0.99466
UP_KEYWORDS	Chloride	5	0.336247	0.777041	CLIC4, GABRA5, CLIC2, CTSC, RUNX1	1476	73	20581	0.955053	1	1	0.892057
GOTERM_MF_DIRECT	GO:0005254~chloride channel activity	4	0.268998	0.820843	CLIC4, GABRA5, SLC26A9, CLIC2	1360	54	16881	0.919444	1	1	0.990957
UP_KEYWORDS	Chloride channel	3	0.201748	0.889036	CLIC4, GABRA5, CLIC2	1476	51	20581	0.820222	1	1	0.892057
GOTERM_CC_DIRECT	GO:0034707~chloride channel complex	3	0.201748	0.905525	CLIC4, GABRA5, CLIC2	1429	49	18224	0.780794	1	1	0.947674
GOTERM_BP_DIRECT	GO:1902476~chloride transmembrane transport	5	0.336247	0.950133	CLIC4, GABRA5, SLC26A9, CLIC2, SLC4A3	1364	93	16792	0.661874	1	1	0.99466
Annotation Cluster 98	Enrichment Score: 0.07394292405684814
Category	Term	Count	%	PValue	Genes	List Total	Pop Hits	Pop Total	Fold Enrichment	Bonferroni	Benjamini	FDR
UP_KEYWORDS	Rotamase	3	0.201748	0.767191	PPIL2, PPIA, PPIC	1476	38	20581	1.10082	1	1	0.892057
GOTERM_BP_DIRECT	GO:0000413~protein peptidyl-prolyl isomerization	3	0.201748	0.874366	PPIL2, PPIA, PPIC	1364	43	16792	0.858897	1	1	0.99466
GOTERM_MF_DIRECT	GO:0003755~peptidyl-prolyl cis-trans isomerase activity	3	0.201748	0.894489	PPIL2, PPIA, PPIC	1360	46	16881	0.809511	1	1	0.990957
Annotation Cluster 99	Enrichment Score: 0.07264118864709339
Category	Term	Count	%	PValue	Genes	List Total	Pop Hits	Pop Total	Fold Enrichment	Bonferroni	Benjamini	FDR
UP_KEYWORDS	Spliceosome	9	0.605245	0.697609	DDX5, PPP1R8, SNRPA1, HNRNPR, PABPC1, CWC15, CACTIN, RBMX, RBM5	1476	127	20581	0.988141	1	1	0.892057
GOTERM_CC_DIRECT	GO:0071013~catalytic step 2 spliceosome	7	0.470746	0.736663	DDX5, SNRPA1, HNRNPR, PABPC1, CWC15, CACTIN, RBMX	1429	92	18224	0.970335	1	1	0.947674
GOTERM_BP_DIRECT	GO:0000398~mRNA splicing, via spliceosome	16	1.07599	0.806	SPEN, DDX5, CPSF7, HNRNPR, CWC15, PTBP1, CLP1, NOVA1, TRA2A, HNRNPD, SNRPA1, DNAJC8, PABPC1, CACTIN, RBMX, RBM5	1364	222	16792	0.887269	1	1	0.99466
UP_KEYWORDS	mRNA splicing	16	1.07599	0.84181	DDX5, SFSWAP, HNRNPR, THOC2, CWC15, AFF2, PTBP1, PPP1R8, TRA2A, RBM20, SNRPA1, PABPC1, CACTIN, DCPS, RBMX, RBM5	1476	260	20581	0.858078	1	1	0.892057
GOTERM_CC_DIRECT	GO:0005681~spliceosomal complex	5	0.336247	0.943084	PPP1R8, SNRPA1, HNRNPR, CWC15, RBM5	1429	94	18224	0.67835	1	1	0.947674
UP_KEYWORDS	mRNA processing	18	1.21049	0.947026	DDX5, CPSF7, SFSWAP, HNRNPR, THOC2, CWC15, AFF2, PTBP1, CLP1, PPP1R8, TRA2A, RBM20, SNRPA1, PABPC1, CACTIN, DCPS, RBMX, RBM5	1476	332	20581	0.755987	1	1	0.947026
KEGG_PATHWAY	hsa03040:Spliceosome	6	0.403497	0.995793	DDX5, TRA2A, SNRPA1, THOC2, CWC15, RBMX	639	133	6879	0.485651	1	1	0.995793
Annotation Cluster 100	Enrichment Score: 0.0677958155087399
Category	Term	Count	%	PValue	Genes	List Total	Pop Hits	Pop Total	Fold Enrichment	Bonferroni	Benjamini	FDR
UP_KEYWORDS	Sodium transport	8	0.537996	0.741893	SLC23A2, SLC38A1, SLC10A7, SLC9A7, SLC34A1, SCN9A, SLC9A9, SLC38A10	1476	117	20581	0.95342	1	1	0.892057
UP_KEYWORDS	Sodium	8	0.537996	0.793639	SLC23A2, SLC38A1, SLC10A7, SLC9A7, SLC34A1, SCN9A, SLC9A9, SLC38A10	1476	124	20581	0.899598	1	1	0.892057
GOTERM_BP_DIRECT	GO:0035725~sodium ion transmembrane transport	4	0.268998	0.942475	SLC23A2, SLC34A1, SCN9A, PKD2	1364	73	16792	0.674567	1	1	0.99466
GOTERM_BP_DIRECT	GO:0006814~sodium ion transport	4	0.268998	0.965123	SLC38A1, SLC10A7, SCN9A, SLC38A10	1364	81	16792	0.607943	1	1	0.99466
Annotation Cluster 101	Enrichment Score: 0.05382954390319264
Category	Term	Count	%	PValue	Genes	List Total	Pop Hits	Pop Total	Fold Enrichment	Bonferroni	Benjamini	FDR
UP_KEYWORDS	DNA damage	22	1.47949	0.837829	RIF1, XRCC5, USP3, UBE2D3, FOXM1, FANCE, SMC3, RAD51B, RNF168, MORF4L1, RAD50, ZMAT3, UIMC1, SWI5, JMY, RPS3, RBBP8, ABL1, REV3L, RAD54L, MACROD2, RAD9A	1476	352	20581	0.871485	1	1	0.892057
UP_KEYWORDS	DNA repair	17	1.14324	0.899184	XRCC5, UBE2D3, FOXM1, FANCE, SMC3, RAD51B, RNF168, MORF4L1, RAD50, UIMC1, SWI5, JMY, RPS3, RBBP8, ABL1, REV3L, RAD54L	1476	293	20581	0.809024	1	1	0.899184
GOTERM_BP_DIRECT	GO:0006281~DNA repair	15	1.00874	0.915182	PARP3, USP3, UBE2D3, PDS5B, FOXM1, SMC3, RAD51B, RDM1, RAD50, JMY, RPS3, RBBP8, CDK1, RAD54L, RAD9A	1364	235	16792	0.785799	1	1	0.99466
Annotation Cluster 102	Enrichment Score: 0.052365907785065495
Category	Term	Count	%	PValue	Genes	List Total	Pop Hits	Pop Total	Fold Enrichment	Bonferroni	Benjamini	FDR
UP_KEYWORDS	Helicase	9	0.605245	0.812293	DDX17, DDX5, XRCC5, CHD7, DDX43, RAD54L, CHD4, MCM6, CHD2	1476	143	20581	0.87758	1	1	0.892057
GOTERM_BP_DIRECT	GO:0010501~RNA secondary structure unwinding	3	0.201748	0.882458	DDX17, DDX5, DDX43	1364	44	16792	0.839376	1	1	0.99466
GOTERM_MF_DIRECT	GO:0004004~ATP-dependent RNA helicase activity	3	0.201748	0.971619	DDX17, DDX5, DDX43	1360	65	16881	0.572885	1	1	0.990957
Annotation Cluster 103	Enrichment Score: 0.04510517445930645
Category	Term	Count	%	PValue	Genes	List Total	Pop Hits	Pop Total	Fold Enrichment	Bonferroni	Benjamini	FDR
GOTERM_MF_DIRECT	GO:0004519~endonuclease activity	4	0.268998	0.800475	ZC3H12B, PPP1R8, RBBP8, ANG	1360	52	16881	0.954808	1	1	0.990957
UP_KEYWORDS	Endonuclease	4	0.268998	0.945605	ZC3H12B, PPP1R8, RBBP8, ANG	1476	84	20581	0.663989	1	1	0.945605
UP_KEYWORDS	Nuclease	6	0.403497	0.967446	CNOT6, ZC3H12B, PPP1R8, RBBP8, ANG, RAD9A	1476	134	20581	0.624348	1	1	0.967446
Annotation Cluster 104	Enrichment Score: 0.03472409934959021
Category	Term	Count	%	PValue	Genes	List Total	Pop Hits	Pop Total	Fold Enrichment	Bonferroni	Benjamini	FDR
KEGG_PATHWAY	hsa04080:Neuroactive ligand-receptor interaction	25	1.68124	0.670756	OPRD1, CALCRL, HTR2B, LPAR1, LTB4R, P2RY8, CHRND, EDNRA, CNR1, ADORA3, C3AR1, TSPO, CTSG, GABRA5, TACR2, HTR5A, GRIN1, P2RX7, P2RX5, P2RX4, CCKBR, MC5R, F2RL1, AGTR2, F2RL2	639	277	6879	0.971594	1	1	0.921348
UP_KEYWORDS	Transducer	42	2.82448	0.9996	OPRD1, NPY6R, CALCRL, GPR65, GNAI3, HTR2B, LPAR1, GPR20, LTB4R, GNAI2, P2RY8, GNG10, EDNRA, GNG5, CNR1, ADORA3, GPER1, C3AR1, PLCG2, PLCG1, CCR5, CCR2, CMKLR1, FZD1, GPR12, GPR34, TACR2, GPR1, GPR37L1, HTR5A, GPR162, CCKBR, GPR161, GPR183, MC5R, GNB1, F2RL1, PLCH1, AGTR2, PLCB2, PLCD1, F2RL2	1476	899	20581	0.651433	1	1	0.9996
GOTERM_BP_DIRECT	GO:0007186~G-protein coupled receptor signaling pathway	44	2.95898	0.999979	OPRD1, NPY6R, GPR65, HTR2B, LPAR1, PIK3CB, LTB4R, GNAI2, AKAP12, AKAP13, PREX1, GNG10, EDNRA, GNG5, FRZB, GPER1, C3AR1, RAC2, PROK2, AKT1, JAK2, CCR5, CCR2, TGM2, CMKLR1, FZD1, ABCA1, PDGFRB, GPR12, GPR34, GPR1, GCG, BHLHA15, HTR5A, GPR162, CXCL12, CCKBR, GPR161, GPR183, RAPGEF2, F2RL1, PTPN6, AGTR2, KCNK2	1364	899	16792	0.602533	1	1	0.999979
UP_KEYWORDS	G-protein coupled receptor	32	2.15198	0.999995	OPRD1, NPY6R, CALCRL, GPR65, HTR2B, LPAR1, GPR20, LTB4R, P2RY8, EDNRA, CNR1, ADORA3, GPER1, C3AR1, CCR5, CCR2, CMKLR1, FZD1, GPR12, GPR34, TACR2, GPR1, GPR37L1, HTR5A, GPR162, CCKBR, GPR161, GPR183, MC5R, F2RL1, AGTR2, F2RL2	1476	842	20581	0.529929	1	1	0.999995
GOTERM_MF_DIRECT	GO:0004930~G-protein coupled receptor activity	20	1.34499	1	FZD1, CALCRL, GPR34, GPR12, GPR65, LPAR1, GPR1, GPR20, P2RY8, GPR162, FRZB, GPER1, GPR161, ADORA3, GPR183, C3AR1, F2RL1, CCR5, F2RL2, CMKLR1	1360	710	16881	0.349648	1	1	1
Annotation Cluster 105	Enrichment Score: 0.022397924354740414
Category	Term	Count	%	PValue	Genes	List Total	Pop Hits	Pop Total	Fold Enrichment	Bonferroni	Benjamini	FDR
KEGG_PATHWAY	hsa01230:Biosynthesis of amino acids	5	0.336247	0.911778	CTH, TALDO1, ACO1, TKT, GAPDH	639	72	6879	0.747587	1	1	0.921348
KEGG_PATHWAY	hsa01200:Carbon metabolism	7	0.470746	0.957751	ADPGK, TALDO1, ACO1, PGD, TKT, GAPDH, FBP1	639	113	6879	0.666874	1	1	0.957751
KEGG_PATHWAY	hsa01130:Biosynthesis of antibiotics	13	0.874243	0.98099	ADPGK, GFPT2, GFPT1, TALDO1, PGD, PAICS, ATIC, CTH, PGM3, ACO1, TKT, GAPDH, FBP1	639	212	6879	0.660134	1	1	0.98099
Annotation Cluster 106	Enrichment Score: 0.02162479757662016
Category	Term	Count	%	PValue	Genes	List Total	Pop Hits	Pop Total	Fold Enrichment	Bonferroni	Benjamini	FDR
GOTERM_BP_DIRECT	GO:0050896~response to stimulus	4	0.268998	0.888854	PPT1, PDE6D, HMCN1, TGFBI	1364	62	16792	0.794248	1	1	0.99466
UP_KEYWORDS	Vision	5	0.336247	0.968937	PPT1, PDE6D, HMCN1, TGFBI, BBS4	1476	115	20581	0.606251	1	1	0.968937
UP_KEYWORDS	Sensory transduction	5	0.336247	1	PPT1, PDE6D, HMCN1, TGFBI, BBS4	1476	609	20581	0.114481	1	1	1
Annotation Cluster 107	Enrichment Score: 0.008626221801323353
Category	Term	Count	%	PValue	Genes	List Total	Pop Hits	Pop Total	Fold Enrichment	Bonferroni	Benjamini	FDR
GOTERM_MF_DIRECT	GO:0008168~methyltransferase activity	5	0.336247	0.950724	NSUN4, PRDM5, NDUFAF5, METTL16, ALKBH8	1360	94	16881	0.660239	1	1	0.990957
UP_KEYWORDS	Methyltransferase	7	0.470746	0.995196	NSUN4, PRDM5, NDUFAF5, DNMT3B, METTL16, TRMT61A, ALKBH8	1476	193	20581	0.505732	1	1	0.995196
UP_KEYWORDS	S-adenosyl-L-methionine	6	0.403497	0.995767	NSUN4, PRDM5, DNMT3B, METTL16, TRMT61A, ALKBH8	1476	174	20581	0.48082	1	1	0.995767
Annotation Cluster 108	Enrichment Score: 0.0057969984167747565
Category	Term	Count	%	PValue	Genes	List Total	Pop Hits	Pop Total	Fold Enrichment	Bonferroni	Benjamini	FDR
GOTERM_BP_DIRECT	GO:0051436~negative regulation of ubiquitin-protein ligase activity involved in mitotic cell cycle	3	0.201748	0.982324	PSMA3, PSMB1, CDK1	1364	71	16792	0.520177	1	1	0.99466
GOTERM_BP_DIRECT	GO:0051437~positive regulation of ubiquitin-protein ligase activity involved in regulation of mitotic cell cycle transition	3	0.201748	0.987741	PSMA3, PSMB1, CDK1	1364	76	16792	0.485955	1	1	0.99466
GOTERM_BP_DIRECT	GO:0031145~anaphase-promoting complex-dependent catabolic process	3	0.201748	0.990174	PSMA3, PSMB1, CDK1	1364	79	16792	0.467501	1	1	0.99466
