# Supplementary material for: Molecular Pathways and Key Genes Associated With Breast Width and Protein Content in White Striping and Wooden Breast Chicken Pectoral Muscle
Source: Front Physiol. 2022 Jul 8;13:936768. doi: 10.3389/fphys.2022.936768 (PMC9304951; doi:10.3389/fphys.2022.936768)
Supplement: Supplementary file 5 [file Table1.xlsx]

## Sheet: Supplementary Table S1
Supplementary Table S1. Module-trait association values. The table reports Pearson’s correlation coefficients measured between each single module (module eigengene; ME) and considered traits: width (W) and protein content (PC).
	W	PC
MEsienna4	-0.275040392003429	0.885518549695043
MEnavajowhite1	-0.469520388008319	0.884953605404528
MEantiquewhite2	0.171050735705405	0.870729710097343
MEgrey60	-0.59713218091993	0.870561774464527
MElavenderblush3	-0.083790655196093	0.869400301250582
MEblueviolet	-0.0628322118926778	0.867538874955261
MEgreen1	-0.336693704724143	0.859733065017433
MElavenderblush1	0.182769249039701	0.858435476231748
MElightyellow	0.03828078375952	0.857412151349008
MEblue3	-0.429227717746502	0.840396101553095
MEsienna2	0.215003126846638	0.832401501301439
MEmagenta	-0.107341059249855	0.829319783802593
MEplum2	-0.219039400899136	0.82380771952916
MEplum1	-0.193779056316712	0.796655215550658
MElinen	-0.331161762410431	0.78737676864233
MEcyan	-0.329893815841604	0.787218179038129
MEskyblue3	-0.202628593026402	0.782890647791343
MEkhaki4	0.0289848757484363	0.778190322397356
MEred	-0.271901966326392	0.7708691527788
MEchocolate3	0.414122658393992	0.763113492328356
MEviolet	-0.415115028676172	0.746744555267169
MEpink	-0.353586059751616	0.746580495063018
MEdarkgoldenrod3	-0.285893854209725	0.745814760326242
MEgreen	-0.0871359152237439	0.741925792151409
MElightblue1	0.161939143508048	0.741685842712534
MEdarkorange	-0.441326087763141	0.737153840036347
MEmediumpurple	0.141486679218971	0.735731705128088
MEdodgerblue4	-0.362100978173515	0.729391292477249
MEpaleturquoise	0.36551808649802	0.727436171947307
MEsaddlebrown	-0.0398849986332162	0.715497525480884
MEantiquewhite4	-0.48316207793208	0.699529976232118
MEmoccasin	-0.281583102563472	0.694595232442179
MEpalevioletred3	-0.326804810125472	0.694105535494076
MEorangered3	-0.227919494695663	0.675512709638272
MEorange	-0.584195341502606	0.673013612445324
MEhoneydew1	0.171641801757679	0.665928641908279
MEbrown4	0.517395430457139	0.6654778129978
MEcornflowerblue	-0.3041593152389	0.660852929456427
MElightpink2	-0.36904539717602	0.658706333793415
MEantiquewhite1	-0.345140448108791	0.653555497634826
MEskyblue	-0.389185649361396	0.651777101225724
MEdarkgreen	-0.0902456966796884	0.651662231089964
MEsalmon	-0.113135170439332	0.647868144349022
MElightskyblue4	0.225070173704334	0.64225863127168
MEmediumpurple2	-0.146566452765035	0.635235427662725
MEivory	0.684836221832654	0.632585053279382
MEdarkseagreen1	-0.662230000938306	0.623625141909869
MEmagenta2	-0.114150225761536	0.618381652005679
MEdarkolivegreen	0.0205409598062018	0.617671253351043
MEindianred1	-0.439473806236224	0.60966977361015
MElightslateblue	-0.274373459710417	0.609405227582214
MEgreen3	-0.353554149489093	0.593248160460731
MEtomato	0.306472634830839	0.582438024732486
MEorangered4	-0.257578263139315	0.582414278051663
MEpaleturquoise4	-0.448470547434807	0.579513318145595
MEpink3	-0.259269340855341	0.579231598866224
MEtan	-0.0108955055942566	0.575902288457797
MEthistle4	-0.466476446818531	0.56269944253747
MEdarkturquoise	-0.527598003214109	0.553255438109353
MEyellow	-0.52876483589486	0.548732549919734
MEthistle2	-0.204412787175876	0.527266643863536
MEpowderblue	-0.360812266307374	0.520703695725168
MElightgreen	-0.433473161648922	0.493052171776257
MEdarkviolet	-0.303012616364327	0.489567431462136
MEdarkolivegreen2	0.407293652939399	0.487203683379511
MEslateblue	0.0263934848374468	0.485666437694547
MEblack	0.570640281576252	0.483082018989113
MEdarkseagreen3	-0.332250268858871	0.479498064033864
MEcornsilk	-0.38346782461808	0.478573103821297
MEdarkorange2	-0.0642024860861383	0.469349624443466
MEmistyrose4	-0.20693571236563	0.468614182780414
MEsienna3	0.583534776449848	0.455993767666764
MElightcyan	0.506056042010048	0.455020012087098
MEpink2	-0.165537804578275	0.449959499173759
MEwhitesmoke	0.342762045399843	0.447692795359785
MElightpink1	0.299499012172839	0.445979603399973
MEpalevioletred2	0.322928768695503	0.439108736944792
MEchocolate2	0.287169725886363	0.435638720432291
MEslateblue1	0.112525173905481	0.433766220182912
MEtan2	-0.0593112092807882	0.431244164346106
MEpurple	-0.333078044592342	0.424122106917173
MErosybrown4	-0.212229516648791	0.422501390691028
MEroyalblue3	-0.464164846016114	0.421008792119216
MEburlywood	0.00325482846049366	0.416151275996239
MEblue1	0.00215241054410051	0.41455789638519
MEdarkgoldenrod4	0.225503205877873	0.41341681039454
MEindianred	0.271639243666361	0.410247257104867
MEmagenta1	-0.209978984222613	0.405150555035425
MEmediumpurple4	-0.0965127088318457	0.403212122888929
MEtomato4	0.0175661343184481	0.39690103920287
MEblue2	0.474278598490307	0.391296254676424
MEmistyrose	-0.287492331614677	0.379282193806975
MEbrown3	0.18576186733516	0.377865453158126
MEwheat1	-0.199938842504675	0.376771186110278
MEyellowgreen	-0.12769285012923	0.364136874858771
MEoldlace	-0.484518094855392	0.360462149684334
MEplum4	-0.608684425434416	0.348179912892603
MEbrown2	0.12338285003009	0.347476719716265
MEindianred4	0.22078547600114	0.345113535535734
MEperu	-0.666174956354987	0.343130609481358
MEskyblue1	0.412338534903389	0.341726492604294
MEthistle	0.251986361223624	0.339881054943715
MEindianred2	-0.00984160528804921	0.338812685052577
MEmediumorchid4	0.563506889087882	0.338009802083777
MEroyalblue	0.112706574028578	0.329772215605891
MEfirebrick3	0.359968426558826	0.328915044894457
MEslateblue3	-0.0861933586966703	0.323376729093438
MEmaroon	-0.487560392271435	0.322199686976682
MElightsteelblue	0.294882478672776	0.318724532937181
MEpaleturquoise3	-0.0743398607674852	0.318149073151712
MEblanchedalmond	-0.107401539444326	0.302512202238781
MElightcoral	0.454458427497277	0.301520179825305
MEsalmon1	0.318627461502397	0.297117364698812
MEdarksalmon	-0.644500812481243	0.294832611855785
MEyellow4	0.672028858661273	0.293457367783604
MEorangered1	-0.251182416411504	0.292479581800598
MEpalevioletred	0.580505770942975	0.290551392417724
MEnavajowhite3	-0.0905719125792491	0.28138376517724
MEplum3	0.0845784017812296	0.277039222096943
MEpink4	0.0727243709255117	0.273230753265059
MEred1	0.47266695989269	0.264699542120132
MEorange3	0.637697996936719	0.258522016512384
MElavenderblush	0.449046463905057	0.255110657080664
MEroyalblue2	0.185288308423092	0.247589812576629
MElightskyblue2	0.16360153463354	0.245112458611641
MEdarkseagreen4	0.430109601143192	0.241071399446573
MElightsteelblue1	0.498194613815201	0.239490825023183
MEdeeppink2	-0.742390137501278	0.215489654680506
MElightblue2	0.343363700812025	0.213581918974286
MEslateblue2	-0.192825063772021	0.213048358134063
MEgreen2	0.262115956369329	0.208778804590106
MEantiquewhite	0.406952485876615	0.192754234848368
MElightskyblue3	0.328904140785545	0.17956022200262
MEsienna1	-0.336878708094981	0.164900221625746
MEfloralwhite	0.230438968718356	0.163672263114469
MElightgoldenrodyellow	-0.218053403889133	0.157759216439003
MEmediumorchid	-0.434510722824272	0.151112467440373
MEdarkslateblue	-0.217294253015452	0.141746986512128
MEindianred3	0.119063033240089	0.141523873809428
MEnavajowhite2	0.235133125223539	0.131916258675467
MElavenderblush2	-0.193000932596298	0.127181107999219
MEcornsilk2	0.220948392231775	0.10013059532281
MEfirebrick2	0.127989306930229	0.0787467117096835
MEdeeppink1	0.32074944590209	0.0630777216848203
MEblue4	-0.358856638864957	0.0530722470496117
MEhoneydew	0.0042888451335015	0.0135269920344846
MElightblue4	-0.0592876082167648	0.000281876181468499
MEturquoise	-0.166660302548198	-0.903374164344712
MEtan4	0.360902555564208	-0.810802369499547
MEdarkred	0.158272307815737	-0.771807649583855
MEskyblue4	0.151994221521438	-0.762048612748295
MEmidnightblue	0.423356424890612	-0.75151097817049
MEdarkgrey	0.66569002058036	-0.748702724823084
MEsteelblue	0.236936750139707	-0.722463363881631
MElightpink3	0.0451532812863293	-0.718431364451468
MEfirebrick4	-0.0184292185876993	-0.697815180271679
MEgreen4	-0.0559959577608869	-0.695358004219887
MEbrown	-0.421040047854206	-0.671018451734464
MEdarkolivegreen1	-0.264029734813326	-0.667137697829982
MEgreenyellow	0.0449423741484822	-0.663757336321109
MEcoral2	0.429104292996513	-0.628498651162736
MEskyblue2	-0.114026915251228	-0.589620687918393
MEorangered	0.623885494720106	-0.570171717813353
MEnavajowhite4	0.514730246256179	-0.560753703576835
MEmistyrose3	0.741306878462688	-0.550759760106231
MEthistle1	-0.0188346440535289	-0.54095094085504
MEyellow3	0.446736080946234	-0.536450240374812
MEdarkseagreen	-0.205514384451622	-0.52968747518583
MEplum	0.679455936052031	-0.502735960935638
MEwheat3	-0.0203403149167723	-0.498024875639652
MEchocolate4	0.363445913413907	-0.487253821608895
MElightcyan1	0.159027884477463	-0.480171922765772
MEbrown1	0.41570198804736	-0.475772020047706
MEgrey	0.15361149442644	-0.475508559589558
MEmediumorchid3	0.17446848478868	-0.470666756728901
MEpalevioletred1	0.139833873067222	-0.417223891785358
MEmediumpurple3	-0.476136498328131	-0.358854513719402
MElightblue3	0.060582518770632	-0.352717655375879
MEcoral3	0.270204567306057	-0.31857408569894
MEtomato2	0.573509349753594	-0.312935582242139
MEwhite	0.491330135358139	-0.306762019070552
MEcoral4	0.069904940563824	-0.306020635557624
MEyellow2	0.916516960544869	-0.298545133386093
MEpurple2	0.682066653140856	-0.288074265303629
MEsalmon4	0.140109449195968	-0.282939551476791
MEtan3	-0.13835414504317	-0.282407294928656
MElightpink4	0.369056763258645	-0.280354054807122
MEfirebrick	0.38069867631468	-0.275099967759822
MEnavajowhite	-0.327551979521604	-0.261804351687702
MEdarkmagenta	0.525675040279572	-0.259319550961681
MEseashell4	-0.284696445521908	-0.24473869570093
MEblue	0.755780471101666	-0.23835459111529
MElavender	0.666590210114088	-0.237535493527603
MEthistle3	-0.306924342486928	-0.237181735904666
MEchocolate1	-0.0457013814087639	-0.22541936658292
MEdarkolivegreen4	-0.0356784863954884	-0.20541788598936
MEsienna	-0.0919335723652831	-0.20470266264007
MEdeeppink	0.324072194454984	-0.187243962331989
MElightpink	-0.0151933191753704	-0.180344050652627
MEmediumpurple1	-0.342628527052968	-0.165327775623911
MEaliceblue	0.378955491017565	-0.142040216678079
MEmagenta3	0.276853039819792	-0.138263498326179
MEorange4	0.0141791986697879	-0.125238108174296
MEtan1	0.122729641815541	-0.111993885843871
MEantiquewhite3	0.240726943284182	-0.102637203845063
MEmagenta4	-0.43702330082586	-0.0968712888970198
MEsalmon2	0.541504055557122	-0.0831685923291174
MEcoral	0.561049811582908	-0.0826522345540534
MEbisque4	0.482121219842968	-0.0807003347119473
MEpink1	0.0446596585953203	-0.06089823959747
MEcoral1	0.577095525368779	-0.0606721571123183
MEdarkseagreen2	0.573286049934222	-0.0381460736997518
MEdeepskyblue	0.714149335292643	-0.0137170355349665
