# Supplementary material for: Molecular Pathways and Key Genes Associated With Breast Width and Protein Content in White Striping and Wooden Breast Chicken Pectoral Muscle
Source: Front Physiol. 2022 Jul 8;13:936768. doi: 10.3389/fphys.2022.936768 (PMC9304951; doi:10.3389/fphys.2022.936768)
Supplement: Supplementary file 6 [file Table5.xlsx]

## Sheet: Yellow2
Supplementary Table S5. Functional analysis performed using ClueGO Cytoscape plugin. The table reports the functional categories identified by ClueGO for the yellow2 and turquoise modules.
GOID	GOTerm	Ontology Source	Term PValue	Term PValue Corrected with Benjamini-Hochberg	Group PValue	Group PValue Corrected with Benjamini-Hochberg	GOLevels	GOGroups	% Associated Genes	Nr. Genes	Associated Genes Found
GO:0002114	interleukin-33 receptor activity	GO_BiologicalProcess-EBI-UniProt-GOA_27.02.2019_00h00	0.00348259	0.00522388	0.00348259	0.00522388	[6, 7, 8]	Group00	100	1	[IL1RAP]
GO:0004913	interleukin-4 receptor activity	GO_BiologicalProcess-EBI-UniProt-GOA_27.02.2019_00h00	0.00695324	0.00695324	0.00695324	0.00695324	[6, 7, 8]	Group01	50	1	[IL4R]
GO:0097692	histone H3-K4 monomethylation	GO_BiologicalProcess-EBI-UniProt-GOA_27.02.2019_00h00	0.00695324	0.00695324	0.00695324	0.00695324	[8, 9, 10, 11, 12]	Group02	50	1	[RLF]
GO:1903461	Okazaki fragment processing involved in mitotic DNA replication	GO_BiologicalProcess-EBI-UniProt-GOA_27.02.2019_00h00	0.00695324	0.00695324	0.00695324	0.00695324	[4, 5, 6, 7, 8, 9, 10, 11, 12]	Group03	50	1	[LRIG1]
GO:2000616	negative regulation of histone H3-K9 acetylation	GO_BiologicalProcess-EBI-UniProt-GOA_27.02.2019_00h00	0.00348259	0.00522388	0.00348259	0.00522388	[7, 8, 9, 10, 11, 12, 13, 14, 15]	Group04	100	1	[ZNF451]
GO:2001255	positive regulation of histone H3-K36 trimethylation	GO_BiologicalProcess-EBI-UniProt-GOA_27.02.2019_00h00	0.00695324	0.00695324	0.00695324	0.00695324	[8, 9, 10, 11, 12, 13, 14]	Group05	50	1	[BRD4]
GO:0032775	DNA methylation on adenine	GO_BiologicalProcess-EBI-UniProt-GOA_27.02.2019_00h00	0.00695324	0.00695324	0.00695324	0.00695324	[5, 6, 7, 8, 9, 10]	Group06	50	1	[METTL4]
GO:0009007	site-specific DNA-methyltransferase (adenine-specific) activity	GO_BiologicalProcess-EBI-UniProt-GOA_27.02.2019_00h00	0.00695324	0.00695324	0.00695324	0.00695324	[5, 6, 7, 8, 9, 10, 11]	Group06	50	1	[METTL4]
GO:0052746	inositol phosphorylation	GO_BiologicalProcess-EBI-UniProt-GOA_27.02.2019_00h00	0.00695324	0.00695324	0.00695324	0.00695324	[5, 6, 7]	Group07	50	1	[IPPK]
GO:0035299	inositol pentakisphosphate 2-kinase activity	GO_BiologicalProcess-EBI-UniProt-GOA_27.02.2019_00h00	0.00348259	0.00522388	0.00695324	0.00695324	[7]	Group07	100	1	[IPPK]
GO:1902442	regulation of ripoptosome assembly involved in necroptotic process	GO_BiologicalProcess-EBI-UniProt-GOA_27.02.2019_00h00	0.00348259	0.00522388	0.00348259	0.00522388	[4, 5, 6, 7, 8]	Group08	100	1	[BIRC2]
GO:1902443	negative regulation of ripoptosome assembly involved in necroptotic process	GO_BiologicalProcess-EBI-UniProt-GOA_27.02.2019_00h00	0.00348259	0.00522388	0.00348259	0.00522388	[5, 6, 7, 8, 9]	Group08	100	1	[BIRC2]
GO:0043974	histone H3-K27 acetylation	GO_BiologicalProcess-EBI-UniProt-GOA_27.02.2019_00h00	0.00695324	0.00695324	0.00695324	0.00695324	[8, 9, 10, 12, 13]	Group09	50	1	[LIF]
GO:1901674	regulation of histone H3-K27 acetylation	GO_BiologicalProcess-EBI-UniProt-GOA_27.02.2019_00h00	0.00695324	0.00695324	0.00695324	0.00695324	[7, 8, 9, 10, 11, 12, 13, 14]	Group09	50	1	[LIF]
GO:1901676	positive regulation of histone H3-K27 acetylation	GO_BiologicalProcess-EBI-UniProt-GOA_27.02.2019_00h00	0.00348259	0.00522388	0.00695324	0.00695324	[7, 8, 9, 10, 11, 12, 13, 14, 15]	Group09	100	1	[LIF]
GO:1903778	protein localization to vacuolar membrane	GO_BiologicalProcess-EBI-UniProt-GOA_27.02.2019_00h00	0.00695324	0.00695324	0.00695324	0.00695324	[6, 7]	Group10	50	1	[VAMP7]
GO:0044395	protein targeting to vacuolar membrane	GO_BiologicalProcess-EBI-UniProt-GOA_27.02.2019_00h00	0.00348259	0.00522388	0.00695324	0.00695324	[6, 7, 8, 9, 10, 11]	Group10	100	1	[VAMP7]
GO:1900483	regulation of protein targeting to vacuolar membrane	GO_BiologicalProcess-EBI-UniProt-GOA_27.02.2019_00h00	0.00348259	0.00522388	0.00695324	0.00695324	[5, 6, 7, 8, 9, 10, 11, 12]	Group10	100	1	[VAMP7]
GO:1904733	negative regulation of electron transfer activity	GO_BiologicalProcess-EBI-UniProt-GOA_27.02.2019_00h00	0.00348259	0.00522388	0.00348259	0.00522388	[4, 5, 6, 7]	Group11	100	1	[ETFBKMT]
GO:1904735	regulation of fatty acid beta-oxidation using acyl-CoA dehydrogenase	GO_BiologicalProcess-EBI-UniProt-GOA_27.02.2019_00h00	0.00348259	0.00522388	0.00348259	0.00522388	[6, 7, 8, 9, 10, 11]	Group11	100	1	[ETFBKMT]
GO:1904736	negative regulation of fatty acid beta-oxidation using acyl-CoA dehydrogenase	GO_BiologicalProcess-EBI-UniProt-GOA_27.02.2019_00h00	0.00348259	0.00522388	0.00348259	0.00522388	[6, 7, 8, 9, 10, 11, 12]	Group11	100	1	[ETFBKMT]
GO:1904505	regulation of telomere maintenance in response to DNA damage	GO_BiologicalProcess-EBI-UniProt-GOA_27.02.2019_00h00	7.12977e-05	0.000213893	0.000118562	0.000355687	[4, 5, 6, 7, 8, 9]	Group12	50	2	[ERCC4, RTEL1]
GO:1904506	negative regulation of telomere maintenance in response to DNA damage	GO_BiologicalProcess-EBI-UniProt-GOA_27.02.2019_00h00	7.12977e-05	0.000213893	0.000118562	0.000355687	[4, 5, 6, 7, 8, 9, 10]	Group12	50	2	[ERCC4, RTEL1]
GO:1905768	negative regulation of double-stranded telomeric DNA binding	GO_BiologicalProcess-EBI-UniProt-GOA_27.02.2019_00h00	0.00348259	0.00522388	0.000118562	0.000355687	[7]	Group12	100	1	[ERCC4]
GO:1904535	positive regulation of telomeric loop disassembly	GO_BiologicalProcess-EBI-UniProt-GOA_27.02.2019_00h00	0.00348259	0.00522388	0.000118562	0.000355687	[5, 6, 7, 8, 9, 10]	Group12	100	1	[RTEL1]
GO:1901255	nucleotide-excision repair involved in interstrand cross-link repair	GO_BiologicalProcess-EBI-UniProt-GOA_27.02.2019_00h00	0.00695324	0.00695324	0.000118562	0.000355687	[7, 8, 9]	Group12	50	1	[ERCC4]

## Sheet: Turquoise
Supplementary Table S5. Functional analysis performed using ClueGO Cytoscape plugin. The table reports the functional categories identified by ClueGO for the yellow2 and turquoise modules.
GOID	GOTerm	Ontology Source	Term PValue	Term PValue Corrected with Bonferroni step down	Group PValue	Group PValue Corrected with Bonferroni step down	GOLevels	GOGroups	% Associated Genes	Nr. Genes	Associated Genes Found
GO:0052547	regulation of peptidase activity	GO_BiologicalProcess-EBI-UniProt-GOA_27.02.2019_00h00	4.14501e-06	0.0063626	4.14501e-06	2.07251e-05	[5, 6, 7]	Group00	11.7133	67	[ABCC8, AGFG1, AKT1, ANOS1, ANTXR1, APP, APPL2, AQP1, ASPH, BAK1, BID, C4A, CAST, CAV1, CCN2, CD44, COL6A3, CTSB, DAP, DNPEP, DPEP1, FASN, FN1, FYN, GAPDH, GAS6, GNPDA1, GPER1, GRIN1, GSN, HDAC1, IFNAR1, IFT57, JAK2, LAMB1, LGMN, LTF, LYN, MAPK14, MUL1, PDCD2, PKD1, PROS1, PSMA3, PTPN6, RECK, ROBO1, RPS3, RPS6KA1, SCN9A, SENP1, SERPINA1, SERPINE2, SERPINF1, SERPINH1, SERPINI1, SSPO, TFAP2B, TFPI2…
GO:2000379	positive regulation of reactive oxygen species metabolic process	GO_BiologicalProcess-EBI-UniProt-GOA_27.02.2019_00h00	1.95571e-06	0.00302549	1.95571e-06	1.95571e-05	[4, 5, 6]	Group01	19.0476	24	[AGFG1, AGTR2, AKT1, CDH11, CLU, DUOXA1, EGFR, GNAI2, GNAI3, GRIN1, ITGB2, JAK2, MAPK14, NFE2L2, P2RX4, PDGFRB, PKD2, PRKCD, RAB27A, TGFBR2, THBS1, TLR6, TSPO, UQCRFS1]
GO:0007229	integrin-mediated signaling pathway	GO_BiologicalProcess-EBI-UniProt-GOA_27.02.2019_00h00	2.22561e-07	0.000351647	2.22561e-07	4.22866e-06	[4, 5, 6]	Group02	19.708	27	[ABL1, BST1, CCN2, CD47, COL3A1, CSE1L, DOCK1, EMP2, FLNA, FUT8, FYB1, ITGA4, ITGA5, ITGA6, ITGA8, ITGAV, ITGB1, ITGB2, ITGBL1, MYH9, NRP1, PKD1, PLEK, RCC2, SEMA3A, THY1, ZYX]
GO:0009887	animal organ morphogenesis	GO_BiologicalProcess-EBI-UniProt-GOA_27.02.2019_00h00	3.39465e-07	0.00053296	3.39465e-07	5.7709e-06	[3, 4, 5, 6]	Group03	10.2138	129	[ABL1, ACTA2, ACTC1, ACTG2, ADGRG6, AGTR2, ALX1, ANGPTL1, ANXA2, ANXA6, AP2B1, AQP1, AQP5, BAK1, BBS4, BCR, BMP7, BRAF, CAV1, CCN2, CCN3, CFH, CHAD, CHD7, CHN1, COL14A1, COL1A1, COL1A2, COL3A1, COL5A1, COL5A2, COL6A1, COL6A2, COL6A3, COL8A1, COMP, CSF1R, CTSB, CTSZ, DCN, EFEMP1, EGFR, ELK3, EPHA2, FAM20C, FBN1, FBN2, FGF2, FGF7, FHL1, FRAS1, FREM1, FRZB, FSTL1, FZD1, GAA, GATA5, GDNF, GNG5, HAS2,…
GO:0009968	negative regulation of signal transduction	GO_BiologicalProcess-EBI-UniProt-GOA_27.02.2019_00h00	1.39258e-06	0.00215989	1.39258e-06	1.81035e-05	[3, 4, 5, 6]	Group04	9.59079	150	[ABL1, ADA, AGFG1, AGTR2, AIDA, AKT1, APC, ARHGAP12, ARHGAP42, ARRDC3, BCL6, BICC1, BID, BMP7, BMPER, C4BPA, CACTIN, CAV1, CBLB, CCN3, CD44, CD47, CD74, CDC34, CGNL1, CLIC2, CLU, CPNE1, CREB3L1, CTH, CTTN, CXCL12, DCN, DUSP22, DUSP6, DUSP7, EGFR, EPHA2, ERBB2, FASN, FBN1, FBN2, FBP1, FOXM1, FOXP1, FRZB, FST, FSTL1, FUBP1, FYN, FZD1, GAS6, GDNF, GNAI2, GNAI3, GPC1, GPER1, GPR161, GPR37L1, HDAC1, H…
GO:0010761	fibroblast migration	GO_BiologicalProcess-EBI-UniProt-GOA_27.02.2019_00h00	2.74087e-07	0.000431687	2.74087e-07	4.93356e-06	[5, 6]	Group05	29.0909	16	[AKT1, APPL2, BRAF, CCN3, CORO1C, CYGB, FGF2, FRZB, HYAL2, PAK3, PIP5K1A, PLXNA1, RCC2, THBS1, TKT, TNS1]
GO:0014909	smooth muscle cell migration	GO_BiologicalProcess-EBI-UniProt-GOA_27.02.2019_00h00	5.42477e-06	0.00828363	5.42477e-06	1.08495e-05	[5, 6]	Group06	20.202	20	[AAMP, ARPC5, CCDC88A, CCN3, CHN1, HAS2, IGF1, IGFBP3, IQGAP1, LPAR1, LRP1, NFE2L2, NRP1, PARVA, PDGFD, PDGFRB, PLAU, PLXNA1, POSTN, TFPI2]
GO:0031532	actin cytoskeleton reorganization	GO_BiologicalProcess-EBI-UniProt-GOA_27.02.2019_00h00	5.10057e-07	0.00079722	5.10057e-07	7.65086e-06	[4, 6]	Group07	19.403	26	[ABL1, ANTXR1, ANXA1, ARHGDIB, CLU, CSE1L, CSF1R, CTTN, EPS8, FGF7, FLNA, GPR65, GSN, HEXIM1, MYH9, NCOA3, NRP1, PARVA, PARVB, PDGFRA, PIP5K1A, PLEK, PTK7, RAP2A, YWHAB, YWHAQ]
GO:0060485	mesenchyme development	GO_BiologicalProcess-EBI-UniProt-GOA_27.02.2019_00h00	3.09746e-06	0.00477318	3.09746e-06	2.16822e-05	[4, 5, 6]	Group08	13.3903	47	[ACTA2, ACTC1, ACTG2, ALX1, ANGPTL1, ANXA6, BMP7, CD74, COL1A1, CORO1C, DDX17, DDX5, EDNRA, FN1, FRZB, FSTL1, GATA5, GDNF, GLIPR2, HAS2, IGF1, MEIS2, NRP1, NRP2, OSR1, PDCD6IP, PDGFRB, PHOX2B, PKD2, PPP2CA, PTK7, RBPJ, ROBO1, SDCBP, SEMA3A, SEMA5B, SIX1, SNAI2, SOX8, STAT1, TGFBR1, TGFBR2, TGFBR3, TIAM1, WNT11, WWTR1, ZEB2]
GO:0034446	substrate adhesion-dependent cell spreading	GO_BiologicalProcess-EBI-UniProt-GOA_27.02.2019_00h00	2.26195e-08	3.64401e-05	2.26195e-08	4.7501e-07	[4, 5, 6, 7]	Group09	23.1481	25	[ABL1, ACTN4, ANTXR1, BRAF, CORO1C, DOCK1, EPHB3, FLNA, FN1, HAS2, ITGA4, ITGA8, ITGAV, LAMB1, LAMC1, MYOC, NCOA3, NRP1, PARVA, PARVB, POSTN, PREX1, RCC2, RREB1, SRGAP2]
GO:0048013	ephrin receptor signaling pathway	GO_BiologicalProcess-EBI-UniProt-GOA_27.02.2019_00h00	1.80505e-06	0.00279421	1.80505e-06	1.98555e-05	[6, 7, 8]	Group10	19.6581	23	[ACTB, ACTR2, ACTR3, AP2B1, APH1A, ARPC1A, ARPC1B, ARPC5, CHN1, ELK3, EPHA2, EPHB3, FYN, GRIN1, KALRN, LYN, MMP2, PAK3, RBPJ, ROCK1, SDCBP, TIAM1, YES1]
GO:0048483	autonomic nervous system development	GO_BiologicalProcess-EBI-UniProt-GOA_27.02.2019_00h00	1.62832e-06	0.0025239	1.62832e-06	1.95398e-05	[4, 5, 6]	Group11	25.8065	16	[EDNRA, FN1, GDNF, HOXB1, NF1, NRP1, NRP2, PDS5B, PHOX2B, SEMA3A, SIX1, SOX4, SOX8, TFAP2B, TP63, VCAM1]
GO:0060840	artery development	GO_BiologicalProcess-EBI-UniProt-GOA_27.02.2019_00h00	4.41024e-06	0.00675649	4.41024e-06	1.7641e-05	[4, 6, 7, 8, 9]	Group12	19.8113	21	[ADAMTS6, AP2B1, CDH11, CHD7, COL3A1, COMP, LOX, LRP1, MYH10, NF1, NRP1, PDGFRB, PKD2, PLXND1, RBPJ, ROBO1, SIX1, SOX4, TFAP2B, TGFBR1, WNT11]
GO:0002521	leukocyte differentiation	GO_BiologicalProcess-EBI-UniProt-GOA_27.02.2019_00h00	4.72575e-06	0.00723512	4.72575e-06	1.41772e-05	[4, 5, 6, 7, 8]	Group13	11.2108	75	[ABL1, ADA, AGFG1, ANXA1, ANXA2, APP, ATP11C, BAK1, BCL6, BRAF, BTK, C1QC, CBFB, CCR2, CD74, CD80, CDH11, CDK6, CHD7, CLU, CMTM7, CSF1R, DOCK10, DOCK11, DOCK2, EPHA2, ERBB2, FAM20C, FASN, FBN1, FOXP1, FSTL1, GAS6, GPR183, IGF1, INHA, INPP5D, ITGA4, ITGB1, JAK3, KLF10, LEPROT, LGALS1, LRRC17, LTF, LYN, MAPK14, MYH9, NF1, NFAM1, NFATC2, NOTCH2, PKD1, PLCG2, POSTN, PREX1, PTPN6, PTPRC, PTPRJ, RASSF2…
GO:0050727	regulation of inflammatory response	GO_BiologicalProcess-EBI-UniProt-GOA_27.02.2019_00h00	2.19866e-06	0.00339693	2.19866e-06	1.75893e-05	[4, 5, 6]	Group14	12.6411	56	[ABCC8, ADA, ADCY7, ALOX5AP, ANXA1, APP, APPL2, BCL6, BCR, BST1, BTK, CALCRL, CCN3, CCR2, CD47, CDH11, CNR1, DUOXA1, EGFR, FOXP1, GPER1, HYAL2, IGF1, IL1R1, ITGB2, JAK2, LCP1, LPL, LYN, MAPK13, MAPK14, MEOX2, METRNL, MGLL, PIK3AP1, PLXNA1, PRKCD, PTPRC, RBBP8, SBNO2, SEMA3A, SERPINF1, SHARPIN, SIRPA, SNX4, STK39, TADA1, TGM2, TLR6, TLR7, TNFAIP6, TNFRSF1A, TNFRSF1B, WFDC1, XK, ZYX]
GO:0071230	cellular response to amino acid stimulus	GO_BiologicalProcess-EBI-UniProt-GOA_27.02.2019_00h00	3.61572e-06	0.00555736	3.61572e-06	2.16943e-05	[5, 6]	Group15	23.2877	17	[CAPN2, COL1A1, COL1A2, COL3A1, COL4A1, COL5A2, COL6A1, CPEB4, CYBB, EGFR, FYN, HNRNPD, MMP2, NSMF, PDGFD, PDGFRA, SIX1]
GO:0007167	enzyme linked receptor protein signaling pathway	GO_BiologicalProcess-EBI-UniProt-GOA_27.02.2019_00h00	2.54463e-14	4.18337e-11	2.54463e-14	7.6339e-13	[4, 5, 6]	Group16	12.0427	158	[ABL1, ACTB, ACTR2, ACTR3, AGTR2, AKT1, ANGPT1, ANGPTL1, ANOS1, AP2B1, APC, APH1A, APP, APPL2, ARPC1A, ARPC1B, ARPC5, ATP6V0D2, ATP6V1G1, BCR, BMP7, BMPER, CAST, CAV1, CBLB, CCN2, CCN3, CD74, CDH11, CDKN2B, CERS1, CHN1, COL1A1, COL1A2, COL3A1, COL4A1, COL4A2, COMP, CREB3L1, CSE1L, CSF1R, CYBB, DCN, DDX5, DOCK1, DUSP22, DUSP7, EFEMP1, EGFR, ELK3, EPHA2, EPHB3, EPS8, ERBB2, F2RL2, FAM20C, FAM83G, F…
GO:0007169	transmembrane receptor protein tyrosine kinase signaling pathway	GO_BiologicalProcess-EBI-UniProt-GOA_27.02.2019_00h00	1.58906e-11	2.60289e-08	2.54463e-14	7.6339e-13	[5, 6, 7]	Group16	12.5695	113	[ABL1, ACTB, ACTR2, ACTR3, AGTR2, AKT1, ANGPT1, ANGPTL1, ANOS1, AP2B1, APC, APH1A, APP, ARPC1A, ARPC1B, ARPC5, ATP6V0D2, ATP6V1G1, BCR, CAST, CBLB, CCN2, CDH11, CHN1, COL1A1, COL4A1, COL4A2, CREB3L1, CSE1L, CSF1R, CYBB, DCN, DOCK1, EFEMP1, EGFR, ELK3, EPHA2, EPHB3, EPS8, ERBB2, FAM20C, FGF2, FGF7, FYN, GNAI2, GPC1, GPER1, GRIN1, HEBP1, IGF1, IGF2, IGFBP3, IQGAP1, ITGA5, ITGAV, JAK2, JAK3, KALRN, …
GO:0048017	inositol lipid-mediated signaling	GO_BiologicalProcess-EBI-UniProt-GOA_27.02.2019_00h00	1.9992e-06	0.00309076	1.9992e-06	1.79928e-05	[4, 5, 6]	Group17	15.0198	38	[AKT1, ANGPT1, CDH11, CSF1R, DCN, EGFR, ERBB2, FYN, GPER1, GSN, IGF1, INPP5F, JAK2, LYN, MYOC, NCS1, NF1, PDCD6IP, PDGFD, PDGFRA, PDGFRB, PIK3AP1, PIK3CB, PIK3R2, PIP5K1A, PLCB2, PLCG2, PLCH1, PRR5, PTPN13, PTPN6, SCN9A, SELENOP, SERPINE2, SRGN, TXNRD1, YWHAB, YWHAQ]
GO:0048015	phosphatidylinositol-mediated signaling	GO_BiologicalProcess-EBI-UniProt-GOA_27.02.2019_00h00	9.82528e-07	0.00152783	1.9992e-06	1.79928e-05	[5, 6, 7]	Group17	15.261	38	[AKT1, ANGPT1, CDH11, CSF1R, DCN, EGFR, ERBB2, FYN, GPER1, GSN, IGF1, INPP5F, JAK2, LYN, MYOC, NCS1, NF1, PDCD6IP, PDGFD, PDGFRA, PDGFRB, PIK3AP1, PIK3CB, PIK3R2, PIP5K1A, PLCB2, PLCG2, PLCH1, PRR5, PTPN13, PTPN6, SCN9A, SELENOP, SERPINE2, SRGN, TXNRD1, YWHAB, YWHAQ]
GO:0007045	cell-substrate adherens junction assembly	GO_BiologicalProcess-EBI-UniProt-GOA_27.02.2019_00h00	6.43634e-06	0.00980254	6.43634e-06	6.43634e-06	[6]	Group18	18.8034	22	[ABL1, ACTN1, ARHGAP6, CORO1C, CTTN, DUSP22, DUSP7, FRZB, FSTL1, FYN, IQGAP1, LRP1, MACF1, MAP4K4, MYOC, NRP1, PIP5K1A, PTPRJ, RCC2, ROCK1, THBS1, THY1]
GO:0048041	focal adhesion assembly	GO_BiologicalProcess-EBI-UniProt-GOA_27.02.2019_00h00	6.43634e-06	0.00980254	6.43634e-06	6.43634e-06	[5, 7]	Group18	18.8034	22	[ABL1, ACTN1, ARHGAP6, CORO1C, CTTN, DUSP22, DUSP7, FRZB, FSTL1, FYN, IQGAP1, LRP1, MACF1, MAP4K4, MYOC, NRP1, PIP5K1A, PTPRJ, RCC2, ROCK1, THBS1, THY1]
GO:0072001	renal system development	GO_BiologicalProcess-EBI-UniProt-GOA_27.02.2019_00h00	6.99445e-07	0.00109183	6.99445e-07	9.79223e-06	[4, 5, 6]	Group19	13.6364	51	[ACTA2, AGTR2, ANGPT1, APH1A, ARL3, BMP7, BMPER, C1GALT1, COL4A1, COL4A4, CTSB, DCN, FBN1, FGF2, FRAS1, FRZB, FSTL1, GDNF, GPAM, HAS2, HYAL2, IQGAP1, ITGA6, ITGA8, LAMC1, NF1, NID1, NRP1, NUP93, OSR1, PCSK9, PDCD6IP, PDGFD, PDGFRA, PDGFRB, PKD1, PKD2, PKHD1, SEC61A1, SERPINF1, SIX1, SLC34A1, SOAT1, SOX4, SOX8, STAT1, TFAP2B, TGFBR1, TTC8, WNT11, WWTR1]
GO:0001822	kidney development	GO_BiologicalProcess-EBI-UniProt-GOA_27.02.2019_00h00	6.43556e-06	0.0098078	6.99445e-07	9.79223e-06	[4, 5, 6, 7]	Group19	13.1653	47	[ACTA2, AGTR2, ANGPT1, APH1A, ARL3, BMP7, BMPER, C1GALT1, COL4A4, CTSB, DCN, FBN1, FGF2, FRAS1, FRZB, FSTL1, GDNF, GPAM, HAS2, HYAL2, IQGAP1, ITGA8, LAMC1, NF1, NID1, NRP1, OSR1, PCSK9, PDCD6IP, PDGFD, PDGFRA, PDGFRB, PKD1, PKD2, PKHD1, SEC61A1, SERPINF1, SIX1, SLC34A1, SOAT1, SOX4, SOX8, STAT1, TFAP2B, TGFBR1, WNT11, WWTR1]
GO:1903039	positive regulation of leukocyte cell-cell adhesion	GO_BiologicalProcess-EBI-UniProt-GOA_27.02.2019_00h00	1.81133e-07	0.000287639	1.81133e-07	3.62266e-06	[4, 5, 6]	Group20	15.331	44	[ADA, AKT1, ANXA1, BCL6, CALB2, CAV1, CBFB, CCR2, CD276, CD44, CD47, CD74, CD80, CDH11, CHN1, DOCK8, DPP4, FYN, GPAM, HAS2, HHLA2, ICOS, ICOSLG, IGF1, IGF2, ITGA4, JAK3, LGALS1, LYN, PAK3, PDCD1LG2, PTPN6, PTPRC, RPS3, RPS6KB2, RUNX1, SIRPA, TADA1, TGFBR2, THY1, TNFRSF13C, VCAM1, VNN1, YES1]
GO:0050870	positive regulation of T cell activation	GO_BiologicalProcess-EBI-UniProt-GOA_27.02.2019_00h00	1.03844e-06	0.00161373	1.81133e-07	3.62266e-06	[5, 6, 7, 8]	Group20	14.9813	40	[ADA, AKT1, ANXA1, BCL6, CALB2, CAV1, CBFB, CCR2, CD276, CD47, CD74, CD80, CDH11, DOCK8, DPP4, FYN, GPAM, HHLA2, ICOS, ICOSLG, IGF1, IGF2, JAK3, LGALS1, LYN, PAK3, PDCD1LG2, PTPN6, PTPRC, RPS3, RPS6KB2, RUNX1, SIRPA, TADA1, TGFBR2, THY1, TNFRSF13C, VCAM1, VNN1, YES1]
GO:0030695	GTPase regulator activity	GO_BiologicalProcess-EBI-UniProt-GOA_27.02.2019_00h00	4.11407e-08	6.61132e-05	3.89458e-10	9.34698e-09	[6]	Group21	14.5604	53	[ACAP3, ADAP1, AGAP1, AGFG1, ARAP2, ARHGAP1, ARHGAP12, ARHGAP15, ARHGAP18, ARHGAP42, ARHGAP6, ARHGDIB, ARHGEF6, ASAP1, BCR, CHN1, CRMP1, DOCK1, DOCK2, HACD3, INPP5F, IQGAP1, IQGAP2, LLGL1, MYO9A, MYO9B, NF1, NRP1, NUDT19, OPHN1, PDCD6IP, PDE6D, PREX1, RALGDS, RAPGEF2, RGS10, RP2, RUNDC1, SEC23B, SIPA1L2, SIRPA, SMAP1, SMOC2, SRGAP2, STARD13, TBC1D12, TBC1D14, TBC1D2, TBC1D2B, TBC1D5, THY1, UTRN, …
GO:0043547	positive regulation of GTPase activity	GO_BiologicalProcess-EBI-UniProt-GOA_27.02.2019_00h00	5.15679e-10	8.39526e-07	3.89458e-10	9.34698e-09	[6]	Group21	14.1454	72	[ACAP3, ADAP1, AGAP1, AGFG1, ARAP2, ARHGAP1, ARHGAP12, ARHGAP15, ARHGAP18, ARHGAP42, ARHGAP6, ARHGDIB, ARHGEF10, ARHGEF6, ASAP1, BCR, CERS1, CHN1, CORO1C, CRMP1, DOCK1, DOCK10, DOCK11, DOCK2, DOCK8, EPHA2, ERBB2, FSTL1, GPR65, HACD3, HAVCR1, HEXIM1, INPP5F, IQGAP1, IQSEC1, ITGA6, ITGB1, KALRN, LLGL1, MAP4K4, MYO9A, MYO9B, NF1, NRP1, NUDT19, OPHN1, PDCD6IP, PIP5K1A, PREX1, RAPGEF2, RAPGEF6, RASGEF…
GO:0005096	GTPase activator activity	GO_BiologicalProcess-EBI-UniProt-GOA_27.02.2019_00h00	4.75799e-08	7.63658e-05	3.89458e-10	9.34698e-09	[6, 7]	Group21	15.0307	49	[ACAP3, ADAP1, AGAP1, AGFG1, ARAP2, ARHGAP1, ARHGAP12, ARHGAP15, ARHGAP18, ARHGAP42, ARHGAP6, ARHGDIB, ARHGEF6, ASAP1, BCR, CHN1, CRMP1, DOCK1, DOCK2, HACD3, INPP5F, IQGAP1, LLGL1, MYO9A, MYO9B, NF1, NRP1, NUDT19, OPHN1, PDCD6IP, PREX1, RAPGEF2, RGS10, RP2, RUNDC1, SEC23B, SIPA1L2, SMAP1, SMOC2, SRGAP2, STARD13, TBC1D12, TBC1D14, TBC1D2, TBC1D2B, TBC1D5, THY1, UTRN, WNT11]
GO:0043068	positive regulation of programmed cell death	GO_BiologicalProcess-EBI-UniProt-GOA_27.02.2019_00h00	6.10525e-12	1.00126e-08	2.97482e-11	7.43705e-10	[4, 5, 6]	Group22	12.8472	111	[ABCC8, ABL1, AGFG1, AGTR2, AKAP13, AKT1, ANXA1, ANXA5, APC, APH1A, ARHGEF3, ARHGEF6, B4GALT1, BAK1, BCL6, BID, BMF, BMP7, C4BPA, CAPN2, CAV1, CCN2, CDC34, CDH11, CHN1, CLU, CNR1, CRMP1, CTSB, CTSZ, DAP, DNPEP, DUSP6, FAP, FASN, FGD4, FRZB, FSTL1, GAPDH, GDNF, GPER1, GRIN1, GSN, HAVCR1, HMOX1, HYAL2, IFT57, IGFBP3, INPP5D, ITGA4, ITGA6, ITGB1, JAK2, KALRN, LGALS1, LPAR1, LRWD1, LYN, MUL1, NF1, P2…
GO:0042981	regulation of apoptotic process	GO_BiologicalProcess-EBI-UniProt-GOA_27.02.2019_00h00	2.91288e-11	4.76547e-08	2.97482e-11	7.43705e-10	[5, 6]	Group22	10.2993	203	[ABCC8, ABL1, ACTC1, ACTN1, ACTN4, ADA, ADNP, AGFG1, AGTR2, AKAP13, AKT1, ALX1, ANGPT1, ANGPTL1, ANXA1, ANXA5, APC, APH1A, AQP1, ARHGEF3, ARHGEF6, B4GALT1, BAK1, BCHE, BCL2L14, BCL6, BID, BMF, BMP7, BRAF, BTK, C4BPA, CAPN2, CARD10, CAST, CAV1, CCDC88A, CCN2, CCND2, CCR5, CD44, CD74, CDC34, CDH11, CDK1, CERS1, CHN1, CLU, CNR1, CNTFR, COMP, CPEB4, CREB3L1, CRMP1, CSE1L, CSF1R, CTH, CTSB, CTSZ, CTTN…
GO:2001233	regulation of apoptotic signaling pathway	GO_BiologicalProcess-EBI-UniProt-GOA_27.02.2019_00h00	5.49885e-06	0.00839124	2.97482e-11	7.43705e-10	[4, 5, 6, 7]	Group22	11.7864	64	[ABCC8, AGFG1, AGTR2, AKT1, APC, BAK1, BID, BMF, CAV1, CD44, CD74, CLU, CREB3L1, CRMP1, CTH, CTSB, CTTN, CXCL12, DBH, ERP29, FASN, FSTL1, FYN, GDNF, GNAI2, GNAI3, GPER1, GSN, HDAC1, HMOX1, HYAL2, IFNAR1, IGF1, ITGA6, ITGAV, JAK2, MUL1, NF1, NFE2L2, NRP1, P4HB, PADI1, PDCD6IP, PRKCD, PTPMT1, PTPRC, PTTG1IP, RAD9A, RBBP8, RPS3, SBNO2, SH3GLB1, SNAI2, TGFBR1, THBS1, TNFSF10, TP63, UQCRFS1, UTRN, VNN…
GO:0043065	positive regulation of apoptotic process	GO_BiologicalProcess-EBI-UniProt-GOA_27.02.2019_00h00	3.28892e-12	5.39712e-09	2.97482e-11	7.43705e-10	[5, 6, 7]	Group22	12.9371	111	[ABCC8, ABL1, AGFG1, AGTR2, AKAP13, AKT1, ANXA1, ANXA5, APC, APH1A, ARHGEF3, ARHGEF6, B4GALT1, BAK1, BCL6, BID, BMF, BMP7, C4BPA, CAPN2, CAV1, CCN2, CDC34, CDH11, CHN1, CLU, CNR1, CRMP1, CTSB, CTSZ, DAP, DNPEP, DUSP6, FAP, FASN, FGD4, FRZB, FSTL1, GAPDH, GDNF, GPER1, GRIN1, GSN, HAVCR1, HMOX1, HYAL2, IFT57, IGFBP3, INPP5D, ITGA4, ITGA6, ITGB1, JAK2, KALRN, LGALS1, LPAR1, LRWD1, LYN, MUL1, NF1, P2…
GO:0018193	peptidyl-amino acid modification	GO_BiologicalProcess-EBI-UniProt-GOA_27.02.2019_00h00	2.13115e-07	0.000337574	6.30503e-09	1.38711e-07	[6, 7]	Group23	9.78328	158	[ABCC8, ABL1, ADNP, AGFG1, AKT1, ANGPT1, ANGPTL1, ANTXR1, APP, ART5, ASPH, BAK1, BMP7, BRAF, BST1, BTK, C4BPA, CAV1, CBLB, CD44, CD74, CD80, CDH11, CDK1, CEP41, CLK1, CSF1R, CTH, DCN, DPY19L1, DUSP22, DUSP7, EFEMP1, EGFR, ELK3, EPHA2, EPHB3, ERBB2, F2RL2, FAP, FGF7, FSTL1, FUT8, FYN, GALNT1, GALNT13, GALNT15, GAPDH, GAS6, GCG, GDNF, HYAL2, IFNAR1, IGF1, IGF2, INPP5F, IQGAP1, ITGA5, ITGB2, JAK2, J…
GO:0004672	protein kinase activity	GO_BiologicalProcess-EBI-UniProt-GOA_27.02.2019_00h00	5.90754e-08	9.46978e-05	6.30503e-09	1.38711e-07	[7, 8]	Group23	10.0391	154	[ABL1, ACTB, ADCY7, ADNP, AGFG1, AIDA, AKAP13, AKT1, ALX1, ANG, ANGPT1, ANGPTL1, ANKRD54, ANTXR1, APC, APP, BCR, BMP7, BRAF, BTK, C4BPA, CAB39L, CAMK1G, CAMKV, CARD10, CAV1, CBLB, CCDC88A, CCND2, CD74, CDH11, CDK1, CDK14, CDK6, CDKN2B, CLK1, CLU, COLEC12, CORO1C, CSF1R, DUSP22, DUSP6, DUSP7, EFEMP1, EGFR, ELK3, EMP2, EPHA2, EPHB3, ERBB2, ERP29, FAM20C, FGF2, FSTL1, FYN, GAS6, GCG, GJA1, GMFB, HAC…
GO:0018212	peptidyl-tyrosine modification	GO_BiologicalProcess-EBI-UniProt-GOA_27.02.2019_00h00	2.11128e-07	0.000334638	6.30503e-09	1.38711e-07	[7, 8]	Group23	12.8458	65	[ABL1, ADNP, ANGPT1, ANGPTL1, APP, BRAF, BST1, BTK, C4BPA, CAV1, CBLB, CD44, CD74, CD80, CDH11, CLK1, CSF1R, DUSP22, DUSP7, EFEMP1, EGFR, ELK3, EPHA2, EPHB3, ERBB2, FGF7, FSTL1, FYN, GAS6, HYAL2, IGF1, IGF2, INPP5F, IQGAP1, ITGA5, ITGB2, JAK2, JAK3, LLGL1, LRP1, LYN, MUSK, NRP1, NRP2, PDGFD, PDGFRA, PDGFRB, PPP2CA, PRKCD, PTPN6, PTPRA, PTPRC, PTPRJ, ROS1, RPS6KB2, SLA, SOCS7, THY1, TKT, TNFRSF1A,…
GO:0018108	peptidyl-tyrosine phosphorylation	GO_BiologicalProcess-EBI-UniProt-GOA_27.02.2019_00h00	8.77777e-07	0.00136758	6.30503e-09	1.38711e-07	[7, 8, 9]	Group23	12.5249	63	[ABL1, ADNP, ANGPT1, ANGPTL1, APP, BRAF, BST1, BTK, C4BPA, CAV1, CBLB, CD44, CD74, CD80, CDH11, CLK1, CSF1R, DUSP22, DUSP7, EFEMP1, EGFR, ELK3, EPHA2, EPHB3, ERBB2, FGF7, FSTL1, FYN, GAS6, HYAL2, IGF1, IGF2, INPP5F, IQGAP1, ITGA5, ITGB2, JAK2, JAK3, LLGL1, LRP1, LYN, MUSK, NRP1, NRP2, PDGFD, PDGFRA, PDGFRB, PPP2CA, PRKCD, PTPN6, PTPRA, PTPRC, PTPRJ, ROS1, RPS6KB2, SLA, SOCS7, THY1, TKT, TNFRSF1A,…
GO:0050730	regulation of peptidyl-tyrosine phosphorylation	GO_BiologicalProcess-EBI-UniProt-GOA_27.02.2019_00h00	3.8845e-06	0.00596659	6.30503e-09	1.38711e-07	[7, 8, 9, 10]	Group23	13.4503	46	[ABL1, ADNP, ANGPT1, ANGPTL1, APP, BST1, C4BPA, CAV1, CBLB, CD44, CD74, CD80, CDH11, CSF1R, DUSP22, DUSP7, EGFR, FGF7, FSTL1, FYN, GAS6, HYAL2, IGF1, IGF2, INPP5F, IQGAP1, ITGA5, ITGB2, JAK2, LLGL1, LRP1, LYN, NRP1, PDGFD, PPP2CA, PRKCD, PTPN6, PTPRA, PTPRC, PTPRJ, SOCS7, THY1, TNFRSF1A, YES1, YWHAB, YWHAQ]
GO:0007264	small GTPase mediated signal transduction	GO_BiologicalProcess-EBI-UniProt-GOA_27.02.2019_00h00	7.15885e-14	1.1762e-10	7.15885e-14	2.07607e-12	[4, 5, 6]	Group24	14.2259	102	[ABCA1, ABL1, AKAP13, AMOT, ARAP2, ARHGAP1, ARHGAP12, ARHGAP15, ARHGAP18, ARHGAP42, ARHGAP6, ARHGDIB, ARHGEF10, ARHGEF3, ARHGEF6, ARL3, BCL6, BCR, CGNL1, CHN1, COL1A2, COL3A1, DOCK1, DOCK10, DOCK11, DOCK2, DOCK8, EPS8, F2RL2, FBP1, FGD4, FGF2, FOXM1, FUBP1, GNB1, GPR20, GPR65, HACD3, HAVCR1, HMOX1, IGF1, INPP5F, IQSEC1, ITGB1, JAK2, KALRN, LPAR1, LRWD1, LYN, MAP4K4, MAPK14, MCF2L2, MYO9A, MYO9B, …
GO:0007265	Ras protein signal transduction	GO_BiologicalProcess-EBI-UniProt-GOA_27.02.2019_00h00	6.5304e-10	1.0625e-06	7.15885e-14	2.07607e-12	[5, 6, 7]	Group24	13.5972	79	[ABCA1, ABL1, AKAP13, ARHGAP1, ARHGAP42, ARHGAP6, ARHGDIB, ARHGEF10, ARHGEF3, ARHGEF6, BCL6, BCR, COL1A2, COL3A1, EPS8, F2RL2, FBP1, FGD4, FGF2, FOXM1, FUBP1, GNB1, GPR20, GPR65, HACD3, HAVCR1, IGF1, IQSEC1, ITGB1, JAK2, KALRN, LPAR1, LRWD1, LYN, MAP4K4, MAPK14, MCF2L2, MYO9B, MYOC, NCOA3, NF1, NOTCH2, NRP1, NUP62, OPHN1, P2RY8, PDCD6IP, PDGFRB, PKD1, PLEKHG5, PREX1, RAB11B, RAB12, RAB14, RAB20, …
GO:0051056	regulation of small GTPase mediated signal transduction	GO_BiologicalProcess-EBI-UniProt-GOA_27.02.2019_00h00	9.44891e-11	1.54395e-07	7.15885e-14	2.07607e-12	[5, 6, 7]	Group24	15.1448	68	[ABCA1, ABL1, AKAP13, AMOT, ARAP2, ARHGAP1, ARHGAP12, ARHGAP15, ARHGAP18, ARHGAP42, ARHGAP6, ARHGDIB, ARHGEF10, ARHGEF3, ARHGEF6, BCL6, BCR, CGNL1, CHN1, COL3A1, EPS8, F2RL2, FBP1, FGD4, FOXM1, FUBP1, GPR20, GPR65, HAVCR1, IGF1, INPP5F, IQSEC1, ITGB1, JAK2, KALRN, LPAR1, LRWD1, LYN, MAP4K4, MCF2L2, MYO9A, MYO9B, MYOC, NCOA3, NF1, NOTCH2, NRP1, NUP62, OPHN1, P2RY8, PDCD6IP, PDGFRB, PIK3R2, PLEKHG5…
GO:0007266	Rho protein signal transduction	GO_BiologicalProcess-EBI-UniProt-GOA_27.02.2019_00h00	1.04825e-08	1.69397e-05	7.15885e-14	2.07607e-12	[6, 7, 8]	Group24	16.6038	44	[ABCA1, ABL1, AKAP13, ARHGAP1, ARHGAP42, ARHGAP6, ARHGDIB, ARHGEF10, ARHGEF3, ARHGEF6, BCL6, BCR, COL1A2, COL3A1, EPS8, F2RL2, FGD4, GPR20, GPR65, HACD3, HAVCR1, ITGB1, KALRN, LPAR1, MCF2L2, MYO9B, MYOC, NCOA3, NRP1, OPHN1, P2RY8, PDGFRB, PLEKHG5, PREX1, RAC2, RHOBTB3, RND2, ROBO1, ROCK1, SESTD1, SFSWAP, TIAM1, TRIO, TXNRD1]
GO:0046578	regulation of Ras protein signal transduction	GO_BiologicalProcess-EBI-UniProt-GOA_27.02.2019_00h00	1.51421e-08	2.44242e-05	7.15885e-14	2.07607e-12	[6, 7, 8]	Group24	15.3153	51	[ABCA1, ABL1, AKAP13, ARHGAP42, ARHGDIB, ARHGEF10, ARHGEF3, ARHGEF6, BCL6, BCR, COL3A1, EPS8, F2RL2, FBP1, FGD4, FOXM1, FUBP1, GPR20, GPR65, HAVCR1, IGF1, IQSEC1, ITGB1, JAK2, KALRN, LPAR1, LRWD1, LYN, MAP4K4, MCF2L2, MYO9B, MYOC, NF1, NOTCH2, NRP1, NUP62, OPHN1, P2RY8, PDCD6IP, PDGFRB, PLEKHG5, PREX1, RAB14, RALGPS2, RASGEF1A, ROBO1, SESTD1, SFSWAP, TIAM1, TRIO, TXNRD1]
GO:0035023	regulation of Rho protein signal transduction	GO_BiologicalProcess-EBI-UniProt-GOA_27.02.2019_00h00	3.99955e-08	6.43128e-05	7.15885e-14	2.07607e-12	[7, 8, 9]	Group24	18.0412	35	[ABCA1, ABL1, AKAP13, ARHGAP42, ARHGDIB, ARHGEF10, ARHGEF3, ARHGEF6, BCL6, BCR, COL3A1, EPS8, F2RL2, FGD4, GPR20, GPR65, HAVCR1, ITGB1, KALRN, LPAR1, MCF2L2, MYO9B, MYOC, NRP1, OPHN1, P2RY8, PDGFRB, PLEKHG5, PREX1, ROBO1, SESTD1, SFSWAP, TIAM1, TRIO, TXNRD1]
GO:0006887	exocytosis	GO_BiologicalProcess-EBI-UniProt-GOA_27.02.2019_00h00	1.848e-11	3.02518e-08	2.26329e-11	5.88455e-10	[3, 5, 6]	Group25	11.6695	137	[ABCC8, ACPP, ACTN1, ACTN4, ACTR2, ALAD, ANGPT1, ANXA1, ANXA2, ANXA5, AP1G1, APC, APP, APPL2, ARPC5, ASAH1, B4GALT1, BCR, BPI, BRAF, BST1, BTK, C3AR1, CALB2, CAND1, CCR2, CD44, CD47, CD53, CD59, CHN1, CKAP4, CLU, CNR1, CPLX3, CPNE1, CPPED1, CRISPLD2, CRMP1, CSRP3, CTSA, CTSB, CTSS, CTSZ, CYBB, DEGS1, DOCK2, EEF1A1, EXOC5, F13A1, FGL2, FLNA, FN1, FTH1, GAA, GAS6, GLIPR1, GNAI2, GNPDA1, GSN, HEXB, …
GO:0042119	neutrophil activation	GO_BiologicalProcess-EBI-UniProt-GOA_27.02.2019_00h00	2.45073e-09	3.97263e-06	2.26329e-11	5.88455e-10	[5, 6]	Group25	12.7596	86	[ABCC8, ACPP, ACTR2, ALAD, ANGPT1, ANXA2, APC, ARPC5, ASAH1, B4GALT1, BCR, BPI, BST1, C3AR1, CALB2, CAND1, CD44, CD47, CD53, CD59, CKAP4, CLU, CPNE1, CPPED1, CRISPLD2, CSRP3, CTSA, CTSB, CTSS, CTSZ, CYBB, DEGS1, DOCK2, EEF1A1, FGL2, FTH1, GAA, GLIPR1, GNPDA1, GSN, HEXB, IQGAP1, IQGAP2, ITGAV, ITGB2, KCNK2, LRP1, LRRC7, LTA4H, LTF, MANBA, MAPK14, NFAM1, NPC2, OSTF1, PLAU, PPIA, PRCP, PREX1, PRKCD,…
GO:0045055	regulated exocytosis	GO_BiologicalProcess-EBI-UniProt-GOA_27.02.2019_00h00	1.07309e-11	1.7588e-08	2.26329e-11	5.88455e-10	[4, 6, 7]	Group25	12.1154	126	[ABCC8, ACPP, ACTN1, ACTN4, ACTR2, ALAD, ANGPT1, ANXA2, ANXA5, AP1G1, APC, APP, APPL2, ARPC5, ASAH1, B4GALT1, BCR, BPI, BRAF, BST1, BTK, C3AR1, CALB2, CAND1, CCR2, CD44, CD47, CD53, CD59, CHN1, CKAP4, CLU, CNR1, CPLX3, CPNE1, CPPED1, CRISPLD2, CRMP1, CSRP3, CTSA, CTSB, CTSS, CTSZ, CYBB, DEGS1, DOCK2, EEF1A1, F13A1, FGL2, FLNA, FN1, FTH1, GAA, GAS6, GLIPR1, GNAI2, GNPDA1, GSN, HEXB, HMOX1, IGF1, I…
GO:0043299	leukocyte degranulation	GO_BiologicalProcess-EBI-UniProt-GOA_27.02.2019_00h00	2.06672e-10	3.37496e-07	2.26329e-11	5.88455e-10	[3, 5, 7, 8]	Group25	13.007	93	[ABCC8, ACPP, ACTR2, ALAD, ANGPT1, ANXA2, AP1G1, APC, ARPC5, ASAH1, B4GALT1, BCR, BPI, BST1, BTK, C3AR1, CALB2, CAND1, CCR2, CD44, CD47, CD53, CD59, CHN1, CKAP4, CLU, CPNE1, CPPED1, CRISPLD2, CSRP3, CTSA, CTSB, CTSS, CTSZ, CYBB, DEGS1, DOCK2, EEF1A1, FGL2, FTH1, GAA, GLIPR1, GNPDA1, GSN, HEXB, HMOX1, IQGAP1, IQGAP2, ITGAV, ITGB2, KCNK2, LRP1, LRRC7, LTA4H, LTF, LYN, MANBA, MAPK14, NFAM1, NPC2, OS…
GO:0002283	neutrophil activation involved in immune response	GO_BiologicalProcess-EBI-UniProt-GOA_27.02.2019_00h00	1.738e-09	2.82077e-06	2.26329e-11	5.88455e-10	[5, 6, 7]	Group25	12.8788	85	[ABCC8, ACPP, ACTR2, ALAD, ANGPT1, ANXA2, APC, ARPC5, ASAH1, B4GALT1, BCR, BPI, BST1, C3AR1, CALB2, CAND1, CD44, CD47, CD53, CD59, CKAP4, CLU, CPNE1, CPPED1, CRISPLD2, CSRP3, CTSA, CTSB, CTSS, CTSZ, CYBB, DEGS1, DOCK2, EEF1A1, FGL2, FTH1, GAA, GLIPR1, GNPDA1, GSN, HEXB, IQGAP1, IQGAP2, ITGAV, ITGB2, KCNK2, LRP1, LRRC7, LTA4H, LTF, MANBA, MAPK14, NFAM1, NPC2, OSTF1, PLAU, PPIA, PRCP, PRKCD, PROK2,…
GO:0043312	neutrophil degranulation	GO_BiologicalProcess-EBI-UniProt-GOA_27.02.2019_00h00	1.51355e-09	2.458e-06	2.26329e-11	5.88455e-10	[4, 6, 7, 8, 9]	Group25	12.9376	85	[ABCC8, ACPP, ACTR2, ALAD, ANGPT1, ANXA2, APC, ARPC5, ASAH1, B4GALT1, BCR, BPI, BST1, C3AR1, CALB2, CAND1, CD44, CD47, CD53, CD59, CKAP4, CLU, CPNE1, CPPED1, CRISPLD2, CSRP3, CTSA, CTSB, CTSS, CTSZ, CYBB, DEGS1, DOCK2, EEF1A1, FGL2, FTH1, GAA, GLIPR1, GNPDA1, GSN, HEXB, IQGAP1, IQGAP2, ITGAV, ITGB2, KCNK2, LRP1, LRRC7, LTA4H, LTF, MANBA, MAPK14, NFAM1, NPC2, OSTF1, PLAU, PPIA, PRCP, PRKCD, PROK2,…
GO:0007015	actin filament organization	GO_BiologicalProcess-EBI-UniProt-GOA_27.02.2019_00h00	2.62439e-09	4.24889e-06	7.18412e-10	1.65235e-08	[4, 6]	Group26	13.7667	72	[ABITRAM, ABL1, ACTC1, ACTN1, ACTN4, ACTR2, ACTR3, ADD3, AIF1L, ALPP, ANG, ARHGAP12, ARHGAP18, ARHGAP6, ARHGEF10, ARPC1A, ARPC1B, ARPC5, BBS4, BRAF, CCN2, CD47, CGNL1, CSE1L, CTTN, CXCL12, EMP2, EPS8, FLNA, FSTL1, GAS7, GMFB, GPR65, GSN, HAVCR1, HEXIM1, HSP90B1, IQGAP2, JAK2, KANK4, KIRREL1, LCP1, LMOD2, LPAR1, MARCKS, MYBPC3, MYOC, NCOA3, NRP1, PAK3, PLEK, PLS3, PPP1R9B, PREX1, PRKCD, PXDN, RAC2…
GO:0031032	actomyosin structure organization	GO_BiologicalProcess-EBI-UniProt-GOA_27.02.2019_00h00	3.53686e-07	0.00055458	7.18412e-10	1.65235e-08	[4, 6]	Group26	15.7258	39	[ABL1, ACTC1, AKAP13, ANLN, ARHGAP6, ARHGEF10, BBS4, BRAF, CCN2, CD47, CSRP3, FRMD5, FSTL1, GPR65, HAVCR1, HEXIM1, ITGB1, LMOD2, LPAR1, MYBPC3, MYH10, MYH3, MYH9, MYOC, MYOZ2, NRP1, PDCD6IP, PDGFRA, PDGFRB, PXDN, ROCK1, TGFBR1, TMOD1, TMOD3, TMOD4, TRPM7, TTC8, WNT11, ZYX]
GO:0032956	regulation of actin cytoskeleton organization	GO_BiologicalProcess-EBI-UniProt-GOA_27.02.2019_00h00	2.68968e-08	4.33038e-05	7.18412e-10	1.65235e-08	[4, 5, 6, 7]	Group26	13.8322	61	[ABITRAM, ABL1, ACTR2, ACTR3, ADD3, AKAP13, ARHGAP18, ARHGAP6, ARHGDIB, ARHGEF10, ARPC1A, ARPC1B, ARPC5, BBS4, BRAF, BST1, CCDC88A, CCN2, CD47, CLU, CSF1R, CTTN, CXCL12, EPS8, FLNA, FSTL1, GMFB, GPR65, GSN, HAVCR1, HEXIM1, IQGAP2, KANK4, KIRREL1, LMOD2, LPAR1, LRP1, MYOC, NCOA3, NRP1, PAK3, PDGFRA, PDGFRB, PLEK, PREX1, PRKCD, PXDN, RHOBTB3, RND2, ROCK1, SPTBN1, SWAP70, TGFBR1, TMOD1, TMOD3, TMOD4…
GO:0051493	regulation of cytoskeleton organization	GO_BiologicalProcess-EBI-UniProt-GOA_27.02.2019_00h00	7.3316e-07	0.00114373	7.18412e-10	1.65235e-08	[5, 6]	Group26	11.6176	79	[ABCC8, ABITRAM, ABL1, ACTR2, ACTR3, ADD3, AKAP13, APC, ARHGAP18, ARHGAP6, ARHGDIB, ARHGEF10, ARPC1A, ARPC1B, ARPC5, BBS4, BRAF, BST1, CAPN2, CCDC88A, CCN2, CD47, CLIC4, CLU, CSF1R, CTTN, CXCL12, EPS8, FLNA, FSTL1, GMFB, GPR65, GSN, HAVCR1, HEXIM1, IQGAP2, KANK4, KIRREL1, LMOD2, LPAR1, LRP1, MAP1A, MAP1B, MAP9, MID1IP1, MYOC, NAV3, NCOA3, NRP1, NUP62, P2RX7, PAK3, PDCD6IP, PDGFRA, PDGFRB, PKD1, P…
GO:0051017	actin filament bundle assembly	GO_BiologicalProcess-EBI-UniProt-GOA_27.02.2019_00h00	9.23385e-07	0.00143679	7.18412e-10	1.65235e-08	[4, 6, 8]	Group26	16.4179	33	[ABL1, ACTN1, ACTN4, ADD3, AIF1L, ARHGAP6, ARHGEF10, BBS4, BRAF, CCN2, CD47, EPS8, FLNA, FSTL1, GPR65, HAVCR1, HEXIM1, HSP90B1, LCP1, LPAR1, MARCKS, MYOC, NRP1, PLEK, PLS3, PXDN, RND2, ROCK1, SWAP70, TGFBR1, TTC8, WNT11, ZYX]
GO:0061572	actin filament bundle organization	GO_BiologicalProcess-EBI-UniProt-GOA_27.02.2019_00h00	1.29895e-06	0.00201727	7.18412e-10	1.65235e-08	[5, 7]	Group26	16.1765	33	[ABL1, ACTN1, ACTN4, ADD3, AIF1L, ARHGAP6, ARHGEF10, BBS4, BRAF, CCN2, CD47, EPS8, FLNA, FSTL1, GPR65, HAVCR1, HEXIM1, HSP90B1, LCP1, LPAR1, MARCKS, MYOC, NRP1, PLEK, PLS3, PXDN, RND2, ROCK1, SWAP70, TGFBR1, TTC8, WNT11, ZYX]
GO:0110053	regulation of actin filament organization	GO_BiologicalProcess-EBI-UniProt-GOA_27.02.2019_00h00	1.11227e-07	0.000177519	7.18412e-10	1.65235e-08	[5, 6, 7, 8]	Group26	14.5349	50	[ABITRAM, ABL1, ACTR2, ACTR3, ADD3, ARHGAP18, ARHGAP6, ARHGEF10, ARPC1A, ARPC1B, ARPC5, BBS4, BRAF, CCN2, CD47, CTTN, CXCL12, EPS8, FLNA, FSTL1, GMFB, GPR65, GSN, HAVCR1, HEXIM1, IQGAP2, KANK4, KIRREL1, LMOD2, LPAR1, MYOC, NCOA3, NRP1, PAK3, PLEK, PREX1, PRKCD, PXDN, ROCK1, SPTBN1, SWAP70, TGFBR1, TMOD1, TMOD3, TMOD4, TTC8, WIPF1, WNT11, YWHAB, YWHAQ]
GO:2000146	negative regulation of cell motility	GO_BiologicalProcess-EBI-UniProt-GOA_27.02.2019_00h00	3.03517e-08	4.8836e-05	4.9646e-26	1.53902e-24	[3, 4, 5, 6]	Group27	14.5553	54	[ABCC8, ADA, ADORA3, AGTR2, AKT1, ANGPTL1, APC, ARHGDIB, BCR, BRAF, CARD10, CCDC88A, CCN3, CLIC4, COL3A1, CORO1C, CXCL12, CYGB, DCN, DCPS, DPEP1, DUSP22, DUSP7, FGF2, FRMD5, FSTL1, HMOX1, HYAL2, IGFBP3, LRP1, MEIS2, MEOX2, NAV3, NF1, NFE2L2, OSBPL8, PDCD6IP, PLXNA1, PODN, PTPRJ, RAP2A, RECK, ROBO1, SEMA3A, SEPT7, SERPINF1, SPRED1, SRGAP2, STARD13, TADA1, TFPI2, THBS1, THY1, WNT11]
GO:2000147	positive regulation of cell motility	GO_BiologicalProcess-EBI-UniProt-GOA_27.02.2019_00h00	3.3232e-15	5.46999e-12	4.9646e-26	1.53902e-24	[3, 4, 5, 6]	Group27	15.0376	100	[AAMP, ABL1, ACTN4, AKT1, ALPP, ANGPT1, ANGPTL1, ANXA1, APC, APP, ATP5F1B, BMP7, C3AR1, CAV1, CCR2, CD74, CERS1, CHN1, CMKLR1, COL1A1, CSE1L, CSF1R, CTSB, CXCL12, DOCK1, DOCK8, EGFR, FGF2, FGF7, FLNA, FN1, FOXP1, GAS6, GJA1, GLIPR2, GNAI2, GNPDA1, GPER1, HAS2, HEXIM1, HMOX1, HSPA5, IGF1, IL1R1, IQGAP1, IQSEC1, ITGA4, ITGA5, ITGA6, ITGAV, JAK2, LAMB1, LGMN, LPAR1, LRP1, LYN, MAP4K4, MAPK14, MGAT5,…
GO:0010631	epithelial cell migration	GO_BiologicalProcess-EBI-UniProt-GOA_27.02.2019_00h00	6.26492e-13	1.0287e-09	4.9646e-26	1.53902e-24	[4, 5, 6]	Group27	17.1958	65	[AAMP, ABL1, AGTR2, AKT1, AMOT, ANGPT1, ANGPTL1, ANLN, ANXA1, APC, ATP5F1B, BMPER, CARD10, CCN3, CORO1C, CSE1L, CTSB, DCN, DOCK1, DPP4, EMP2, EPHA2, FAP, FGF2, FGF7, FOXP1, FRZB, GLIPR2, GNPDA1, HAS2, HMOX1, IQSEC1, ITGB1, ITGB2, LGMN, MACF1, MAP4K4, MEOX2, MYH9, NF1, NFE2L2, NRP1, NRP2, P2RX4, PDCD6IP, PIK3R3, PKD1, PKD2, PLEKHG5, PLXNA1, PLXND1, PRCP, PXDN, ROBO1, RREB1, SEMA3A, SERPINF1, SMOC2…
GO:0010632	regulation of epithelial cell migration	GO_BiologicalProcess-EBI-UniProt-GOA_27.02.2019_00h00	2.50986e-09	4.06598e-06	4.9646e-26	1.53902e-24	[3, 4, 5, 6, 7]	Group27	16.5517	48	[AAMP, ABL1, AGTR2, AKT1, ANGPT1, ANGPTL1, ANXA1, APC, ATP5F1B, BMPER, CARD10, CORO1C, CSE1L, CTSB, DCN, DOCK1, EMP2, EPHA2, FGF2, FGF7, FOXP1, GLIPR2, GNPDA1, HAS2, HMOX1, IQSEC1, LGMN, MACF1, MAP4K4, MEOX2, NF1, NFE2L2, NRP1, NRP2, P2RX4, PDCD6IP, PKD1, PKD2, PRCP, RREB1, SEMA3A, SERPINF1, SMOC2, SPARC, SPRED1, STARD13, TGFBR2, THBS1]
GO:0030334	regulation of cell migration	GO_BiologicalProcess-EBI-UniProt-GOA_27.02.2019_00h00	1.43524e-25	2.37246e-22	4.9646e-26	1.53902e-24	[4, 5, 6]	Group27	15.2574	166	[AAMP, ABCC8, ABL1, ACTN4, ADA, ADORA3, AGTR2, AKT1, ALPP, AMOT, ANGPT1, ANGPTL1, ANXA1, APC, APP, APPL2, ARHGDIB, ATP5F1B, BCR, BMP7, BMPER, BRAF, BST1, C3AR1, CARD10, CAV1, CCDC88A, CCN3, CCR2, CD74, CERS1, CHN1, CLIC4, CMKLR1, COL1A1, COL3A1, CORO1C, CSE1L, CSF1R, CSRP3, CTSB, CXCL12, CYGB, DCN, DCPS, DOCK1, DOCK10, DOCK8, DPEP1, DUSP22, DUSP7, EGFR, EMP2, EPHA2, FGF2, FGF7, FLNA, FN1, FOXP1, …
GO:0010634	positive regulation of epithelial cell migration	GO_BiologicalProcess-EBI-UniProt-GOA_27.02.2019_00h00	2.24095e-06	0.00346003	4.9646e-26	1.53902e-24	[3, 4, 5, 6, 7, 8]	Group27	16.3158	31	[AAMP, ABL1, AKT1, ANGPT1, ANGPTL1, ANXA1, ATP5F1B, CSE1L, CTSB, DOCK1, FGF2, FGF7, FOXP1, GLIPR2, GNPDA1, HAS2, HMOX1, IQSEC1, LGMN, MAP4K4, NFE2L2, NRP1, NRP2, P2RX4, PKD1, PKD2, RREB1, SMOC2, SPARC, TGFBR2, THBS1]
GO:0030335	positive regulation of cell migration	GO_BiologicalProcess-EBI-UniProt-GOA_27.02.2019_00h00	9.64304e-16	1.58821e-12	4.9646e-26	1.53902e-24	[4, 5, 6, 7]	Group27	15.3966	99	[AAMP, ABL1, ACTN4, AKT1, ALPP, ANGPT1, ANGPTL1, ANXA1, APC, APP, ATP5F1B, BMP7, C3AR1, CAV1, CCR2, CD74, CERS1, CHN1, CMKLR1, COL1A1, CSE1L, CSF1R, CTSB, CXCL12, DOCK1, DOCK8, EGFR, FGF2, FGF7, FLNA, FN1, FOXP1, GAS6, GJA1, GLIPR2, GNAI2, GNPDA1, GPER1, HAS2, HEXIM1, HMOX1, HSPA5, IGF1, IL1R1, IQGAP1, IQSEC1, ITGA4, ITGA5, ITGA6, ITGAV, JAK2, LAMB1, LGMN, LPAR1, LRP1, LYN, MAP4K4, MAPK14, MGAT5,…
GO:0030336	negative regulation of cell migration	GO_BiologicalProcess-EBI-UniProt-GOA_27.02.2019_00h00	1.45328e-08	2.34559e-05	4.9646e-26	1.53902e-24	[4, 5, 6, 7]	Group27	14.9718	53	[ABCC8, ADA, ADORA3, AGTR2, AKT1, ANGPTL1, APC, ARHGDIB, BCR, BRAF, CARD10, CCDC88A, CCN3, CLIC4, COL3A1, CORO1C, CXCL12, CYGB, DCN, DCPS, DPEP1, DUSP22, DUSP7, FGF2, FSTL1, HMOX1, HYAL2, IGFBP3, LRP1, MEIS2, MEOX2, NAV3, NF1, NFE2L2, OSBPL8, PDCD6IP, PLXNA1, PODN, PTPRJ, RAP2A, RECK, ROBO1, SEMA3A, SEPT7, SERPINF1, SPRED1, SRGAP2, STARD13, TADA1, TFPI2, THBS1, THY1, WNT11]
GO:0007204	positive regulation of cytosolic calcium ion concentration	GO_BiologicalProcess-EBI-UniProt-GOA_27.02.2019_00h00	5.23013e-06	0.00799165	3.59616e-07	5.75385e-06	[9, 11]	Group28	12.5891	53	[ABL1, BAK1, C3AR1, C4BPA, CALB2, CAV1, CCR2, CCR5, CHD7, CLIC2, CLU, CMKLR1, CNOT6, CNR1, EDNRA, F2RL2, FGF2, FYN, GNB1, GPER1, GPR20, GPR65, GRIN1, HEXIM1, IFNAR1, ITGAV, ITPR2, JAK2, LLGL1, LPAR1, LRP1, LYN, P2RX4, P2RX7, P2RY8, PDGFRA, PKD1, PKD2, PLCB2, PLCG2, PLCH1, PROK2, PTPN6, PTPRC, SELENON, SWAP70, TGM2, THY1, TPCN1, TRPC1, TRPC6, TXNRD1, UBASH3B]
GO:0006873	cellular ion homeostasis	GO_BiologicalProcess-EBI-UniProt-GOA_27.02.2019_00h00	1.38269e-07	0.000220263	3.59616e-07	5.75385e-06	[4, 6]	Group28	11.3365	95	[ABCC8, ABL1, ACO1, AGTR2, ANXA2, ANXA5, ANXA6, ANXA7, APP, ATP13A5, ATP5F1B, ATP6V0D2, ATP6V1G1, BAK1, C3AR1, C4BPA, C7, CALB2, CAND1, CAV1, CCR2, CCR5, CHD7, CLIC2, CLIC4, CLU, CMKLR1, CNOT6, CNR1, CSRP3, CXCL12, CYBRD1, EDNRA, F2RL2, FGF2, FTH1, FYN, GNB1, GOLT1B, GPER1, GPR12, GPR20, GPR65, GRIN1, HEXB, HEXIM1, HMOX1, HSP90B1, IFNAR1, ITGAV, ITPR2, JAK2, LLGL1, LPAR1, LRP1, LTF, LYN, MCUB, NC…
GO:0030003	cellular cation homeostasis	GO_BiologicalProcess-EBI-UniProt-GOA_27.02.2019_00h00	9.77176e-08	0.000156153	3.59616e-07	5.75385e-06	[5, 7]	Group28	11.4774	94	[ABCC8, ABL1, ACO1, AGTR2, ANXA2, ANXA5, ANXA6, ANXA7, APP, ATP13A5, ATP5F1B, ATP6V0D2, ATP6V1G1, BAK1, C3AR1, C4BPA, C7, CALB2, CAND1, CAV1, CCR2, CCR5, CHD7, CLIC2, CLIC4, CLU, CMKLR1, CNOT6, CNR1, CSRP3, CXCL12, CYBRD1, EDNRA, F2RL2, FGF2, FTH1, FYN, GNB1, GOLT1B, GPER1, GPR12, GPR20, GPR65, GRIN1, HEXB, HEXIM1, HMOX1, HSP90B1, IFNAR1, ITGAV, ITPR2, JAK2, LLGL1, LPAR1, LRP1, LTF, LYN, MCUB, NC…
GO:0055080	cation homeostasis	GO_BiologicalProcess-EBI-UniProt-GOA_27.02.2019_00h00	2.75222e-07	0.0004332	3.59616e-07	5.75385e-06	[6]	Group28	11.0254	100	[ABCC8, ABL1, ACO1, AGTR2, ANXA2, ANXA5, ANXA6, ANXA7, APP, ATP13A5, ATP5F1B, ATP6V0D2, ATP6V1G1, BAK1, C3AR1, C4BPA, C7, CALB2, CAND1, CAV1, CCR2, CCR5, CHD7, CLIC2, CLIC4, CLU, CMKLR1, CNOT6, CNR1, CSRP3, CXCL12, CYBRD1, EDNRA, EGFR, F2RL2, FGF2, FTH1, FYN, GNAI2, GNB1, GOLT1B, GPER1, GPR12, GPR20, GPR65, GRIN1, HEXB, HEXIM1, HMOX1, HSP90B1, HYAL2, IFNAR1, ITGAV, ITPR2, JAK2, LLGL1, LPAR1, LRP1…
GO:0098771	inorganic ion homeostasis	GO_BiologicalProcess-EBI-UniProt-GOA_27.02.2019_00h00	3.53016e-07	0.000553882	3.59616e-07	5.75385e-06	[6]	Group28	10.9307	101	[ABCC8, ABL1, ACO1, AGTR2, ANXA2, ANXA5, ANXA6, ANXA7, APP, ATP13A5, ATP5F1B, ATP6V0D2, ATP6V1G1, BAK1, C3AR1, C4BPA, C7, CALB2, CAND1, CAV1, CCR2, CCR5, CHD7, CLIC2, CLIC4, CLU, CMKLR1, CNOT6, CNR1, CSRP3, CXCL12, CYBRD1, EDNRA, EGFR, F2RL2, FGF2, FTH1, FYN, GNAI2, GNB1, GOLT1B, GPER1, GPR12, GPR20, GPR65, GRIN1, HEXB, HEXIM1, HMOX1, HSP90B1, HYAL2, IFNAR1, ITGAV, ITPR2, JAK2, LLGL1, LPAR1, LRP1…
GO:0006875	cellular metal ion homeostasis	GO_BiologicalProcess-EBI-UniProt-GOA_27.02.2019_00h00	7.85433e-08	0.000125748	3.59616e-07	5.75385e-06	[6, 8]	Group28	11.7886	87	[ABCC8, ABL1, ACO1, AGTR2, ANXA2, ANXA5, ANXA6, ANXA7, APP, ATP13A5, ATP6V1G1, BAK1, C3AR1, C4BPA, C7, CALB2, CAND1, CAV1, CCR2, CCR5, CHD7, CLIC2, CLU, CMKLR1, CNOT6, CNR1, CSRP3, CXCL12, CYBRD1, EDNRA, F2RL2, FGF2, FTH1, FYN, GNB1, GOLT1B, GPER1, GPR12, GPR20, GPR65, GRIN1, HEXB, HEXIM1, HMOX1, HSP90B1, IFNAR1, ITGAV, ITPR2, JAK2, LLGL1, LPAR1, LRP1, LTF, LYN, MCUB, NCOA4, NCS1, P2RX4, P2RX7, P…
GO:0055065	metal ion homeostasis	GO_BiologicalProcess-EBI-UniProt-GOA_27.02.2019_00h00	2.35391e-07	0.000371446	3.59616e-07	5.75385e-06	[7]	Group28	11.3001	93	[ABCC8, ABL1, ACO1, AGTR2, ANXA2, ANXA5, ANXA6, ANXA7, APP, ATP13A5, ATP6V1G1, BAK1, C3AR1, C4BPA, C7, CALB2, CAND1, CAV1, CCR2, CCR5, CHD7, CLIC2, CLU, CMKLR1, CNOT6, CNR1, CSRP3, CXCL12, CYBRD1, EDNRA, EGFR, F2RL2, FGF2, FTH1, FYN, GNAI2, GNB1, GOLT1B, GPER1, GPR12, GPR20, GPR65, GRIN1, HEXB, HEXIM1, HMOX1, HSP90B1, HYAL2, IFNAR1, ITGAV, ITPR2, JAK2, LLGL1, LPAR1, LRP1, LTF, LYN, MCUB, NCOA4, N…
GO:0072503	cellular divalent inorganic cation homeostasis	GO_BiologicalProcess-EBI-UniProt-GOA_27.02.2019_00h00	4.24691e-07	0.000664641	3.59616e-07	5.75385e-06	[6, 8]	Group28	11.9237	75	[ABCC8, ABL1, ANXA2, ANXA5, ANXA6, ANXA7, APP, ATP13A5, BAK1, C3AR1, C4BPA, CALB2, CAV1, CCR2, CCR5, CHD7, CLIC2, CLU, CMKLR1, CNOT6, CNR1, CSRP3, CXCL12, EDNRA, F2RL2, FGF2, FYN, GNB1, GOLT1B, GPER1, GPR12, GPR20, GPR65, GRIN1, HEXB, HEXIM1, HSP90B1, IFNAR1, ITGAV, ITPR2, JAK2, LLGL1, LPAR1, LRP1, LYN, MCUB, NCS1, P2RX4, P2RX7, P2RY8, PDGFRA, PIK3CB, PKD1, PKD2, PKHD1, PLCB2, PLCG2, PLCH1, PROK2…
GO:0072507	divalent inorganic cation homeostasis	GO_BiologicalProcess-EBI-UniProt-GOA_27.02.2019_00h00	2.6686e-07	0.000420572	3.59616e-07	5.75385e-06	[7]	Group28	11.9816	78	[ABCC8, ABL1, ANXA2, ANXA5, ANXA6, ANXA7, APP, ATP13A5, BAK1, C3AR1, C4BPA, CALB2, CAV1, CCR2, CCR5, CHD7, CLIC2, CLU, CMKLR1, CNOT6, CNR1, CSRP3, CXCL12, EDNRA, EGFR, F2RL2, FGF2, FYN, GNB1, GOLT1B, GPER1, GPR12, GPR20, GPR65, GRIN1, HEXB, HEXIM1, HSP90B1, IFNAR1, ITGAV, ITPR2, JAK2, LLGL1, LPAR1, LRP1, LYN, MCUB, NCS1, P2RX4, P2RX7, P2RY8, PDGFRA, PIK3CB, PKD1, PKD2, PKHD1, PLCB2, PLCG2, PLCH1,…
GO:0006874	cellular calcium ion homeostasis	GO_BiologicalProcess-EBI-UniProt-GOA_27.02.2019_00h00	1.05902e-07	0.000169125	3.59616e-07	5.75385e-06	[7, 9]	Group28	12.4361	73	[ABL1, ANXA2, ANXA5, ANXA6, ANXA7, APP, ATP13A5, BAK1, C3AR1, C4BPA, CALB2, CAV1, CCR2, CCR5, CHD7, CLIC2, CLU, CMKLR1, CNOT6, CNR1, CSRP3, CXCL12, EDNRA, F2RL2, FGF2, FYN, GNB1, GOLT1B, GPER1, GPR12, GPR20, GPR65, GRIN1, HEXB, HEXIM1, HSP90B1, IFNAR1, ITGAV, ITPR2, JAK2, LLGL1, LPAR1, LRP1, LYN, MCUB, NCS1, P2RX4, P2RX7, P2RY8, PDGFRA, PIK3CB, PKD1, PKD2, PKHD1, PLCB2, PLCG2, PLCH1, PROK2, PTPN6…
GO:0055074	calcium ion homeostasis	GO_BiologicalProcess-EBI-UniProt-GOA_27.02.2019_00h00	8.50095e-08	0.000136015	3.59616e-07	5.75385e-06	[8]	Group28	12.4585	75	[ABL1, ANXA2, ANXA5, ANXA6, ANXA7, APP, ATP13A5, BAK1, C3AR1, C4BPA, CALB2, CAV1, CCR2, CCR5, CHD7, CLIC2, CLU, CMKLR1, CNOT6, CNR1, CSRP3, CXCL12, EDNRA, F2RL2, FGF2, FYN, GNB1, GOLT1B, GPER1, GPR12, GPR20, GPR65, GRIN1, HEXB, HEXIM1, HSP90B1, IFNAR1, ITGAV, ITPR2, JAK2, LLGL1, LPAR1, LRP1, LYN, MCUB, NCS1, P2RX4, P2RX7, P2RY8, PDGFRA, PIK3CB, PKD1, PKD2, PKHD1, PLCB2, PLCG2, PLCH1, PROK2, PTPN6…
GO:2000147	positive regulation of cell motility	GO_BiologicalProcess-EBI-UniProt-GOA_27.02.2019_00h00	3.3232e-15	5.46999e-12	6.21731e-33	1.98954e-31	[3, 4, 5, 6]	Group29	15.0376	100	[AAMP, ABL1, ACTN4, AKT1, ALPP, ANGPT1, ANGPTL1, ANXA1, APC, APP, ATP5F1B, BMP7, C3AR1, CAV1, CCR2, CD74, CERS1, CHN1, CMKLR1, COL1A1, CSE1L, CSF1R, CTSB, CXCL12, DOCK1, DOCK8, EGFR, FGF2, FGF7, FLNA, FN1, FOXP1, GAS6, GJA1, GLIPR2, GNAI2, GNPDA1, GPER1, HAS2, HEXIM1, HMOX1, HSPA5, IGF1, IL1R1, IQGAP1, IQSEC1, ITGA4, ITGA5, ITGA6, ITGAV, JAK2, LAMB1, LGMN, LPAR1, LRP1, LYN, MAP4K4, MAPK14, MGAT5,…
GO:0010631	epithelial cell migration	GO_BiologicalProcess-EBI-UniProt-GOA_27.02.2019_00h00	6.26492e-13	1.0287e-09	6.21731e-33	1.98954e-31	[4, 5, 6]	Group29	17.1958	65	[AAMP, ABL1, AGTR2, AKT1, AMOT, ANGPT1, ANGPTL1, ANLN, ANXA1, APC, ATP5F1B, BMPER, CARD10, CCN3, CORO1C, CSE1L, CTSB, DCN, DOCK1, DPP4, EMP2, EPHA2, FAP, FGF2, FGF7, FOXP1, FRZB, GLIPR2, GNPDA1, HAS2, HMOX1, IQSEC1, ITGB1, ITGB2, LGMN, MACF1, MAP4K4, MEOX2, MYH9, NF1, NFE2L2, NRP1, NRP2, P2RX4, PDCD6IP, PIK3R3, PKD1, PKD2, PLEKHG5, PLXNA1, PLXND1, PRCP, PXDN, ROBO1, RREB1, SEMA3A, SERPINF1, SMOC2…
GO:0010632	regulation of epithelial cell migration	GO_BiologicalProcess-EBI-UniProt-GOA_27.02.2019_00h00	2.50986e-09	4.06598e-06	6.21731e-33	1.98954e-31	[3, 4, 5, 6, 7]	Group29	16.5517	48	[AAMP, ABL1, AGTR2, AKT1, ANGPT1, ANGPTL1, ANXA1, APC, ATP5F1B, BMPER, CARD10, CORO1C, CSE1L, CTSB, DCN, DOCK1, EMP2, EPHA2, FGF2, FGF7, FOXP1, GLIPR2, GNPDA1, HAS2, HMOX1, IQSEC1, LGMN, MACF1, MAP4K4, MEOX2, NF1, NFE2L2, NRP1, NRP2, P2RX4, PDCD6IP, PKD1, PKD2, PRCP, RREB1, SEMA3A, SERPINF1, SMOC2, SPARC, SPRED1, STARD13, TGFBR2, THBS1]
GO:0030334	regulation of cell migration	GO_BiologicalProcess-EBI-UniProt-GOA_27.02.2019_00h00	1.43524e-25	2.37246e-22	6.21731e-33	1.98954e-31	[4, 5, 6]	Group29	15.2574	166	[AAMP, ABCC8, ABL1, ACTN4, ADA, ADORA3, AGTR2, AKT1, ALPP, AMOT, ANGPT1, ANGPTL1, ANXA1, APC, APP, APPL2, ARHGDIB, ATP5F1B, BCR, BMP7, BMPER, BRAF, BST1, C3AR1, CARD10, CAV1, CCDC88A, CCN3, CCR2, CD74, CERS1, CHN1, CLIC4, CMKLR1, COL1A1, COL3A1, CORO1C, CSE1L, CSF1R, CSRP3, CTSB, CXCL12, CYGB, DCN, DCPS, DOCK1, DOCK10, DOCK8, DPEP1, DUSP22, DUSP7, EGFR, EMP2, EPHA2, FGF2, FGF7, FLNA, FN1, FOXP1, …
GO:0072358	cardiovascular system development	GO_BiologicalProcess-EBI-UniProt-GOA_27.02.2019_00h00	8.35916e-20	1.3801e-16	6.21731e-33	1.98954e-31	[4, 5, 6]	Group29	14.9944	133	[AAMP, ABCC8, ABL1, ACTA2, ADAMTS6, AHR, AKT1, AMOT, ANG, ANGPT1, ANGPTL1, ANTXR1, ANXA1, ANXA2, AP2B1, APC, AQP1, ATP5F1B, B4GALT1, BAK1, BMP7, BMPER, C1GALT1, C3AR1, CALCRL, CARD10, CAV1, CCN2, CCN3, CCR2, CDH11, CEMIP2, CHD7, CHN1, CLIC4, COL15A1, COL1A1, COL1A2, COL3A1, COL4A1, COL4A2, COL4A4, COL5A1, COL8A1, COMP, CREB3L1, CTH, CTSB, CYBB, DCN, EDNRA, ELK3, EMP2, EPHA2, EPHB3, ERBB2, FAP, FG…
GO:0001944	vasculature development	GO_BiologicalProcess-EBI-UniProt-GOA_27.02.2019_00h00	2.14787e-19	3.54399e-16	6.21731e-33	1.98954e-31	[4, 5, 6, 7]	Group29	14.9373	131	[AAMP, ABCC8, ABL1, ACTA2, ADAMTS6, AHR, AKT1, AMOT, ANG, ANGPT1, ANGPTL1, ANTXR1, ANXA1, ANXA2, AP2B1, APC, AQP1, ATP5F1B, B4GALT1, BAK1, BMP7, BMPER, C1GALT1, C3AR1, CALCRL, CARD10, CAV1, CCN2, CCN3, CCR2, CDH11, CEMIP2, CHD7, CHN1, CLIC4, COL15A1, COL1A1, COL1A2, COL3A1, COL4A1, COL4A2, COL4A4, COL5A1, COL8A1, COMP, CREB3L1, CTH, CTSB, CYBB, DCN, EDNRA, ELK3, EMP2, EPHA2, EPHB3, ERBB2, FAP, FG…
GO:0010634	positive regulation of epithelial cell migration	GO_BiologicalProcess-EBI-UniProt-GOA_27.02.2019_00h00	2.24095e-06	0.00346003	6.21731e-33	1.98954e-31	[3, 4, 5, 6, 7, 8]	Group29	16.3158	31	[AAMP, ABL1, AKT1, ANGPT1, ANGPTL1, ANXA1, ATP5F1B, CSE1L, CTSB, DOCK1, FGF2, FGF7, FOXP1, GLIPR2, GNPDA1, HAS2, HMOX1, IQSEC1, LGMN, MAP4K4, NFE2L2, NRP1, NRP2, P2RX4, PKD1, PKD2, RREB1, SMOC2, SPARC, TGFBR2, THBS1]
GO:0030335	positive regulation of cell migration	GO_BiologicalProcess-EBI-UniProt-GOA_27.02.2019_00h00	9.64304e-16	1.58821e-12	6.21731e-33	1.98954e-31	[4, 5, 6, 7]	Group29	15.3966	99	[AAMP, ABL1, ACTN4, AKT1, ALPP, ANGPT1, ANGPTL1, ANXA1, APC, APP, ATP5F1B, BMP7, C3AR1, CAV1, CCR2, CD74, CERS1, CHN1, CMKLR1, COL1A1, CSE1L, CSF1R, CTSB, CXCL12, DOCK1, DOCK8, EGFR, FGF2, FGF7, FLNA, FN1, FOXP1, GAS6, GJA1, GLIPR2, GNAI2, GNPDA1, GPER1, HAS2, HEXIM1, HMOX1, HSPA5, IGF1, IL1R1, IQGAP1, IQSEC1, ITGA4, ITGA5, ITGA6, ITGAV, JAK2, LAMB1, LGMN, LPAR1, LRP1, LYN, MAP4K4, MAPK14, MGAT5,…
GO:0001568	blood vessel development	GO_BiologicalProcess-EBI-UniProt-GOA_27.02.2019_00h00	3.74518e-20	6.18704e-17	6.21731e-33	1.98954e-31	[3, 5, 6, 7, 8]	Group29	15.3389	129	[AAMP, ABCC8, ABL1, ACTA2, ADAMTS6, AHR, AKT1, AMOT, ANG, ANGPT1, ANGPTL1, ANTXR1, ANXA1, ANXA2, AP2B1, APC, AQP1, ATP5F1B, B4GALT1, BAK1, BMP7, BMPER, C1GALT1, C3AR1, CALCRL, CARD10, CAV1, CCN2, CCN3, CCR2, CDH11, CEMIP2, CHD7, CHN1, CLIC4, COL15A1, COL1A1, COL1A2, COL3A1, COL4A1, COL4A2, COL4A4, COL5A1, COL8A1, COMP, CREB3L1, CTSB, CYBB, DCN, EDNRA, ELK3, EMP2, EPHA2, EPHB3, ERBB2, FAP, FGF2, F…
GO:0010594	regulation of endothelial cell migration	GO_BiologicalProcess-EBI-UniProt-GOA_27.02.2019_00h00	2.04459e-07	0.000324272	6.21731e-33	1.98954e-31	[4, 5, 6, 7, 8]	Group29	16.6667	36	[AAMP, ABL1, AGTR2, AKT1, ANGPT1, ANGPTL1, ANXA1, APC, ATP5F1B, BMPER, CARD10, CSE1L, DCN, EMP2, EPHA2, FGF2, FOXP1, GNPDA1, HMOX1, LGMN, MEOX2, NF1, NFE2L2, NRP1, NRP2, P2RX4, PDCD6IP, PKD1, PKD2, PRCP, SERPINF1, SMOC2, SPARC, SPRED1, STARD13, THBS1]
GO:0043542	endothelial cell migration	GO_BiologicalProcess-EBI-UniProt-GOA_27.02.2019_00h00	5.03767e-11	8.23659e-08	6.21731e-33	1.98954e-31	[5, 6, 7]	Group29	18.0505	50	[AAMP, ABL1, AGTR2, AKT1, AMOT, ANGPT1, ANGPTL1, ANXA1, APC, ATP5F1B, BMPER, CARD10, CCN3, CSE1L, DCN, DPP4, EMP2, EPHA2, FAP, FGF2, FOXP1, GNPDA1, HMOX1, ITGB1, ITGB2, LGMN, MEOX2, MYH9, NF1, NFE2L2, NRP1, NRP2, P2RX4, PDCD6IP, PIK3R3, PKD1, PKD2, PLEKHG5, PLXNA1, PLXND1, PRCP, PXDN, ROBO1, SERPINF1, SMOC2, SPARC, SPRED1, STARD13, TGFBR1, THBS1]
GO:1901342	regulation of vasculature development	GO_BiologicalProcess-EBI-UniProt-GOA_27.02.2019_00h00	1.37362e-08	2.2184e-05	6.21731e-33	1.98954e-31	[4, 5, 6, 7, 8]	Group29	14.3204	59	[ABCC8, ABL1, AMOT, ANGPTL1, ANXA1, APC, AQP1, BMP7, BMPER, C3AR1, CARD10, CCR2, CDH11, CEMIP2, COL4A2, CREB3L1, CTH, CTSB, CYBB, DCN, EMP2, EPHA2, ERBB2, FGF2, FSTL1, GDNF, GPER1, HMOX1, HSPG2, ITGA5, ITGB1, ITGB2, KIF2A, MEOX2, NF1, NFATC2, NFE2L2, NRP1, PDCD6IP, PDGFD, PKD1, PKD2, PLXND1, PROK2, RAPGEF2, RECK, ROCK1, RUNX1, SERPINF1, SMOC2, SPARC, SPRED1, STAB1, STARD13, STAT1, STIM1, TGFBR2, …
GO:0001525	angiogenesis	GO_BiologicalProcess-EBI-UniProt-GOA_27.02.2019_00h00	7.05057e-17	1.16193e-13	6.21731e-33	1.98954e-31	[3, 4, 5, 6, 7, 8, 9, 10]	Group29	15.8307	101	[AAMP, ABCC8, ABL1, AKT1, AMOT, ANG, ANGPT1, ANGPTL1, ANXA1, ANXA2, APC, AQP1, ATP5F1B, B4GALT1, BMPER, C1GALT1, C3AR1, CALCRL, CARD10, CAV1, CCN2, CCN3, CCR2, CDH11, CEMIP2, CHN1, CLIC4, COL15A1, COL4A1, COL4A2, COL4A4, COL8A1, CREB3L1, CTSB, CYBB, DCN, EDNRA, ELK3, EMP2, EPHA2, EPHB3, ERBB2, FAP, FGF2, FN1, FSTL1, GDNF, HEXIM1, HMOX1, HOXA3, HSPG2, ITGA5, ITGAV, ITGB1, ITGB2, KIF2A, LEPROT, MAP…
GO:0048514	blood vessel morphogenesis	GO_BiologicalProcess-EBI-UniProt-GOA_27.02.2019_00h00	4.50984e-18	7.43672e-15	6.21731e-33	1.98954e-31	[4, 5, 6, 7, 8, 9]	Group29	15.3949	115	[AAMP, ABCC8, ABL1, AKT1, AMOT, ANG, ANGPT1, ANGPTL1, ANXA1, ANXA2, APC, AQP1, ATP5F1B, B4GALT1, BAK1, BMPER, C1GALT1, C3AR1, CALCRL, CARD10, CAV1, CCN2, CCN3, CCR2, CDH11, CEMIP2, CHD7, CHN1, CLIC4, COL15A1, COL3A1, COL4A1, COL4A2, COL4A4, COL8A1, COMP, CREB3L1, CTSB, CYBB, DCN, EDNRA, ELK3, EMP2, EPHA2, EPHB3, ERBB2, FAP, FGF2, FN1, FSTL1, GDNF, HAS2, HEXIM1, HMOX1, HOXA3, HSPG2, ITGA5, ITGAV, …
GO:0043534	blood vessel endothelial cell migration	GO_BiologicalProcess-EBI-UniProt-GOA_27.02.2019_00h00	2.23236e-07	0.00035249	6.21731e-33	1.98954e-31	[6, 7, 8]	Group29	18.8312	29	[ABL1, AGTR2, AKT1, AMOT, ANGPT1, ANGPTL1, ANXA1, APC, ATP5F1B, CARD10, EMP2, EPHA2, FGF2, HMOX1, ITGB1, MEOX2, MYH9, NF1, NFE2L2, NRP1, P2RX4, PIK3R3, PKD1, PKD2, PRCP, ROBO1, SPRED1, STARD13, THBS1]
GO:0045765	regulation of angiogenesis	GO_BiologicalProcess-EBI-UniProt-GOA_27.02.2019_00h00	1.21572e-07	0.000193907	6.21731e-33	1.98954e-31	[4, 5, 6, 7, 8, 9, 10, 11]	Group29	14.1333	53	[ABCC8, ABL1, AMOT, ANGPTL1, ANXA1, APC, AQP1, BMPER, C3AR1, CARD10, CCR2, CDH11, CEMIP2, COL4A2, CREB3L1, CTSB, CYBB, DCN, EMP2, EPHA2, ERBB2, FGF2, FSTL1, GDNF, HMOX1, HSPG2, ITGA5, ITGB1, ITGB2, KIF2A, MEOX2, NF1, NFE2L2, NRP1, PDCD6IP, PKD1, PKD2, PLXND1, PROK2, RECK, ROCK1, RUNX1, SERPINF1, SMOC2, SPARC, SPRED1, STAB1, STARD13, STAT1, STIM1, TGFBR2, THBS1, THBS2]
GO:0009967	positive regulation of signal transduction	GO_BiologicalProcess-EBI-UniProt-GOA_27.02.2019_00h00	1.92095e-09	3.11577e-06	3.66417e-13	9.89325e-12	[3, 4, 5, 6]	Group30	9.78887	204	[ABCC8, ABL1, ACPP, ACTN4, ADA, AGFG1, AGTR2, AKAP12, AKAP13, AKT1, ALX1, ANGPT1, ANTXR1, APC, APP, APPL2, ARHGAP1, ARHGAP6, BAK1, BID, BMF, BMP7, BMPER, BRAF, CAMTA1, CARD10, CAV1, CCN2, CCN3, CD44, CD74, CD80, CDH11, CDK1, CDKN2B, CERS1, CHN1, CMTM3, COL1A1, COL3A1, COLEC12, CPNE1, CRMP1, CSF1R, CTH, CTSB, DCN, DDX5, DISC1, DUSP22, DUSP6, DUSP7, EGFR, EMP2, EPS8, ERBB2, ERP29, F2RL2, FASN, FGF2…
GO:0032268	regulation of cellular protein metabolic process	GO_BiologicalProcess-EBI-UniProt-GOA_27.02.2019_00h00	8.81455e-08	0.000140945	3.66417e-13	9.89325e-12	[4, 5, 6]	Group30	8.74148	282	[ABCC8, ABL1, ACO1, ACTB, ADCY7, ADNP, AGFG1, AGTR2, AIDA, AKAP13, AKT1, ALAD, ALPP, ALX1, ANG, ANGPT1, ANGPTL1, ANKRD54, ANOS1, ANTXR1, ANXA2, APC, APP, APPL2, AQP1, ARRDC3, ASPH, BAK1, BCL6, BID, BMP7, BMPER, BRAF, BST1, C4A, C4BPA, CACTIN, CAMTA1, CARD10, CAST, CAV1, CBLB, CCDC88A, CCN2, CCND2, CD44, CD74, CD80, CDH11, CDK1, CDKN2B, CERS1, CHFR, CLU, CNOT6, COL6A3, COLEC12, CORO1C, CPEB4, CRMP…
GO:0051247	positive regulation of protein metabolic process	GO_BiologicalProcess-EBI-UniProt-GOA_27.02.2019_00h00	4.32538e-06	0.00663513	3.66417e-13	9.89325e-12	[4, 5, 6]	Group30	8.98345	190	[ABCC8, ABL1, ADCY7, ADNP, AGFG1, AGTR2, AKAP13, AKT1, ALPP, ALX1, ANG, ANGPT1, ANGPTL1, ANTXR1, ANXA2, APC, APP, ARRDC3, ASPH, BAK1, BCL6, BID, BMP7, BMPER, BRAF, C4BPA, CAMTA1, CARD10, CAV1, CCDC88A, CCN2, CCND2, CCR2, CD276, CD44, CD74, CD80, CDH11, CDK1, CERS1, CHFR, CLU, CSF1R, CTSB, CYBB, DAP, DCUN1D2, DNPEP, DUSP22, DUSP6, DUSP7, EGFR, EMP2, ERBB2, ERP29, FASN, FGF2, FGF7, FN1, FYN, FZD1, …
GO:1902531	regulation of intracellular signal transduction	GO_BiologicalProcess-EBI-UniProt-GOA_27.02.2019_00h00	1.61911e-14	2.66344e-11	3.66417e-13	9.89325e-12	[4, 5, 6]	Group30	10.508	242	[ABCA1, ABCC8, ABL1, ACTN4, ADA, AGFG1, AIDA, AKAP12, AKAP13, AKT1, ALX1, AMOT, ANGPT1, ANKRD54, ANTXR1, APP, ARAP2, ARHGAP1, ARHGAP12, ARHGAP15, ARHGAP18, ARHGAP42, ARHGAP6, ARHGDIB, ARHGEF10, ARHGEF3, ARHGEF6, ARRDC3, BCL6, BCR, BID, BMF, BMP7, BMPER, BRAF, BST1, C4BPA, CAMTA1, CARD10, CAV1, CCN2, CCN3, CD44, CD74, CD80, CDC34, CDH11, CDK1, CERS1, CGNL1, CHD4, CHN1, CLIC2, CLU, CMKLR1, COL3A1, …
GO:0023014	signal transduction by protein phosphorylation	GO_BiologicalProcess-EBI-UniProt-GOA_27.02.2019_00h00	2.92712e-07	0.000460436	3.66417e-13	9.89325e-12	[3, 4, 5, 7, 8]	Group30	10.2564	128	[ABL1, AGFG1, AIDA, AKAP13, AKT1, ALX1, ANGPT1, APP, ARHGEF6, BMP7, BMPER, BRAF, CAB39L, CAV1, CCN2, CCR5, CD44, CD74, CDH11, CDK1, CERS1, CSF1R, CTSB, DUSP22, DUSP6, DUSP7, EGFR, ELK3, EPHA2, ERBB2, ERP29, FASN, FGF2, FGF7, FN1, FOXM1, FSTL1, FYN, GAS6, GCG, GDNF, GJA1, GLIPR2, GNAI2, GPER1, GPR183, GPR37L1, GRIN1, HACD3, HAVCR1, HYAL2, IFNAR1, IGF1, IGF2, IGFBP3, IL17RD, IL1R1, INHA, IQGAP1, IT…
GO:0019220	regulation of phosphate metabolic process	GO_BiologicalProcess-EBI-UniProt-GOA_27.02.2019_00h00	3.22875e-06	0.00496905	3.66417e-13	9.89325e-12	[5, 6]	Group30	8.92937	201	[ABL1, ACTB, ADCY7, ADNP, AGFG1, AGTR2, AIDA, AKAP13, AKT1, ALX1, ANG, ANGPT1, ANGPTL1, ANKRD54, ANXA2, APC, APP, BAK1, BMP7, BMPER, BRAF, BST1, C4BPA, CACTIN, CAMTA1, CAPN2, CARD10, CAV1, CBLB, CCDC88A, CCN2, CCND2, CD44, CD74, CD80, CDH11, CDK1, CDKN2B, CERS1, CLU, COLEC12, CORO1C, CRMP1, CSF1R, CSRP3, DUSP22, DUSP6, DUSP7, EGFR, ELK3, EMP2, EPHA2, ERBB2, ERP29, F2RL2, FASN, FBP1, FGF2, FGF7, F…
GO:0032270	positive regulation of cellular protein metabolic process	GO_BiologicalProcess-EBI-UniProt-GOA_27.02.2019_00h00	3.01378e-06	0.00464725	3.66417e-13	9.89325e-12	[4, 5, 6, 7]	Group30	9.10463	181	[ABCC8, ABL1, ADCY7, ADNP, AGFG1, AGTR2, AKAP13, AKT1, ALPP, ALX1, ANG, ANGPT1, ANGPTL1, ANTXR1, ANXA2, APP, ARRDC3, ASPH, BAK1, BCL6, BID, BMP7, BMPER, BRAF, C4BPA, CAMTA1, CARD10, CAV1, CCDC88A, CCN2, CCND2, CD44, CD74, CD80, CDH11, CDK1, CERS1, CHFR, CLU, CSF1R, CTSB, DAP, DCUN1D2, DNPEP, DUSP22, DUSP6, DUSP7, EGFR, EMP2, ERBB2, ERP29, FASN, FGF2, FGF7, FN1, FYN, FZD1, GAS6, GCG, GJA1, GLIPR2,…
GO:1902533	positive regulation of intracellular signal transduction	GO_BiologicalProcess-EBI-UniProt-GOA_27.02.2019_00h00	2.86703e-10	4.67039e-07	3.66417e-13	9.89325e-12	[4, 5, 6, 7]	Group30	11.035	145	[ABCC8, ABL1, ACTN4, ADA, AGFG1, AKAP12, AKAP13, AKT1, ALX1, ANGPT1, ANTXR1, APP, BID, BMF, BMPER, BRAF, CAMTA1, CARD10, CAV1, CCN2, CD44, CD74, CD80, CDH11, CDK1, CERS1, COL3A1, COLEC12, CPNE1, CRMP1, CSF1R, CTH, DCN, DDX5, DUSP22, DUSP6, DUSP7, EGFR, ERBB2, ERP29, F2RL2, FGF2, FGF7, FLNA, FYN, GAS6, GCG, GJA1, GLIPR2, GNAI2, GOLT1B, GPER1, GPR183, GPR20, GPR37L1, GPR65, HACD3, HAVCR1, HEXIM1, H…
GO:0016301	kinase activity	GO_BiologicalProcess-EBI-UniProt-GOA_27.02.2019_00h00	5.23316e-08	8.39399e-05	3.66417e-13	9.89325e-12	[6]	Group30	9.73304	175	[ABL1, ACTB, ADCY7, ADNP, ADPGK, AGFG1, AIDA, AKAP13, AKT1, ALX1, ANG, ANGPT1, ANGPTL1, ANKRD54, ANTXR1, APC, APP, BCR, BMP7, BRAF, BTK, C4BPA, CAB39L, CAMK1G, CAMKV, CARD10, CAV1, CBLB, CCDC88A, CCND2, CD44, CD74, CDH11, CDK1, CDK14, CDK6, CDKN2B, CHKA, CLK1, CLU, COLEC12, CORO1C, CSF1R, CSRP3, DUSP22, DUSP6, DUSP7, EFEMP1, EGFR, ELK3, EMP2, EPHA2, EPHB3, ERBB2, ERP29, FAM20C, FCSK, FGF2, FSTL1,…
GO:0031399	regulation of protein modification process	GO_BiologicalProcess-EBI-UniProt-GOA_27.02.2019_00h00	2.15853e-07	0.000341695	3.66417e-13	9.89325e-12	[5, 6, 7]	Group30	9.15371	212	[ABL1, ACTB, ADCY7, ADNP, AGFG1, AGTR2, AIDA, AKAP13, AKT1, ALPP, ALX1, ANG, ANGPT1, ANGPTL1, ANKRD54, ANXA2, APC, APP, ARRDC3, BAK1, BCL6, BMP7, BMPER, BRAF, BST1, C4BPA, CACTIN, CAMTA1, CARD10, CAV1, CBLB, CCDC88A, CCN2, CCND2, CD44, CD74, CD80, CDH11, CDK1, CDKN2B, CERS1, CHFR, CLU, COLEC12, CORO1C, CRMP1, CSF1R, DCUN1D2, DUSP22, DUSP6, DUSP7, EGFR, ELK3, EMP2, EPHA2, ERBB2, ERP29, F2RL2, FASN…
GO:0000165	MAPK cascade	GO_BiologicalProcess-EBI-UniProt-GOA_27.02.2019_00h00	4.86058e-07	0.000760194	3.66417e-13	9.89325e-12	[4, 5, 6, 8, 9]	Group30	10.2024	126	[ABL1, AGFG1, AIDA, AKAP13, AKT1, ALX1, ANGPT1, APP, ARHGEF6, BMP7, BMPER, BRAF, CAV1, CCN2, CCR5, CD44, CD74, CDH11, CDK1, CERS1, CSF1R, CTSB, DUSP22, DUSP6, DUSP7, EGFR, ELK3, EPHA2, ERBB2, ERP29, FASN, FGF2, FGF7, FN1, FOXM1, FSTL1, FYN, GAS6, GCG, GDNF, GJA1, GLIPR2, GNAI2, GPER1, GPR183, GPR37L1, GRIN1, HACD3, HAVCR1, HYAL2, IFNAR1, IGF1, IGF2, IGFBP3, IL17RD, IL1R1, INHA, IQGAP1, ITGAV, JAK…
GO:0006468	protein phosphorylation	GO_BiologicalProcess-EBI-UniProt-GOA_27.02.2019_00h00	1.32206e-06	0.00205183	3.66417e-13	9.89325e-12	[6, 7]	Group30	8.88708	218	[ABL1, ACTB, ADCY7, ADNP, AGFG1, AIDA, AKAP13, AKT1, ALX1, ANG, ANGPT1, ANGPTL1, ANKRD54, ANTXR1, ANXA2, APC, APP, ARHGEF6, BAK1, BCR, BMP7, BMPER, BRAF, BST1, BTK, C4BPA, CAB39L, CACTIN, CAMK1G, CAMKV, CARD10, CAV1, CBLB, CCDC88A, CCN2, CCND2, CCR5, CD44, CD74, CD80, CDH11, CDK1, CDK14, CDK6, CDKN2B, CERS1, CLK1, CLU, COLEC12, CORO1C, CSF1R, CTSB, DUSP22, DUSP6, DUSP7, EFEMP1, EGFR, ELK3, EMP2, …
GO:0018193	peptidyl-amino acid modification	GO_BiologicalProcess-EBI-UniProt-GOA_27.02.2019_00h00	2.13115e-07	0.000337574	3.66417e-13	9.89325e-12	[6, 7]	Group30	9.78328	158	[ABCC8, ABL1, ADNP, AGFG1, AKT1, ANGPT1, ANGPTL1, ANTXR1, APP, ART5, ASPH, BAK1, BMP7, BRAF, BST1, BTK, C4BPA, CAV1, CBLB, CD44, CD74, CD80, CDH11, CDK1, CEP41, CLK1, CSF1R, CTH, DCN, DPY19L1, DUSP22, DUSP7, EFEMP1, EGFR, ELK3, EPHA2, EPHB3, ERBB2, F2RL2, FAP, FGF7, FSTL1, FUT8, FYN, GALNT1, GALNT13, GALNT15, GAPDH, GAS6, GCG, GDNF, HYAL2, IFNAR1, IGF1, IGF2, INPP5F, IQGAP1, ITGA5, ITGB2, JAK2, J…
GO:0042325	regulation of phosphorylation	GO_BiologicalProcess-EBI-UniProt-GOA_27.02.2019_00h00	1.68127e-06	0.00260429	3.66417e-13	9.89325e-12	[6, 7]	Group30	9.16749	185	[ABL1, ACTB, ADCY7, ADNP, AGFG1, AIDA, AKAP13, AKT1, ALX1, ANG, ANGPT1, ANGPTL1, ANKRD54, ANXA2, APC, APP, BAK1, BMP7, BMPER, BRAF, BST1, C4BPA, CACTIN, CARD10, CAV1, CBLB, CCDC88A, CCN2, CCND2, CD44, CD74, CD80, CDH11, CDK1, CDKN2B, CERS1, CLU, COLEC12, CORO1C, CSF1R, CSRP3, DUSP22, DUSP6, DUSP7, EGFR, ELK3, EMP2, EPHA2, ERBB2, ERP29, F2RL2, FASN, FBP1, FGF2, FGF7, FN1, FOXM1, FSTL1, FUBP1, FYN,…
GO:0043549	regulation of kinase activity	GO_BiologicalProcess-EBI-UniProt-GOA_27.02.2019_00h00	6.99901e-08	0.000112124	3.66417e-13	9.89325e-12	[5, 7, 8]	Group30	10.6678	123	[ABL1, ACTB, ADCY7, ADNP, AGFG1, AIDA, AKAP13, AKT1, ALX1, ANG, ANGPT1, ANGPTL1, ANKRD54, APC, APP, BMP7, BRAF, C4BPA, CARD10, CAV1, CBLB, CCDC88A, CCND2, CD44, CD74, CDH11, CDK1, CDKN2B, CLU, COLEC12, CORO1C, CSF1R, CSRP3, DUSP22, DUSP6, DUSP7, EGFR, EMP2, ERBB2, ERP29, FGF2, FSTL1, FYN, GAS6, GCG, GJA1, GMFB, HACD3, HAVCR1, HEXIM1, HYAL2, IGF1, IGF2, IQGAP1, JAK2, LCP2, LLGL1, LPAR1, LRP1, LTF,…
GO:0001932	regulation of protein phosphorylation	GO_BiologicalProcess-EBI-UniProt-GOA_27.02.2019_00h00	2.17113e-07	0.000343473	3.66417e-13	9.89325e-12	[6, 7, 8]	Group30	9.5393	176	[ABL1, ACTB, ADCY7, ADNP, AGFG1, AIDA, AKAP13, AKT1, ALX1, ANG, ANGPT1, ANGPTL1, ANKRD54, ANXA2, APC, APP, BAK1, BMP7, BMPER, BRAF, BST1, C4BPA, CACTIN, CARD10, CAV1, CBLB, CCDC88A, CCN2, CCND2, CD44, CD74, CD80, CDH11, CDK1, CDKN2B, CERS1, CLU, COLEC12, CORO1C, CSF1R, DUSP22, DUSP6, DUSP7, EGFR, ELK3, EMP2, EPHA2, ERBB2, ERP29, F2RL2, FASN, FGF2, FGF7, FN1, FOXM1, FSTL1, FYN, FZD1, GAS6, GCG, GJ…
GO:0001934	positive regulation of protein phosphorylation	GO_BiologicalProcess-EBI-UniProt-GOA_27.02.2019_00h00	4.95992e-06	0.00758868	3.66417e-13	9.89325e-12	[6, 7, 8, 9]	Group30	9.75232	126	[ABL1, ADCY7, ADNP, AGFG1, AKAP13, AKT1, ALX1, ANG, ANGPT1, ANGPTL1, ANXA2, APP, BMP7, BMPER, BRAF, C4BPA, CARD10, CAV1, CCDC88A, CCN2, CCND2, CD44, CD74, CD80, CDH11, CDK1, CERS1, CLU, CSF1R, DUSP22, DUSP6, DUSP7, EGFR, EMP2, ERBB2, ERP29, FASN, FGF2, FGF7, FYN, FZD1, GAS6, GCG, GJA1, GLIPR2, GNAI2, GPER1, GPR183, GPR37L1, HACD3, HAVCR1, IFNAR1, IGF1, IGF2, IGFBP3, IL1R1, INHA, IQGAP1, ITGA5, JA…
GO:0004672	protein kinase activity	GO_BiologicalProcess-EBI-UniProt-GOA_27.02.2019_00h00	5.90754e-08	9.46978e-05	3.66417e-13	9.89325e-12	[7, 8]	Group30	10.0391	154	[ABL1, ACTB, ADCY7, ADNP, AGFG1, AIDA, AKAP13, AKT1, ALX1, ANG, ANGPT1, ANGPTL1, ANKRD54, ANTXR1, APC, APP, BCR, BMP7, BRAF, BTK, C4BPA, CAB39L, CAMK1G, CAMKV, CARD10, CAV1, CBLB, CCDC88A, CCND2, CD74, CDH11, CDK1, CDK14, CDK6, CDKN2B, CLK1, CLU, COLEC12, CORO1C, CSF1R, DUSP22, DUSP6, DUSP7, EFEMP1, EGFR, ELK3, EMP2, EPHA2, EPHB3, ERBB2, ERP29, FAM20C, FGF2, FSTL1, FYN, GAS6, GCG, GJA1, GMFB, HAC…
GO:0018212	peptidyl-tyrosine modification	GO_BiologicalProcess-EBI-UniProt-GOA_27.02.2019_00h00	2.11128e-07	0.000334638	3.66417e-13	9.89325e-12	[7, 8]	Group30	12.8458	65	[ABL1, ADNP, ANGPT1, ANGPTL1, APP, BRAF, BST1, BTK, C4BPA, CAV1, CBLB, CD44, CD74, CD80, CDH11, CLK1, CSF1R, DUSP22, DUSP7, EFEMP1, EGFR, ELK3, EPHA2, EPHB3, ERBB2, FGF7, FSTL1, FYN, GAS6, HYAL2, IGF1, IGF2, INPP5F, IQGAP1, ITGA5, ITGB2, JAK2, JAK3, LLGL1, LRP1, LYN, MUSK, NRP1, NRP2, PDGFD, PDGFRA, PDGFRB, PPP2CA, PRKCD, PTPN6, PTPRA, PTPRC, PTPRJ, ROS1, RPS6KB2, SLA, SOCS7, THY1, TKT, TNFRSF1A,…
GO:0033674	positive regulation of kinase activity	GO_BiologicalProcess-EBI-UniProt-GOA_27.02.2019_00h00	7.72176e-07	0.00120382	3.66417e-13	9.89325e-12	[6, 7, 8, 9]	Group30	11.2258	87	[ABL1, ADCY7, ADNP, AGFG1, AKAP13, AKT1, ALX1, ANG, ANGPT1, ANGPTL1, BRAF, C4BPA, CARD10, CCDC88A, CCND2, CD44, CD74, CDH11, CDK1, CLU, CSF1R, CSRP3, DUSP6, DUSP7, EGFR, EMP2, ERBB2, ERP29, FGF2, FYN, GAS6, GCG, GJA1, HACD3, HAVCR1, IGF1, IGF2, IQGAP1, JAK2, LCP2, LLGL1, LPAR1, LTF, LYN, MAP3K1, MAP4K4, MAPK14, MOS, MUL1, OSBPL8, OSR1, P2RX7, PAK3, PDCD6IP, PDGFD, PDGFRA, PDGFRB, PIK3CB, PKD1, PK…
GO:0043408	regulation of MAPK cascade	GO_BiologicalProcess-EBI-UniProt-GOA_27.02.2019_00h00	2.61227e-06	0.00403073	3.66417e-13	9.89325e-12	[5, 6, 7, 8, 9, 10]	Group30	10.4	104	[ABL1, AGFG1, AIDA, AKAP13, AKT1, ALX1, ANGPT1, APP, BMP7, BMPER, BRAF, CAV1, CCN2, CD44, CD74, CDH11, CDK1, CERS1, CSF1R, DUSP22, DUSP6, DUSP7, EGFR, ELK3, EPHA2, ERBB2, ERP29, FASN, FGF2, FN1, FOXM1, FSTL1, GAS6, GCG, GJA1, GLIPR2, GNAI2, GPER1, GPR183, GPR37L1, HACD3, HAVCR1, HYAL2, IGF1, IGF2, IGFBP3, IL1R1, INHA, IQGAP1, JAK2, LPAR1, LRP1, LYN, MAP3K1, MAP4K4, MAPK14, MOS, MUL1, MYOC, NF1, N…
GO:0045859	regulation of protein kinase activity	GO_BiologicalProcess-EBI-UniProt-GOA_27.02.2019_00h00	1.93996e-07	0.000307871	3.66417e-13	9.89325e-12	[6, 7, 8, 9]	Group30	10.6842	114	[ABL1, ACTB, ADCY7, ADNP, AGFG1, AIDA, AKAP13, AKT1, ALX1, ANG, ANGPT1, ANGPTL1, ANKRD54, APC, APP, BMP7, BRAF, C4BPA, CARD10, CAV1, CBLB, CCDC88A, CCND2, CD74, CDH11, CDK1, CDKN2B, CLU, COLEC12, CORO1C, CSF1R, DUSP22, DUSP6, DUSP7, EGFR, EMP2, ERBB2, ERP29, FGF2, FSTL1, FYN, GAS6, GCG, GJA1, GMFB, HACD3, HAVCR1, HEXIM1, HYAL2, IGF1, IGF2, IQGAP1, JAK2, LCP2, LLGL1, LPAR1, LRP1, LTF, LYN, MAP3K1,…
GO:0018108	peptidyl-tyrosine phosphorylation	GO_BiologicalProcess-EBI-UniProt-GOA_27.02.2019_00h00	8.77777e-07	0.00136758	3.66417e-13	9.89325e-12	[7, 8, 9]	Group30	12.5249	63	[ABL1, ADNP, ANGPT1, ANGPTL1, APP, BRAF, BST1, BTK, C4BPA, CAV1, CBLB, CD44, CD74, CD80, CDH11, CLK1, CSF1R, DUSP22, DUSP7, EFEMP1, EGFR, ELK3, EPHA2, EPHB3, ERBB2, FGF7, FSTL1, FYN, GAS6, HYAL2, IGF1, IGF2, INPP5F, IQGAP1, ITGA5, ITGB2, JAK2, JAK3, LLGL1, LRP1, LYN, MUSK, NRP1, NRP2, PDGFD, PDGFRA, PDGFRB, PPP2CA, PRKCD, PTPN6, PTPRA, PTPRC, PTPRJ, ROS1, RPS6KB2, SLA, SOCS7, THY1, TKT, TNFRSF1A,…
GO:0045860	positive regulation of protein kinase activity	GO_BiologicalProcess-EBI-UniProt-GOA_27.02.2019_00h00	3.29771e-06	0.00507187	3.66417e-13	9.89325e-12	[7, 8, 9, 10]	Group30	11.1111	80	[ABL1, ADCY7, ADNP, AGFG1, AKAP13, AKT1, ALX1, ANG, ANGPT1, ANGPTL1, BRAF, C4BPA, CARD10, CCDC88A, CCND2, CD74, CDH11, CDK1, CLU, CSF1R, DUSP6, DUSP7, EGFR, EMP2, ERBB2, ERP29, FGF2, FYN, GAS6, GCG, GJA1, HACD3, HAVCR1, IGF1, IGF2, IQGAP1, JAK2, LCP2, LLGL1, LPAR1, LTF, MAP3K1, MAP4K4, MAPK14, MOS, MUL1, OSBPL8, OSR1, P2RX7, PAK3, PDCD6IP, PDGFD, PDGFRB, PIK3CB, PKD1, PKD2, PPP2CA, PRKCD, PROK2, …
GO:0000904	cell morphogenesis involved in differentiation	GO_BiologicalProcess-EBI-UniProt-GOA_27.02.2019_00h00	1.0595e-09	1.72275e-06	1.98465e-13	5.55703e-12	[4, 5, 6]	Group31	11.8866	109	[ABITRAM, ABL1, ACTN1, ACTN4, ACTR2, ADNP, ANOS1, ANTXR1, APP, BMP7, BOC, BRAF, CCN3, CDH11, CHN1, CLIC4, COL14A1, COL4A4, COL6A1, COL6A2, COL6A3, CORO1C, CRMP1, CSF1R, CTTN, CXCL12, DCX, DOCK1, DOCK10, DPYSL2, ELK3, EPHA2, EPHB3, ERBB2, F2RL2, FLNA, FN1, FRZB, FYN, GDNF, GPC1, GRIN1, HAS2, IL1RAPL1, ITGA4, ITGA8, ITGAV, ITGB1, KALRN, KIF13B, KLF7, LAMB1, LAMC1, LLGL1, LRP1, MACF1, MAP1A, MAP1B, …
GO:0010720	positive regulation of cell development	GO_BiologicalProcess-EBI-UniProt-GOA_27.02.2019_00h00	2.53223e-07	0.000399333	1.98465e-13	5.55703e-12	[4, 5, 6]	Group31	11.6737	83	[ABL1, ACTR2, ADNP, ALPP, APP, BCL6, BMP7, BRAF, BRINP3, CACNG7, CCN3, CCR2, CNR1, CPNE1, CREB3L2, CRMP1, CXCL12, DISC1, DOCK1, DUOXA1, FLNA, FN1, FYN, FZD1, GDNF, GJA1, GPER1, HAS2, HDAC1, HSPA5, IGF1, IL1RAPL1, IQGAP1, KALRN, KDM4C, LLGL1, LPAR1, LRP1, LRRC7, LYN, MACF1, MAP1B, MUL1, MYOC, NCOA3, NEGR1, NFE2L2, NRP1, NSMF, P2RX4, PAK3, PDCD6IP, PHOX2B, PKD1, PLXNA1, PLXNC1, PLXND1, PREX1, PTK7,…
GO:0022008	neurogenesis	GO_BiologicalProcess-EBI-UniProt-GOA_27.02.2019_00h00	2.6508e-10	4.3208e-07	1.98465e-13	5.55703e-12	[4, 5, 6]	Group31	10.0651	201	[ABCC8, ABITRAM, ABL1, ACAP3, ACTR2, ADAM22, ADGRG6, ADGRL3, ADNP, ADNP2, AKT1, ALPP, ANGPTL1, ANOS1, ANXA1, APP, APPL2, ARHGEF10, ARL3, ASAP1, BACE2, BBS4, BCHE, BCL6, BLOC1S5, BMP7, BOC, BRAF, BRINP3, CACNG7, CCDC88A, CCN3, CCR2, CD80, CDH11, CDK1, CDK6, CHD7, CHN1, CLMN, CLU, CNOT6, CNR1, COL3A1, CPNE1, CREB3L2, CRMP1, CSF1R, CSRP3, CTSZ, CTTN, CXCL12, DCX, DISC1, DOCK10, DPYSL2, DUOXA1, EFHD1…
GO:0022604	regulation of cell morphogenesis	GO_BiologicalProcess-EBI-UniProt-GOA_27.02.2019_00h00	2.60755e-10	4.25552e-07	1.98465e-13	5.55703e-12	[4, 5, 6]	Group31	13.5987	82	[ABL1, ACTN4, ACTR2, ADNP, ALPP, ANXA1, ANXA7, ARHGAP15, ARHGAP18, ATP10A, BRAF, CACNG7, CCN3, CD44, CHN1, CORO1C, CRMP1, CSF1R, CTTN, CXCL12, DOCK1, DPYSL2, EPHB3, EPS8, FGD4, FLNA, FN1, FRZB, FYN, GRIN1, HAS2, HEXB, IL1RAPL1, ITGB2, KALRN, KIF13B, LLGL1, LPAR1, LRP1, MACF1, MAP1B, MSN, MUL1, MYH10, MYH9, MYO10, MYOC, NCOA3, NRP1, NSMF, PAK3, PARVA, PARVB, PLXNA1, PLXNC1, PLXND1, POSTN, PREX1, R…
GO:0031346	positive regulation of cell projection organization	GO_BiologicalProcess-EBI-UniProt-GOA_27.02.2019_00h00	3.29665e-07	0.000517904	1.98465e-13	5.55703e-12	[4, 5, 6]	Group31	12.6437	66	[ACTR2, ADNP, ALPP, ANLN, APC, BBS4, BMP7, BRAF, CACNG7, CCDC88A, CCN3, CNR1, CORO1C, CREB3L2, CRMP1, CXCL12, DOCK11, EPS8, FN1, FNBP1L, FYN, FZD1, GDNF, HSPA5, IL1RAPL1, IQGAP1, KALRN, LLGL1, LPAR1, LRP1, LRRC7, LYN, MACF1, MAP1B, MUL1, NAV3, NEGR1, NFE2L2, NRP1, P2RX7, PAK3, PDCD6IP, PKD1, PLXNA1, PLXNC1, PLXND1, PTK7, RAB21, RAC2, RAPGEF2, RND2, ROBO1, RREB1, SBNO2, SEMA3A, SEPT7, SEPT9, SERPI…
GO:0048858	cell projection morphogenesis	GO_BiologicalProcess-EBI-UniProt-GOA_27.02.2019_00h00	1.71907e-07	0.000273161	1.98465e-13	5.55703e-12	[4, 5, 6]	Group31	11.2676	96	[ABITRAM, ABL1, ACTR2, ADNP, ALPP, ANOS1, APP, BMP7, BOC, BRAF, CACNG7, CCN3, CD44, CDH11, CHN1, CORO1C, CPNE1, CRMP1, CSF1R, CTTN, CXCL12, DCX, DOCK10, DPYSL2, EGFR, ELK3, EPHA2, EPHB3, ERBB2, F2RL2, FN1, FYN, GAS7, GDNF, GPC1, GRIN1, IL1RAPL1, IQGAP1, ITGA4, ITGB1, KALRN, KIF13B, KLF7, LAMC1, LLGL1, LRP1, MACF1, MAP1A, MAP1B, MAP4K4, MUL1, MYH10, NRP1, NRP2, NSMF, OPHN1, PAK3, PDCD6IP, PHOX2B, …
GO:0051960	regulation of nervous system development	GO_BiologicalProcess-EBI-UniProt-GOA_27.02.2019_00h00	9.03233e-09	1.46143e-05	1.98465e-13	5.55703e-12	[4, 5, 6]	Group31	10.9294	127	[ABCC8, ABL1, ACAP3, ACTR2, ADGRL3, ADNP, AKT1, ALPP, APP, APPL2, ASAP1, BCL6, BMP7, BRAF, BRINP3, CACNG7, CCDC88A, CCN3, CCR2, CDK1, CHD7, CHN1, CNR1, COL3A1, CPNE1, CREB3L2, CRMP1, CTSZ, CTTN, CXCL12, DISC1, DPYSL2, DUOXA1, ELK3, EPHB3, F2RL2, FERD3L, FLNA, FN1, FSTL1, FYN, FZD1, GDNF, GJA1, GPER1, GPR161, GPR183, GPR37L1, GRIN1, HDAC1, HSPA5, IGSF10, IL1RAPL1, INPP5F, IQGAP1, ITPRID2, KALRN, K…
GO:0051962	positive regulation of nervous system development	GO_BiologicalProcess-EBI-UniProt-GOA_27.02.2019_00h00	2.21191e-07	0.000349703	1.98465e-13	5.55703e-12	[3, 4, 5, 6, 7]	Group31	11.7564	83	[ACTR2, ADGRL3, ADNP, ALPP, APP, BCL6, BMP7, BRAF, BRINP3, CACNG7, CCN3, CCR2, CNR1, CPNE1, CREB3L2, CRMP1, CXCL12, DISC1, DUOXA1, ELK3, EPHB3, F2RL2, FLNA, FN1, FYN, FZD1, GDNF, GJA1, GPER1, GPR37L1, HDAC1, HSPA5, IL1RAPL1, IQGAP1, ITPRID2, KALRN, KDM4C, LHX5, LLGL1, LPAR1, LRP1, LRRC7, LYN, MACF1, MAP1B, MUL1, NEGR1, NFE2L2, NRP1, NSMF, P2RX4, PAK3, PDCD6IP, PHOX2B, PKD1, PLXNA1, PLXNC1, PLXND1…
GO:0120035	regulation of plasma membrane bounded cell projection organization	GO_BiologicalProcess-EBI-UniProt-GOA_27.02.2019_00h00	2.62604e-10	4.28307e-07	1.98465e-13	5.55703e-12	[5, 6]	Group31	12.2426	107	[ABITRAM, ABL1, ACAP3, ACTR2, ADNP, AKT1, ALPP, ANLN, APC, ASAP1, BBS4, BMP7, BRAF, C4BPA, CACNG7, CAV1, CCDC88A, CCN3, CD44, CDHR2, CHN1, CLU, CNR1, CORO1C, CREB3L2, CRMP1, CTSZ, CTTN, CXCL12, DOCK11, DPYSL2, EPHA2, EPHB3, EPS8, FN1, FNBP1L, FRZB, FSTL1, FYN, FZD1, GDNF, GRIN1, HSPA5, IL1RAPL1, INPP5F, IQGAP1, KALRN, KIF13B, LGALS1, LLGL1, LPAR1, LRP1, LRRC7, LYN, MACF1, MAK, MAP1B, MAP4, MAP4K4…
GO:0010769	regulation of cell morphogenesis involved in differentiation	GO_BiologicalProcess-EBI-UniProt-GOA_27.02.2019_00h00	1.67856e-07	0.000266891	1.98465e-13	5.55703e-12	[5, 6, 7]	Group31	13.9474	53	[ABL1, ACTN4, ACTR2, ADNP, BRAF, CCN3, CHN1, CORO1C, CRMP1, CTTN, CXCL12, DOCK1, DPYSL2, EPHB3, FLNA, FN1, GRIN1, HAS2, IL1RAPL1, KALRN, KIF13B, LRP1, MACF1, MAP1B, MYOC, NCOA3, NRP1, NSMF, PAK3, PLXNA1, PLXNC1, PLXND1, POSTN, PREX1, RAB21, RAP2A, RAPGEF2, RCC2, RND2, ROBO1, RREB1, SBNO2, SEMA3A, SEMA5B, SPP1, SS18L2, THY1, TIAM1, TRPC6, TTL, UTRN, XK, ZEB2]
GO:0010770	positive regulation of cell morphogenesis involved in differentiation	GO_BiologicalProcess-EBI-UniProt-GOA_27.02.2019_00h00	1.29102e-07	0.000205788	1.98465e-13	5.55703e-12	[4, 5, 6, 7, 8]	Group31	17.5258	34	[ABL1, ACTR2, ADNP, BRAF, CCN3, CRMP1, CXCL12, DOCK1, FLNA, FN1, HAS2, IL1RAPL1, KALRN, LRP1, MACF1, MAP1B, MYOC, NCOA3, NRP1, PAK3, PLXNA1, PLXNC1, PLXND1, PREX1, RAB21, RND2, ROBO1, RREB1, SBNO2, SEMA3A, SS18L2, TIAM1, UTRN, ZEB2]
GO:0048699	generation of neurons	GO_BiologicalProcess-EBI-UniProt-GOA_27.02.2019_00h00	1.40767e-09	2.28747e-06	1.98465e-13	5.55703e-12	[5, 6, 7]	Group31	10.0481	188	[ABCC8, ABITRAM, ABL1, ACAP3, ACTR2, ADGRL3, ADNP, ADNP2, AKT1, ALPP, ANGPTL1, ANOS1, APP, APPL2, ARL3, ASAP1, BBS4, BCHE, BCL6, BLOC1S5, BMP7, BOC, BRAF, BRINP3, CACNG7, CCDC88A, CCN3, CCR2, CDH11, CDK1, CDK6, CHD7, CHN1, CLMN, CNOT6, CNR1, COL3A1, CPNE1, CREB3L2, CRMP1, CSF1R, CSRP3, CTSZ, CTTN, CXCL12, DCX, DISC1, DOCK10, DPYSL2, DUOXA1, EFHD1, EGFR, ELK3, EPHA2, EPHB3, ERBB2, F2RL2, FERD3L, F…
GO:0120039	plasma membrane bounded cell projection morphogenesis	GO_BiologicalProcess-EBI-UniProt-GOA_27.02.2019_00h00	1.6588e-07	0.000263915	1.98465e-13	5.55703e-12	[5, 6, 7]	Group31	11.2941	96	[ABITRAM, ABL1, ACTR2, ADNP, ALPP, ANOS1, APP, BMP7, BOC, BRAF, CACNG7, CCN3, CD44, CDH11, CHN1, CORO1C, CPNE1, CRMP1, CSF1R, CTTN, CXCL12, DCX, DOCK10, DPYSL2, EGFR, ELK3, EPHA2, EPHB3, ERBB2, F2RL2, FN1, FYN, GAS7, GDNF, GPC1, GRIN1, IL1RAPL1, IQGAP1, ITGA4, ITGB1, KALRN, KIF13B, KLF7, LAMC1, LLGL1, LRP1, MACF1, MAP1A, MAP1B, MAP4K4, MUL1, MYH10, NRP1, NRP2, NSMF, OPHN1, PAK3, PDCD6IP, PHOX2B, …
GO:0030182	neuron differentiation	GO_BiologicalProcess-EBI-UniProt-GOA_27.02.2019_00h00	2.95409e-07	0.000464382	1.98465e-13	5.55703e-12	[4, 6, 7, 8]	Group31	9.66981	164	[ABITRAM, ABL1, ACAP3, ACTR2, ADNP, ADNP2, AKT1, ALPP, ANGPTL1, ANOS1, APP, ARL3, ASAP1, BBS4, BCL6, BLOC1S5, BMP7, BOC, BRAF, BRINP3, CACNG7, CCDC88A, CCN3, CDH11, CHN1, CLMN, CNR1, CPNE1, CREB3L2, CRMP1, CSF1R, CSRP3, CTSZ, CTTN, CXCL12, DCX, DOCK10, DPYSL2, DUOXA1, EFHD1, EGFR, ELK3, EPHA2, EPHB3, ERBB2, F2RL2, FN1, FRZB, FSTL1, FYN, FZD1, GABRA5, GAS7, GDNF, GJA1, GPC1, GPR37L1, GRIN1, HDAC1,…
GO:0048666	neuron development	GO_BiologicalProcess-EBI-UniProt-GOA_27.02.2019_00h00	1.38603e-07	0.000220655	1.98465e-13	5.55703e-12	[4, 5, 7, 8, 9]	Group31	10.122	141	[ABITRAM, ABL1, ACAP3, ACTR2, ADNP, AKT1, ALPP, ANOS1, APP, ARL3, ASAP1, BBS4, BLOC1S5, BMP7, BOC, BRAF, CACNG7, CCDC88A, CCN3, CDH11, CHN1, CLMN, CNR1, CPNE1, CREB3L2, CRMP1, CSF1R, CTSZ, CTTN, CXCL12, DCX, DOCK10, DPYSL2, EFHD1, EGFR, ELK3, EPHA2, EPHB3, ERBB2, F2RL2, FN1, FRZB, FSTL1, FYN, FZD1, GABRA5, GAS7, GDNF, GPC1, GRIN1, HSPA5, IL1RAPL1, INPP5F, IQGAP1, ITGA4, ITGB1, JAK2, KALRN, KIF13B…
GO:0050767	regulation of neurogenesis	GO_BiologicalProcess-EBI-UniProt-GOA_27.02.2019_00h00	9.48954e-09	1.53446e-05	1.98465e-13	5.55703e-12	[5, 6, 7, 8]	Group31	11.1969	116	[ABCC8, ABL1, ACAP3, ACTR2, ADNP, AKT1, ALPP, APP, APPL2, ASAP1, BCL6, BMP7, BRAF, BRINP3, CACNG7, CCDC88A, CCN3, CCR2, CDK1, CHD7, CHN1, CNR1, COL3A1, CPNE1, CREB3L2, CRMP1, CTSZ, CTTN, CXCL12, DISC1, DPYSL2, DUOXA1, EPHB3, FERD3L, FLNA, FN1, FSTL1, FYN, FZD1, GDNF, GJA1, GPER1, GPR183, GPR37L1, GRIN1, HDAC1, HSPA5, IGSF10, IL1RAPL1, INPP5F, IQGAP1, KALRN, KDM4C, KIF13B, LGALS1, LLGL1, LPAR1, LR…
GO:0050769	positive regulation of neurogenesis	GO_BiologicalProcess-EBI-UniProt-GOA_27.02.2019_00h00	3.84299e-07	0.000602197	1.98465e-13	5.55703e-12	[4, 5, 6, 7, 8, 9]	Group31	11.9808	75	[ACTR2, ADNP, ALPP, APP, BCL6, BMP7, BRAF, BRINP3, CACNG7, CCN3, CCR2, CNR1, CPNE1, CREB3L2, CRMP1, CXCL12, DISC1, DUOXA1, FLNA, FN1, FYN, FZD1, GDNF, GJA1, GPER1, HDAC1, HSPA5, IL1RAPL1, IQGAP1, KALRN, KDM4C, LLGL1, LPAR1, LRP1, LRRC7, LYN, MACF1, MAP1B, MUL1, NEGR1, NFE2L2, NRP1, NSMF, P2RX4, PAK3, PDCD6IP, PHOX2B, PKD1, PLXNA1, PLXNC1, PLXND1, PTK7, RAB21, RAPGEF2, RND2, ROBO1, SBNO2, SCN9A, S…
GO:0045664	regulation of neuron differentiation	GO_BiologicalProcess-EBI-UniProt-GOA_27.02.2019_00h00	6.87755e-07	0.00107427	1.98465e-13	5.55703e-12	[5, 6, 7, 8, 9]	Group31	11.0451	93	[ABL1, ACAP3, ACTR2, ADNP, AKT1, ALPP, APP, ASAP1, BCL6, BMP7, BRAF, BRINP3, CACNG7, CCDC88A, CCN3, CHN1, CNR1, CPNE1, CREB3L2, CRMP1, CTSZ, CTTN, CXCL12, DPYSL2, DUOXA1, EPHB3, FN1, FSTL1, FYN, FZD1, GDNF, GJA1, GPR37L1, GRIN1, HSPA5, IL1RAPL1, INPP5F, IQGAP1, KALRN, KDM4C, KIF13B, LGALS1, LLGL1, LPAR1, LRP1, LRRC7, LYN, MACF1, MAP1B, MAP4K4, MUL1, NCOA3, NCS1, NEGR1, NFE2L2, NRP1, NSMF, PAK3, P…
GO:0031175	neuron projection development	GO_BiologicalProcess-EBI-UniProt-GOA_27.02.2019_00h00	1.67601e-08	2.70173e-05	1.98465e-13	5.55703e-12	[5, 6, 8, 9, 10]	Group31	10.6883	132	[ABITRAM, ABL1, ACAP3, ACTR2, ADNP, AKT1, ALPP, ANOS1, APP, ASAP1, BBS4, BLOC1S5, BMP7, BOC, BRAF, CACNG7, CCDC88A, CCN3, CDH11, CHN1, CLMN, CNR1, CPNE1, CREB3L2, CRMP1, CSF1R, CTSZ, CTTN, CXCL12, DCX, DOCK10, DPYSL2, EFHD1, EGFR, ELK3, EPHA2, EPHB3, ERBB2, F2RL2, FN1, FSTL1, FYN, FZD1, GAS7, GDNF, GPC1, GRIN1, HSPA5, IL1RAPL1, INPP5F, IQGAP1, ITGA4, ITGB1, JAK2, KALRN, KIF13B, KLF7, LAMB1, LAMC1…
GO:0045666	positive regulation of neuron differentiation	GO_BiologicalProcess-EBI-UniProt-GOA_27.02.2019_00h00	5.01981e-06	0.00767528	1.98465e-13	5.55703e-12	[5, 6, 7, 8, 9, 10]	Group31	12.0724	60	[ACTR2, ADNP, ALPP, BCL6, BMP7, BRAF, BRINP3, CACNG7, CCN3, CNR1, CPNE1, CREB3L2, CRMP1, CXCL12, DUOXA1, FN1, FYN, FZD1, GDNF, GJA1, HSPA5, IL1RAPL1, IQGAP1, KALRN, KDM4C, LLGL1, LPAR1, LRP1, LRRC7, LYN, MACF1, MAP1B, MUL1, NEGR1, NFE2L2, NRP1, PAK3, PDCD6IP, PHOX2B, PKD1, PLXNA1, PLXNC1, PLXND1, PTK7, RAB21, RAPGEF2, RND2, ROBO1, SBNO2, SEMA3A, SERPINF1, SERPINI1, SFSWAP, SS18L2, TIAM1, TMEM106B…
GO:0048667	cell morphogenesis involved in neuron differentiation	GO_BiologicalProcess-EBI-UniProt-GOA_27.02.2019_00h00	4.39971e-06	0.00674476	1.98465e-13	5.55703e-12	[5, 6, 7, 8, 9, 10]	Group31	10.9756	81	[ABITRAM, ABL1, ACTR2, ADNP, ANOS1, APP, BMP7, BOC, BRAF, CCN3, CDH11, CHN1, CRMP1, CSF1R, CTTN, CXCL12, DCX, DOCK10, DPYSL2, ELK3, EPHA2, EPHB3, ERBB2, F2RL2, FN1, FRZB, FYN, GDNF, GPC1, GRIN1, IL1RAPL1, ITGA4, ITGB1, KALRN, KIF13B, KLF7, LAMC1, LLGL1, LRP1, MACF1, MAP1A, MAP1B, MYH10, NRP1, NRP2, NSMF, OPHN1, PAK3, PHOX2B, PIK3CB, PLOD2, PLXNA1, PLXNC1, PLXND1, PTPRA, RAB21, RAC2, RAP2A, RAPGEF…
GO:0010975	regulation of neuron projection development	GO_BiologicalProcess-EBI-UniProt-GOA_27.02.2019_00h00	4.71133e-08	7.56639e-05	1.98465e-13	5.55703e-12	[6, 7, 8, 9, 10, 11]	Group31	12.4214	79	[ABL1, ACAP3, ACTR2, ADNP, AKT1, ALPP, ASAP1, BMP7, BRAF, CACNG7, CCDC88A, CCN3, CHN1, CNR1, CREB3L2, CRMP1, CTSZ, CTTN, CXCL12, DPYSL2, EPHB3, FN1, FSTL1, FYN, FZD1, GDNF, GRIN1, HSPA5, IL1RAPL1, INPP5F, IQGAP1, KALRN, KIF13B, LGALS1, LLGL1, LPAR1, LRP1, LRRC7, LYN, MACF1, MAP1B, MAP4K4, MUL1, NCS1, NEGR1, NFE2L2, NRP1, NSMF, PAK3, PDCD6IP, PKD1, PLXNA1, PLXNC1, PLXND1, PREX1, PTK7, RAB21, RAP2A…
GO:0010976	positive regulation of neuron projection development	GO_BiologicalProcess-EBI-UniProt-GOA_27.02.2019_00h00	9.12943e-07	0.00142145	1.98465e-13	5.55703e-12	[5, 6, 7, 8, 9, 10, 11, 12]	Group31	13.4565	51	[ACTR2, ADNP, ALPP, BMP7, BRAF, CACNG7, CCN3, CNR1, CREB3L2, CRMP1, CXCL12, FN1, FYN, FZD1, GDNF, HSPA5, IL1RAPL1, IQGAP1, KALRN, LLGL1, LPAR1, LRP1, LRRC7, LYN, MACF1, MAP1B, MUL1, NEGR1, NFE2L2, NRP1, PAK3, PDCD6IP, PKD1, PLXNA1, PLXNC1, PLXND1, PTK7, RAB21, RAPGEF2, RND2, ROBO1, SBNO2, SEMA3A, SERPINF1, SERPINI1, SFSWAP, SS18L2, TIAM1, TMEM106B, UTRN, ZEB2]
GO:0048812	neuron projection morphogenesis	GO_BiologicalProcess-EBI-UniProt-GOA_27.02.2019_00h00	4.18884e-07	0.000655973	1.98465e-13	5.55703e-12	[6, 7, 8, 9, 10, 11]	Group31	11.1511	93	[ABITRAM, ABL1, ACTR2, ADNP, ALPP, ANOS1, APP, BMP7, BOC, BRAF, CACNG7, CCN3, CDH11, CHN1, CPNE1, CRMP1, CSF1R, CTTN, CXCL12, DCX, DOCK10, DPYSL2, EGFR, ELK3, EPHA2, EPHB3, ERBB2, F2RL2, FN1, FYN, GAS7, GDNF, GPC1, GRIN1, IL1RAPL1, IQGAP1, ITGA4, ITGB1, KALRN, KIF13B, KLF7, LAMC1, LLGL1, LRP1, MACF1, MAP1A, MAP1B, MAP4K4, MUL1, MYH10, NRP1, NRP2, NSMF, OPHN1, PAK3, PDCD6IP, PHOX2B, PIK3CB, PLOD2,…
GO:0061564	axon development	GO_BiologicalProcess-EBI-UniProt-GOA_27.02.2019_00h00	3.16291e-06	0.00487087	1.98465e-13	5.55703e-12	[6, 7, 9, 10, 11]	Group31	11.4374	74	[ABL1, ADNP, ANOS1, APP, BMP7, BOC, BRAF, CCN3, CDH11, CHN1, CNR1, CRMP1, CSF1R, CTTN, CXCL12, DCX, DPYSL2, ELK3, EPHA2, EPHB3, ERBB2, F2RL2, FN1, FYN, GDNF, GPC1, GRIN1, INPP5F, ITGA4, ITGB1, JAK2, KIF13B, KLF7, LAMC1, LLGL1, LRP1, MACF1, MAP1A, MAP1B, MYH10, NRP1, NRP2, OPHN1, PAK3, PHOX2B, PIK3CB, PLOD2, PLXNA1, PLXNC1, PLXND1, PTPRA, RAB21, RAC2, RAPH1, RND2, ROBO1, ROBO3, RTN4RL2, SBNO2, SEM…
GO:0007409	axonogenesis	GO_BiologicalProcess-EBI-UniProt-GOA_27.02.2019_00h00	6.14498e-06	0.00937109	1.98465e-13	5.55703e-12	[6, 7, 8, 9, 10, 11, 12]	Group31	11.4865	68	[ABL1, ADNP, ANOS1, APP, BMP7, BOC, BRAF, CCN3, CDH11, CHN1, CRMP1, CSF1R, CTTN, CXCL12, DCX, DPYSL2, ELK3, EPHA2, EPHB3, ERBB2, F2RL2, FN1, FYN, GDNF, GPC1, GRIN1, ITGA4, ITGB1, KIF13B, KLF7, LAMC1, LLGL1, LRP1, MACF1, MAP1A, MAP1B, MYH10, NRP1, NRP2, OPHN1, PAK3, PHOX2B, PIK3CB, PLOD2, PLXNA1, PLXNC1, PLXND1, PTPRA, RAB21, RAC2, RAPH1, RND2, ROBO1, ROBO3, SBNO2, SEMA3A, SEMA5B, SH3KBP1, SLC9A7,…
